# Supplementary material for: Distinct amyloid-β and tau-associated microglia profiles in Alzheimer’s disease
Source: Acta Neuropathol. 2021 Feb 20;141(5):681–96. doi: 10.1007/s00401-021-02263-w (PMC8043951; doi:10.1007/s00401-021-02263-w)
Supplement: Supplementary file 2 — Supplementary file2 Table S1: Donor and sample information. Table S2: Enriched genes per cell type cluster. Table S3: Enriched genes per subcluster within each cell type. Table S4: Differential gene expression analysis between OC-enriched clusters versus OTC-enriched clusters in astrocytes. Table S5: Spatial autocorrelation analysis of AD1-trajectory. Table S6: Genes belonging to the sections of the AD1 trajectory. Table S7: Differential gene expression between AD1/AD2 and homeostasis clusters. Table S8: Gene ontology analysis on enriched genes in AD1/AD2 microglia versus homeostasis clusters. (XLSX 18920 KB) [file 401_2021_2263_MOESM2_ESM.xlsx]

## Sheet: Table S1
Donor and sample information
donor #	age	gender	region	clinical diagnosis	experimental group	apoe_genotype	RIN	Braak or ABC score	PMD	# of microglia	# of astrocytes	# of endothelial cells	# of fibroblasts	# of macrophages	# of mural cells	# of lymphocytes
1	72.4	M	OC	CTR	CTR	34	5.2	A1B0C?	4h15	798	1150	86	246	62	129	28
1	72.4	M	OTC	CTR	CTR	34	5.2	A1B0C?	4h15	729	1136	81	117	39	74	44
2	66.3	M	OC	CTR	CTR	23	6.5	A2B0C0	7h00	970	4686	164	469	101	275	25
2	66.3	M	OTC	CTR	CTR	23	6	A2B0C0	7h00	946	2795	57	148	20	90	16
3	64.6	F	OC	CTR	CTR	NA	6.7	A0B1C0	3h00	5376	3643	334	157	64	313	49
3	64.6	F	OTC	CTR	CTR	NA	7.6	A0B1C0	3h00	1638	3037	266	206	81	235	102
4	59.6	M	OC	CTR	CTR	34	7.2	A0B1C0	3h20	4683	4268	372	1445	157	391	148
4	59.6	M	OTC	CTR	CTR	34	7.8	A0B1C0	3h20	5792	4646	497	1165	269	297	300
5	73.2	F	OC	CTR	CTR	33	7.5	0-I	1h30	6509	914	500	605	259	448	157
5	73.2	F	OTC	CTR	CTR	33	7.5	0-I	1h30	6085	1804	2096	687	594	870	124
6	76.9	M	OC	CTR	CTR+	NA	5.9	I	3h30	2809	4347	217	514	70	175	100
6	76.9	M	OTC	CTR	CTR+	NA	6.4	I	3h30	2279	1851	71	78	22	98	28
7	77.6	F	OC	CTR	CTR+	33	6.6	0-I	4h10	1638	2273	101	264	83	182	39
7	77.6	F	OTC	CTR	CTR+	33	7.2	0-I	4h10	3216	3878	256	368	100	434	52
8	77.6	M	OC	CTR	CTR+	NA	6.6	A1B1C0	2h15	3124	3034	512	943	540	383	335
8	77.6	M	OTC	CTR	CTR+	NA	6.6	A1B1C0	2h15	5063	1813	1213	921	753	526	404
9	75.6742	F	OC	AD	AD	NA	7.6	III	2h00	4221	4341	1667	278	159	583	194
9	75.6742	F	OTC	AD	AD	NA	7.6	III	2h00	4397	405	635	311	214	278	313
10	77.2074	F	OC	AD	AD	NA	6.6	II	2h00	2070	3935	226	746	55	323	172
10	77.2074	F	OTC	AD	AD	NA	6.9	II	2h00	3771	3460	161	852	543	156	421
11	78.7214	M	OC	AD	AD	24	8	II-III	4h40	1817	6189	1012	473	38	501	407
11	78.7214	M	OTC	AD	AD	24	8.7	II-III	4h40	3409	5365	554	612	532	282	1261
12	75.0691	F	OC	AD	AD	33	6.5	II	5h00	4157	4519	1177	194	376	518	285
12	75.0691	F	OTC	AD	AD	33	6.9	II	5h00	6556	4121	546	332	395	422	417
13	79.3101	F	OC	AD	AD	24	6.3	IV	3h30	4525	4661	297	241	116	417	264
13	79.3101	F	OTC	AD	AD	24	6.8	IV	3h30	5707	4561	518	371	350	288	214
14	79.8138	F	OC	AD	AD	NA	7.3	A3B1C1	2h30	5954	5019	2286	1001	383	639	355
14	79.8138	F	OTC	AD	AD	NA	7.6	A3B1C1	2h30	8029	1680	3533	321	314	547	432
15	73.4346	F	OC	AD	AD	NA	7.6	A2B2C3	2h15	4866	6790	197	482	201	262	250
15	73.4346	F	OTC	AD	AD	NA	8.6	A2B2C3	2h15	7509	2820	223	351	96	322	202
16	75.4196	F	OC	AD	AD	44	8.5	A3B2C2-3	3h00	6620	3416	313	1417	220	385	246
16	75.4196	F	OTC	AD	AD	44	7.3	A3B2C2-3	3h00	5422	3017	446	877	173	325	197
17	79.9535	F	OC	AD	AD	34	5.4	A2-3B2C2	6h30	2434	3190	538	1666	438	235	237
17	79.9535	F	OTC	AD	AD	34	5.3	A2-3B2C2	6h30	4402	4594	196	688	314	215	331
18	74.976	M	OC	AD	AD	34	7.6	A3B2-3C1-2	2h00	3836	2896	751	1187	671	336	549
18	74.976	M	OTC	AD	AD	34	7.2	A3B2-3C1-2	2h00	5885	4910	907	849	553	442	340

## Sheet: Table S2
Enriched genes per cell type cluster
Corresponding to Fig. 1d,f									CAMs vs microglia (Figure 1f)
gene	p_val	avg_logFC	pct.1	pct.2	p_val_adj	cluster			gene	p_val	avg_logFC	pct.1	pct.2	p_val_adj
HS3ST4	0	2.61958	0.796	0.09	0	Microglia			F13A1	0	2.98647	0.583	0.025	0
APBB1IP	0	2.27419	0.831	0.124	0	Microglia			COLEC12	0	2.05644	0.388	0.038	0
SYNDIG1	0	2.26267	0.744	0.165	0	Microglia			IQGAP2	0	1.79777	0.49	0.066	0
FRMD4A	0	2.24936	0.961	0.43	0	Microglia			CD163	0	1.77721	0.466	0.068	0
DOCK8	0	2.18717	0.848	0.14	0	Microglia			FGF13	0	1.68592	0.215	0.017	0
PLXDC2	0	2.10443	0.975	0.533	0	Microglia			LGMN	0	1.65875	0.349	0.092	0
ARHGAP22	0	2.03636	0.724	0.106	0	Microglia			SELENOP	0	1.43751	0.24	0.018	0
AC008691.1	0	2.02956	0.439	0.04	0	Microglia			RGL1	0	1.42596	0.469	0.192	0
KCNQ3	0	2.01654	0.811	0.234	0	Microglia			HS3ST2	0	1.42337	0.081	0.005	0
P2RY12	0	1.97256	0.56	0.048	0	Microglia			MRC1	0	1.41278	0.46	0.162	0
RASGEF1C	0	1.95195	0.475	0.036	0	Microglia			AFF3	0	1.39672	0.243	0.048	0
SLC8A1	0	1.94818	0.795	0.152	0	Microglia			MCTP1	0	1.39488	0.322	0.035	0
TBXAS1	0	1.94715	0.768	0.117	0	Microglia			SIGLEC1	0	1.38797	0.276	0.028	0
LRMDA	0	1.92183	0.959	0.415	0	Microglia			PID1	0	1.35229	0.362	0.108	0
IPCEF1	0	1.90988	0.594	0.084	0	Microglia			NAMPT	0	1.32787	0.265	0.068	0
SRGAP2	0	1.87297	0.763	0.181	0	Microglia			DAPK1	0	1.32526	0.28	0.029	0
CSF1R	0	1.86649	0.633	0.06	0	Microglia			ITSN1	0	1.28024	0.458	0.159	0
IGSF21	0	1.86475	0.515	0.046	0	Microglia			STARD13	0	1.27544	0.552	0.235	0
AC074327.1	0	1.85068	0.485	0.042	0	Microglia			VAV3	0	1.26909	0.227	0.02	0
ATP8B4	0	1.85066	0.673	0.087	0	Microglia			HRH1	0	1.23581	0.221	0.039	0
ADAM28	0	1.84035	0.632	0.075	0	Microglia			DIRC3	0	1.186	0.217	0.047	0
C3	0	1.83951	0.57	0.075	0	Microglia			MAN1A1	0	1.17134	0.454	0.236	0
SORL1	0	1.82012	0.798	0.322	0	Microglia			TTN	0	1.14821	0.123	0.01	0
INPP5D	0	1.8073	0.773	0.148	0	Microglia			AC100849.1	0	1.14627	0.166	0.013	0
ST6GAL1	0	1.7575	0.862	0.276	0	Microglia			EYA2	0	1.12267	0.263	0.053	0
PALD1	0	1.75557	0.7	0.134	0	Microglia			NRP1	0	1.10206	0.401	0.206	0
CYFIP1	0	1.73863	0.683	0.18	0	Microglia			SCN9A	0	1.02458	0.127	0.003	0
SH3RF3	0	1.7338	0.7	0.212	0	Microglia			TNFAIP2	0	1.01988	0.317	0.12	0
SFMBT2	0	1.72583	0.859	0.457	0	Microglia			MARCO	0	1.01554	0.1	0.002	0
FYB1	0	1.71959	0.661	0.103	0	Microglia			HSPB1	0	1.01511	0.117	0.026	0
MEF2C	0	1.71628	0.816	0.298	0	Microglia			STAB1	0	1.01068	0.303	0.119	0
SYK	0	1.69081	0.576	0.06	0	Microglia			DPYD	0	0.978061	0.649	0.314	0
LRRK1	0	1.69043	0.519	0.058	0	Microglia			ABCA1	0	0.973811	0.36	0.155	0
RUNX1	0	1.68099	0.679	0.146	0	Microglia			WWP1	0	0.963419	0.282	0.115	0
CHST11	0	1.67354	0.858	0.376	0	Microglia			LYVE1	0	0.956074	0.184	0.051	0
RHBDF2	0	1.66484	0.545	0.06	0	Microglia			FAM20A	0	0.95241	0.17	0.033	0
LY86	0	1.65973	0.48	0.036	0	Microglia			AP2A2	0	0.946217	0.386	0.194	0
BLNK	0	1.65217	0.481	0.042	0	Microglia			RBPJ	0	0.945095	0.363	0.211	0
ARHGAP24	0	1.64915	0.874	0.413	0	Microglia			ARHGAP18	0	0.942087	0.365	0.161	0
LHFPL2	0	1.6433	0.655	0.198	0	Microglia			LILRB5	0	0.93918	0.125	0.003	0
DLEU7-AS1	0	1.64011	0.448	0.035	0	Microglia			MS4A4A	0	0.939009	0.205	0.051	0
GRID2	0	1.62342	0.436	0.198	0	Microglia			CD163L1	0	0.92588	0.194	0.052	0
MEF2A	0	1.62016	0.891	0.471	0	Microglia			FCHO2	0	0.915651	0.336	0.152	0
HDAC9	0	1.6177	0.646	0.178	0	Microglia			HSP90AA1	0	0.90821	0.245	0.172	0
SLCO2B1	0	1.60229	0.699	0.138	0	Microglia			CR1	0	0.899733	0.114	0.004	0
DOCK2	0	1.59954	0.666	0.103	0	Microglia			ACSL1	0	0.899732	0.3	0.172	0
LINC02232	0	1.59865	0.4	0.029	0	Microglia			IQGAP1	0	0.886868	0.264	0.078	0
DENND3	0	1.56936	0.548	0.108	0	Microglia			MYO5A	0	0.874454	0.455	0.256	0
ABCC4	0	1.55485	0.608	0.175	0	Microglia			SLC38A6	0	0.869382	0.188	0.039	0
AC244021.1	0	1.54909	0.422	0.046	0	Microglia			TGFBI	0	0.868958	0.158	0.018	0
EPB41L2	0	1.5476	0.836	0.451	0	Microglia			SRGN	0	0.868059	0.405	0.222	0
CCDC26	0	1.54747	0.268	0.049	0	Microglia			MTSS1	0	0.85447	0.615	0.433	0
SDK1	0	1.54473	0.575	0.171	0	Microglia			THRB	0	0.850526	0.219	0.069	0
LPCAT2	0	1.5447	0.491	0.068	0	Microglia			IL12RB2	0	0.844124	0.107	0.005	0
OXR1	0	1.53295	0.613	0.263	0	Microglia			RNF144B	0	0.843609	0.297	0.159	0
AP003481.1	0	1.53025	0.335	0.021	0	Microglia			EDA	0	0.838547	0.385	0.216	0
CSF2RA	0	1.50689	0.434	0.044	0	Microglia			KCNAB1	0	0.799917	0.117	0.018	0
SRGAP2B	0	1.50212	0.5	0.085	0	Microglia			VCAN	2.65456e-229	0.79676	0.07	0.028	8.90287e-225
FAM49B	0	1.4969	0.747	0.262	0	Microglia			AGFG1	0	0.794395	0.301	0.159	0
MAML3	0	1.49535	0.757	0.299	0	Microglia			RTN1	0	0.794243	0.172	0.052	0
ARHGAP15	0	1.49468	0.687	0.125	0	Microglia			MPPED2	0	0.788838	0.096	0.011	0
CX3CR1	0	1.49412	0.357	0.028	0	Microglia			SNX6	0	0.783624	0.301	0.14	0
LDLRAD4	0	1.4935	0.87	0.514	0	Microglia			USP36	0	0.772196	0.193	0.096	0
WDFY4	0	1.49193	0.443	0.038	0	Microglia			MS4A4E	0	0.771638	0.153	0.03	0
DOCK4	0	1.48502	0.958	0.739	0	Microglia			SH3BP5	0	0.76678	0.106	0.011	0
SPP1	0	1.48378	0.336	0.116	0	Microglia			PAPSS2	0	0.76269	0.112	0.011	0
TMEM163	0	1.48198	0.234	0.045	0	Microglia			FMN1	0	0.760642	0.568	0.41	0
KHDRBS3	0	1.47747	0.445	0.102	0	Microglia			TRPS1	0	0.751978	0.473	0.295	0
DIAPH2	0	1.47575	0.669	0.221	0	Microglia			AHNAK	0	0.748262	0.143	0.033	0
PTPRE	0	1.47254	0.628	0.203	0	Microglia			SERINC5	0	0.741093	0.241	0.111	0
SLC11A1	0	1.47223	0.345	0.043	0	Microglia			CCDC170	0	0.739968	0.121	0.019	0
SOCS6	0	1.47173	0.429	0.091	0	Microglia			PEAK1	0	0.735591	0.472	0.321	0
MIR646HG	0	1.47089	0.499	0.14	0	Microglia			CPNE8	0	0.732761	0.163	0.043	0
ITGAX	0	1.46944	0.394	0.03	0	Microglia			FCGR2A	0	0.728547	0.289	0.132	0
FAM149A	0	1.44749	0.392	0.051	0	Microglia			TXNIP	0	0.715197	0.203	0.093	0
AOAH	0	1.44614	0.663	0.118	0	Microglia			CPM	0	0.715038	0.354	0.207	0
SMAP2	0	1.41739	0.534	0.126	0	Microglia			EMILIN2	0	0.713688	0.103	0.01	0
LYN	0	1.40744	0.559	0.154	0	Microglia			GAS7	0	0.708618	0.387	0.205	0
DISC1	0	1.40656	0.65	0.168	0	Microglia			FRMD4B	0	0.699347	0.626	0.469	0
DSCAM	0	1.39608	0.467	0.107	0	Microglia			FNBP1	0	0.696292	0.41	0.25	0
SLC2A5	0	1.39586	0.321	0.033	0	Microglia			SLCO3A1	0	0.694747	0.114	0.02	0
RIN3	0	1.38969	0.522	0.122	0	Microglia			MGAT1	0	0.693969	0.225	0.108	0
MGAT4A	0	1.38133	0.59	0.178	0	Microglia			MS4A6A	0	0.681808	0.331	0.186	0
ARHGAP25	0	1.37642	0.441	0.062	0	Microglia			SESTD1	0	0.67	0.136	0.028	0
MYO1F	0	1.37494	0.478	0.075	0	Microglia			PLXND1	0	0.666618	0.245	0.119	0
KCNK13	0	1.37469	0.334	0.029	0	Microglia			MAMDC2	0	0.661066	0.181	0.082	0
FOXN3	0	1.36936	0.878	0.558	0	Microglia			FCGR2B	0	0.65836	0.107	0.015	0
IKZF1	0	1.35661	0.526	0.073	0	Microglia			CEMIP2	0	0.655019	0.143	0.053	0
TGFBR1	0	1.35508	0.445	0.108	0	Microglia			AP001636.3	0	0.650324	0.127	0.027	0
ZNF710	0	1.35233	0.521	0.172	0	Microglia			SAT1	0	0.648314	0.499	0.388	0
ANKRD44	0	1.34428	0.796	0.425	0	Microglia			C20orf194	0	0.645235	0.571	0.422	0
XACT	0	1.34392	0.179	0.019	0	Microglia			SQSTM1	1.33572e-194	0.644555	0.179	0.118	4.47975e-190
GLDN	0	1.34236	0.405	0.112	0	Microglia			SLC16A10	0	0.64213	0.053	0.008	0
JAZF1	0	1.34059	0.643	0.281	0	Microglia			SH3PXD2A	0	0.636304	0.184	0.077	0
PIK3R5	0	1.33873	0.464	0.061	0	Microglia			DOCK1	0	0.633275	0.16	0.057	0
RBM47	0	1.33742	0.529	0.095	0	Microglia			ADGRG6	0	0.625794	0.142	0.042	0
KCNQ1	0	1.33496	0.42	0.063	0	Microglia			PMP22	0	0.618524	0.084	0.011	0
TLR2	0	1.32712	0.405	0.058	0	Microglia			KCNAB2	0	0.61787	0.129	0.037	0
CSF3R	0	1.31223	0.359	0.03	0	Microglia			ITGA4	0	0.61605	0.089	0.007	0
ALOX5	0	1.29583	0.345	0.034	0	Microglia			HERPUD1	1.45406e-253	0.613164	0.193	0.108	4.87662e-249
FGD2	0	1.29496	0.368	0.034	0	Microglia			GALNTL6	7.19715e-259	0.611462	0.055	0.018	2.41378e-254
FMNL3	0	1.29072	0.537	0.164	0	Microglia			ASAP1	0	0.604989	0.417	0.265	0
CPED1	0	1.28812	0.439	0.098	0	Microglia			SLC45A4	1.6526e-294	0.604273	0.156	0.079	5.54249e-290
RUNX2	0	1.2819	0.399	0.068	0	Microglia			ARHGAP5	0	0.602712	0.282	0.174	0
TMEM156	0	1.28041	0.325	0.033	0	Microglia			PDE4B	0	0.601553	0.411	0.292	0
SH3KBP1	0	1.27739	0.559	0.157	0	Microglia			TSHZ3	0	0.601443	0.092	0.016	0
MTHFD1L	0	1.27148	0.575	0.241	0	Microglia			PDGFC	5.55519e-297	0.600482	0.284	0.201	1.8631e-292
LINC01141	0	1.26745	0.292	0.017	0	Microglia			DRAM1	0	0.594491	0.124	0.035	0
RYR1	0	1.26614	0.495	0.172	0	Microglia			ZNF804A	0	0.593247	0.142	0.048	0
TRPM2	0	1.26336	0.382	0.052	0	Microglia			UTRN	0	0.590445	0.482	0.355	0
POU2F2	0	1.2592	0.328	0.047	0	Microglia			ATG7	0	0.589063	0.661	0.514	0
FOXP2	0	1.25875	0.482	0.124	0	Microglia			GNG2	0	0.588953	0.228	0.132	0
SKAP2	0	1.25648	0.438	0.101	0	Microglia			EPS15	0	0.584904	0.473	0.341	0
CD74	0	1.25201	0.376	0.054	0	Microglia			IQSEC1	0	0.582382	0.127	0.036	0
MCF2L	0	1.24661	0.471	0.13	0	Microglia			MDFIC	0	0.578184	0.088	0.01	0
CD86	0	1.23711	0.323	0.03	0	Microglia			SPATS2L	2.15941427281637e-312	0.577112	0.241	0.139	7.24224e-308
RCSD1	0	1.23612	0.52	0.118	0	Microglia			ANTXR2	0	0.574737	0.088	0.009	0
PIK3AP1	0	1.2357	0.35	0.041	0	Microglia			GADD45B	1.24224548828636e-312	0.570419	0.088	0.023	4.16624e-308
NCK2	0	1.22416	0.448	0.166	0	Microglia			C5AR1	0	0.567206	0.101	0.03	0
RGS10	0	1.2232	0.313	0.028	0	Microglia			ME1	0	0.562339	0.088	0.017	0
ABR	0	1.21956	0.798	0.483	0	Microglia			CD36	0	0.560383	0.055	0.005	0
SAMSN1	0	1.21815	0.35	0.047	0	Microglia			CYTH1	0	0.559244	0.361	0.248	0
ETV6	0	1.21619	0.693	0.353	0	Microglia			ESR1	0	0.558255	0.185	0.096	0
CIITA	0	1.2129	0.341	0.047	0	Microglia			TFRC	3.26052e-141	0.557246	0.118	0.064	1.09351e-136
HCK	0	1.20523	0.334	0.041	0	Microglia			RBM47	0	0.555351	0.643	0.529	0
ENTPD1	0	1.19538	0.495	0.199	0	Microglia			KHDRBS2	0	0.555265	0.109	0.036	0
PTPRJ	0	1.18374	0.716	0.389	0	Microglia			P2RY14	0	0.551761	0.081	0.02	0
PRAM1	0	1.18038	0.277	0.027	0	Microglia			HSPH1	8.88972e-165	0.551578	0.107	0.064	2.98144e-160
SRGAP2C	0	1.1756	0.366	0.072	0	Microglia			FOS	2.19783e-226	0.548358	0.187	0.104	7.37107e-222
NCKAP1L	0	1.17387	0.351	0.043	0	Microglia			CEBPD	6.82732e-233	0.547274	0.234	0.126	2.28975e-228
NFATC2	0	1.17381	0.447	0.126	0	Microglia			DIP2C	1.71741e-276	0.545788	0.229	0.144	5.75984e-272
PCNX2	0	1.17378	0.51	0.215	0	Microglia			TNS1	0	0.545147	0.086	0.015	0
PLCG2	0	1.17356	0.435	0.108	0	Microglia			RIPOR2	2.10004e-162	0.544732	0.066	0.034	7.04311e-158
IL17RA	0	1.15359	0.359	0.081	0	Microglia			LITAF	3.06052e-283	0.544629	0.203	0.114	1.02644e-278
BMP2K	0	1.1504	0.722	0.438	0	Microglia			WLS	2.43964e-282	0.542395	0.194	0.115	8.18207e-278
ELMO1	0	1.14272	0.87	0.367	0	Microglia			PSAP	2.47627e-218	0.540242	0.353	0.262	8.30492e-214
CTSB	0	1.13572	0.376	0.091	0	Microglia			JUN	2.17503e-178	0.538862	0.128	0.083	7.29462e-174
SSH2	0	1.13195	0.772	0.48	0	Microglia			DMXL2	1.15588e-290	0.538339	0.252	0.155	3.87659e-286
KCNIP1	0	1.128	0.425	0.195	0	Microglia			RBMS1	3.6811e-248	0.536495	0.29	0.202	1.23457e-243
BHLHE41	0	1.12512	0.331	0.08	0	Microglia			HSPA6	0	0.536286	0.095	0.023	0
LPAR6	0	1.12255	0.355	0.064	0	Microglia			LIMD1	1.64468e-284	0.52906	0.193	0.105	5.51592e-280
ZFP36L2	0	1.12086	0.424	0.175	0	Microglia			MFHAS1	1.06248e-288	0.524724	0.141	0.066	3.56336e-284
CACNA1D	0	1.11973	0.328	0.085	0	Microglia			RAB20	1.62299e-207	0.523756	0.186	0.112	5.44317e-203
OTULINL	0	1.11739	0.292	0.033	0	Microglia			FGD6	0	0.519937	0.148	0.067	0
SLC4A7	0	1.11688	0.458	0.144	0	Microglia			NR4A1	0	0.51967	0.063	0.012	0
PAG1	0	1.11644	0.527	0.203	0	Microglia			SPIDR	0	0.513984	0.568	0.46	0
OLR1	0	1.08315	0.237	0.026	0	Microglia			HIP1	3.1603e-268	0.510615	0.15	0.074	1.0599e-263
FMN1	0	1.08043	0.41	0.103	0	Microglia			SDCBP	1.01702e-250	0.510606	0.164	0.086	3.41089e-246
IL18	0	1.07882	0.309	0.045	0	Microglia			TRIM14	8.43654e-291	0.505946	0.176	0.093	2.82945e-286
SUSD6	0	1.07321	0.463	0.174	0	Microglia			CD44	0	0.505648	0.089	0.024	0
BACH1	0	1.07121	0.501	0.216	0	Microglia			TNFRSF14	0	0.504075	0.098	0.033	0
TBC1D22A	0	1.07102	0.757	0.493	0	Microglia			TTYH3	1.00523e-283	0.503732	0.154	0.076	3.37133e-279
AC025569.1	0	1.06731	0.234	0.021	0	Microglia			JAML	0	0.502661	0.065	0.003	0
VAV1	0	1.06654	0.302	0.04	0	Microglia			SASH1	4.30157e-269	0.502518	0.132	0.06	1.44266e-264
SLC9A9	0	1.06648	0.728	0.463	0	Microglia			RPH3AL	5.4465e-276	0.502508	0.096	0.036	1.82665e-271
HIVEP3	0	1.05928	0.496	0.268	0	Microglia			IL7	0	0.502458	0.053	0.005	0
MKNK1	0	1.05636	0.389	0.146	0	Microglia			FOXP1	0	0.500874	0.587	0.443	0
CMIP	0	1.05614	0.618	0.333	0	Microglia			RASA2	4.77607e-260	0.500618	0.275	0.18	1.6018e-255
AP1B1	0	1.05609	0.38	0.134	0	Microglia			KYNU	2.13181e-181	0.500265	0.236	0.17	7.14965e-177
PELI1	0	1.05489	0.385	0.112	0	Microglia			CDK14	1.69952529025316e-314	0.499568	0.117	0.045	5.69986791845104e-310
PSMA1	0	1.05089	0.32	0.111	0	Microglia			EPB41L3	7.40509e-149	0.497601	0.401	0.333	2.48352e-144
MSR1	0	1.04693	0.288	0.053	0	Microglia			ATF3	2.00577254503019e-310	0.493224	0.058	0.01	6.72696e-306
GNB4	0	1.04433	0.334	0.093	0	Microglia			ASTN2	3.66832e-213	0.49283	0.121	0.064	1.23028e-208
SH3TC1	0	1.03721	0.249	0.031	0	Microglia			NRP2	2.45229e-186	0.492422	0.223	0.153	8.22451e-182
IRF8	0	1.03619	0.223	0.018	0	Microglia			RNF149	8.5415e-187	0.492215	0.423	0.337	2.86465e-182
PTPRC	0	1.03323	0.506	0.104	0	Microglia			ATP1B3	6.96299e-132	0.491258	0.163	0.104	2.33525e-127
IL13RA1	0	1.02122	0.305	0.065	0	Microglia			SH3PXD2B	1.1971e-188	0.487633	0.112	0.053	4.01485e-184
PDE3B	0	1.01319	0.46	0.227	0	Microglia			CTDSPL	6.22977e-239	0.485921	0.111	0.052	2.08934e-234
ST8SIA4	0	1.0123	0.309	0.064	0	Microglia			STK17B	8.06271e-250	0.484175	0.119	0.054	2.70407e-245
SCIN	0	1.01219	0.213	0.023	0	Microglia			PDK4	1.27835e-13	0.483102	0.126	0.075	4.28733e-09
IFNGR1	0	1.0115	0.351	0.109	0	Microglia			BLVRB	1.92634e-271	0.481272	0.106	0.042	6.46055e-267
GRB2	0	1.0066	0.432	0.174	0	Microglia			CD200R1	0	0.479822	0.057	0.002	0
SLA	0	0.997722	0.278	0.041	0	Microglia			ARAP2	4.41635e-211	0.479126	0.262	0.175	1.48115e-206
GAB2	0	0.995117	0.603	0.322	0	Microglia			DENND1A	0	0.476964	0.547	0.438	0
LAT2	0	0.994971	0.233	0.025	0	Microglia			2011-09-01	1.9276e-230	0.47586	0.123	0.06	6.46479e-226
VASH1	0	0.994768	0.266	0.051	0	Microglia			PLTP	1.03349e-201	0.475376	0.082	0.03	3.46611e-197
RTTN	0	0.993368	0.307	0.146	0	Microglia			FOSL2	0	0.47423	0.065	0.011	0
RAPGEF1	0	0.993147	0.581	0.297	0	Microglia			ANKH	1.40141e-158	0.470819	0.229	0.172	4.70006e-154
GALNT2	0	0.992725	0.486	0.282	0	Microglia			MCOLN1	4.71034e-247	0.469222	0.118	0.057	1.57976e-242
CARD11	0	0.991933	0.311	0.054	0	Microglia			CTSB	6.81861e-167	0.468028	0.447	0.376	2.28683e-162
PADI2	0	0.991264	0.32	0.185	0	Microglia			ABCA9	6.42285339593621e-323	0.466769	0.056	0.012	2.15409657192908e-318
TTC7A	0	0.991144	0.44	0.24	0	Microglia			CRTC3	0	0.465822	0.095	0.026	0
UBE2E2	0	0.989826	0.703	0.436	0	Microglia			KCNE1	0	0.465704	0.052	0.006	0
CAPZB	0	0.989734	0.595	0.344	0	Microglia			PSD3	5.36366e-200	0.463705	0.259	0.195	1.79886e-195
LRMP	0	0.988935	0.261	0.038	0	Microglia			LINC00278	2.35685e-74	0.463084	0.125	0.074	7.90439e-70
ADCY7	0	0.988614	0.289	0.044	0	Microglia			MSR1	8.32243e-202	0.462995	0.384	0.288	2.79118e-197
ALPK1	0	0.987032	0.353	0.117	0	Microglia			RGS2	0	0.458775	0.053	0.009	0
S100Z	0	0.985323	0.192	0.017	0	Microglia			SLC2A9	4.20845e-238	0.455424	0.24	0.16	1.41143e-233
RAB31	0	0.981888	0.458	0.26	0	Microglia			MT-CO1	1.0605e-121	0.455065	0.358	0.311	3.55671e-117
LRCH1	0	0.979169	0.456	0.177	0	Microglia			RASGEF1B	2.63292e-227	0.454743	0.132	0.065	8.83029e-223
PLCL2	0	0.976702	0.405	0.124	0	Microglia			EPB41L1	0	0.454477	0.071	0.019	0
PREX1	0	0.970716	0.634	0.408	0	Microglia			NOTCH2	8.04113e-236	0.453025	0.211	0.126	2.69683e-231
ITGAM	0	0.969749	0.236	0.024	0	Microglia			JARID2	5.87135e-236	0.451519	0.353	0.264	1.96913e-231
SP100	0	0.968675	0.456	0.147	0	Microglia			INSIG1	2.35443e-208	0.448336	0.058	0.021	7.89629e-204
PGM5	0	0.968436	0.317	0.071	0	Microglia			ATP10A	9.88131291682493e-324	0.447116	0.061	0.016	3.31399472604475e-319
ITPR2	0	0.968179	0.856	0.614	0	Microglia			SGMS1	5.11312e-182	0.446757	0.409	0.343	1.71484e-177
ARHGAP6	0	0.966096	0.367	0.111	0	Microglia			VMP1	2.37644e-188	0.446077	0.354	0.269	7.97011e-184
SIPA1L2	0	0.965261	0.351	0.13	0	Microglia			MYO1D	5.40458e-204	0.444064	0.109	0.052	1.81259e-199
SPTLC2	0	0.960776	0.398	0.179	0	Microglia			SIPA1L1	3.28472e-75	0.443684	0.342	0.302	1.10163e-70
HCLS1	0	0.958251	0.259	0.037	0	Microglia			SLC2A3	1.82594e-24	0.442995	0.136	0.094	6.12385e-20
RUBCNL	0	0.956329	0.281	0.077	0	Microglia			PYGL	1.17877e-162	0.437768	0.196	0.124	3.95335e-158
CD53	0	0.95403	0.282	0.04	0	Microglia			PARVB	5.18134e-211	0.437734	0.189	0.114	1.73772e-206
SERPINB9	0	0.951529	0.254	0.087	0	Microglia			ZNF331	9.02565e-54	0.437344	0.118	0.093	3.02702e-49
DOCK11	0	0.950105	0.346	0.094	0	Microglia			PLXNC1	7.90212e-236	0.436366	0.115	0.048	2.65021e-231
FAR2	0	0.947175	0.245	0.067	0	Microglia			ADAP2	3.95764e-204	0.434144	0.406	0.337	1.32731e-199
SH2B3	0	0.944835	0.291	0.063	0	Microglia			FNDC3B	5.87554e-213	0.433048	0.396	0.306	1.97054e-208
ST6GALNAC3	0	0.943329	0.708	0.397	0	Microglia			AC009093.2	2.28209e-169	0.431931	0.191	0.126	7.65366e-165
GCNT2	0	0.941813	0.249	0.047	0	Microglia			CERS6	2.65277e-168	0.42981	0.233	0.16	8.89685e-164
MANBA	0	0.941703	0.382	0.151	0	Microglia			HIF1A	2.56042e-105	0.426712	0.334	0.262	8.58715e-101
AC079015.1	0	0.938559	0.209	0.017	0	Microglia			ST7	5.15251e-200	0.426442	0.155	0.086	1.72805e-195
FGD4	0	0.938216	0.658	0.429	0	Microglia			P4HA1	1.03572e-72	0.425968	0.225	0.186	3.4736e-68
AC008050.1	0	0.937403	0.158	0.055	0	Microglia			MAFB	4.89995e-187	0.425966	0.129	0.068	1.64335e-182
ADAP2	0	0.934513	0.337	0.102	0	Microglia			CCSER1	7.8248e-180	0.425962	0.072	0.031	2.62428e-175
TM6SF1	0	0.92908	0.245	0.037	0	Microglia			ARHGAP10	9.3941e-280	0.424676	0.074	0.022	3.15059e-275
B3GNT5	0	0.928156	0.215	0.03	0	Microglia			GNA13	5.10027e-117	0.423257	0.239	0.182	1.71053e-112
TGFBR2	0	0.926671	0.406	0.13	0	Microglia			MT-CO2	4.36741e-92	0.420653	0.247	0.202	1.46474e-87
CMKLR1	0	0.924661	0.227	0.03	0	Microglia			SNX9	6.49953e-151	0.42033	0.305	0.234	2.17981e-146
CPVL	0	0.92113	0.232	0.042	0	Microglia			MT-CO3	1.43446e-86	0.416945	0.256	0.205	4.8109e-82
USP6NL	0	0.919772	0.398	0.177	0	Microglia			PPP1R15A	2.87372e-206	0.414253	0.056	0.018	9.63787e-202
IFNGR2	0	0.91808	0.307	0.107	0	Microglia			GAS2L3	5.10037e-252	0.411642	0.079	0.028	1.71056e-247
P3H2	0	0.915109	0.231	0.061	0	Microglia			FAM198B-AS1	3.24856e-232	0.411556	0.1	0.044	1.0895e-227
MIS18BP1	0	0.913549	0.283	0.076	0	Microglia			FGFR1	7.71161e-232	0.408499	0.068	0.023	2.58632e-227
CYTH4	0	0.911276	0.232	0.027	0	Microglia			TPRG1	3.40417e-200	0.406968	0.158	0.087	1.14169e-195
SNX29	0	0.910891	0.651	0.445	0	Microglia			ATP1B1	2.50925e-162	0.40651	0.115	0.067	8.41552e-158
PICALM	0	0.907638	0.7	0.503	0	Microglia			TEC	6.46475e-213	0.403152	0.102	0.044	2.16815e-208
MYO9B	0	0.905884	0.485	0.235	0	Microglia			ABCC5	2.09185e-150	0.403095	0.195	0.133	7.01565e-146
ATM	0	0.904656	0.52	0.283	0	Microglia			TBL1X	4.50529e-141	0.394904	0.179	0.116	1.51098e-136
A2M	0	0.903127	0.407	0.116	0	Microglia			SPIRE1	4.88522e-135	0.394572	0.245	0.177	1.6384e-130
TBC1D9	0	0.901866	0.275	0.066	0	Microglia			2009-09-01	7.30506e-153	0.394023	0.12	0.063	2.44997e-148
TNS3	0	0.901282	0.53	0.312	0	Microglia			TNFRSF1B	2.98853e-123	0.393881	0.346	0.28	1.00229e-118
CMTM7	0	0.899853	0.251	0.045	0	Microglia			P2RY8	8.33717e-249	0.393185	0.076	0.028	2.79612e-244
CTTNBP2NL	0	0.896513	0.32	0.116	0	Microglia			TNFAIP8	1.5797e-165	0.392049	0.192	0.125	5.298e-161
FCGBP	0	0.892285	0.143	0.019	0	Microglia			RHOBTB3	3.84659e-176	0.390312	0.114	0.056	1.29007e-171
PRDM11	0	0.891643	0.221	0.077	0	Microglia			NFKBID	6.89073e-116	0.386932	0.092	0.047	2.31101e-111
KBTBD12	0	0.890904	0.249	0.111	0	Microglia			TPCN1	1.79244e-145	0.384549	0.288	0.23	6.01149e-141
ARHGAP26	0	0.890455	0.787	0.569	0	Microglia			HSPD1	6.1742e-94	0.379026	0.078	0.048	2.0707e-89
STK32B	0	0.889707	0.202	0.033	0	Microglia			NCOA7	2.58019e-126	0.378801	0.223	0.166	8.65343e-122
TAL1	0	0.888533	0.196	0.016	0	Microglia			IL10RA	4.9884e-133	0.376577	0.249	0.183	1.67301e-128
TBC1D14	0	0.888203	0.334	0.162	0	Microglia			GPR183	1.17501e-77	0.374889	0.116	0.069	3.94074e-73
TNFRSF1B	0	0.886513	0.28	0.064	0	Microglia			EFR3A	3.30526e-152	0.374415	0.199	0.13	1.10852e-147
ZFP36L1	0	0.885041	0.475	0.285	0	Microglia			FCHSD2	2.95333e-124	0.374044	0.712	0.697	9.90486e-120
SKI	0	0.883833	0.406	0.22	0	Microglia			AGAP1	9.6735e-110	0.372357	0.203	0.144	3.2443e-105
NAIP	0	0.882556	0.477	0.27	0	Microglia			GTDC1	1.66446e-123	0.371881	0.289	0.225	5.58228e-119
SSH1	0	0.871327	0.364	0.174	0	Microglia			MTRNR2L12	1.07278e-67	0.371764	0.156	0.119	3.59789e-63
CD84	0	0.870902	0.211	0.023	0	Microglia			FYN	3.25284e-117	0.36772	0.089	0.047	1.09094e-112
MAF	0	0.869452	0.273	0.071	0	Microglia			CRYL1	3.73364e-130	0.366577	0.12	0.071	1.25219e-125
PLA2G4A	0	0.86907	0.253	0.051	0	Microglia			ANKRD12	3.15123e-151	0.366181	0.421	0.353	1.05686e-146
SRGN	0	0.866216	0.222	0.077	0	Microglia			TPST1	1.52276e-96	0.366153	0.107	0.066	5.10704e-92
ARHGAP12	0	0.864017	0.409	0.216	0	Microglia			TDRD10	2.27078e-292	0.364091	0.051	0.01	7.61573e-288
LINC02391	0	0.863874	0.178	0.019	0	Microglia			ZBTB16	3.78728e-97	0.361939	0.247	0.192	1.27018e-92
ZFHX3	0	0.862437	0.724	0.481	0	Microglia			CRIM1	5.73949e-184	0.361679	0.068	0.025	1.92491e-179
MLXIPL	0	0.862199	0.181	0.023	0	Microglia			CBLB	3.27886e-111	0.359789	0.166	0.111	1.09967e-106
AL139125.1	0	0.858407	0.155	0.012	0	Microglia			MT-ND4	3.48691e-74	0.359439	0.211	0.169	1.16944e-69
BIN2	0	0.858213	0.221	0.032	0	Microglia			HMOX1	9.26744e-52	0.358256	0.054	0.035	3.10811e-47
GPRIN3	0	0.856605	0.255	0.052	0	Microglia			THEMIS2	3.40019e-150	0.357244	0.121	0.066	1.14036e-145
TIAM1	0	0.85522	0.429	0.233	0	Microglia			PLAUR	7.77094e-75	0.35521	0.098	0.067	2.60622e-70
AKAP13	0	0.853829	0.669	0.419	0	Microglia			APP	1.59356e-77	0.354989	0.149	0.11	5.34449e-73
VSIR	0	0.853587	0.282	0.113	0	Microglia			SLC18B1	1.55105e-99	0.354486	0.128	0.082	5.20192e-95
SLC25A37	0	0.852788	0.379	0.233	0	Microglia			FCGRT	1.78802e-95	0.353079	0.148	0.103	5.99667e-91
BIN1	0	0.852589	0.333	0.133	0	Microglia			DHX34	7.89911e-104	0.35291	0.121	0.08	2.64921e-99
LAPTM5	0	0.852254	0.203	0.024	0	Microglia			IL15	1.65141e-178	0.351712	0.099	0.046	5.5385e-174
ARRB2	0	0.845846	0.221	0.038	0	Microglia			LDLRAD3	4.35545e-204	0.350377	0.062	0.019	1.46073e-199
TGFB1	0	0.845135	0.233	0.067	0	Microglia			SNX8	2.73863e-120	0.350282	0.104	0.06	9.18483e-116
AC006978.2	0	0.84504	0.276	0.103	0	Microglia			DUSP1	2.04362e-94	0.350035	0.125	0.07	6.8539e-90
TLR1	0	0.843656	0.202	0.024	0	Microglia			DOCK5	1.10301e-90	0.348917	0.292	0.227	3.69927e-86
IL6ST	0	0.843358	0.396	0.221	0	Microglia			FAM49A	4.38542e-111	0.348098	0.26	0.203	1.47078e-106
PIK3CD	0	0.840841	0.27	0.068	0	Microglia			CSGALNACT2	6.9918e-149	0.346622	0.103	0.053	2.34491e-144
EML4	0	0.83414	0.414	0.206	0	Microglia			DGKD	5.86162e-102	0.3459	0.15	0.1	1.96587e-97
TFEC	0	0.831749	0.213	0.03	0	Microglia			MITF	6.69578e-131	0.345794	0.245	0.179	2.24563e-126
TNRC18	0	0.826241	0.509	0.336	0	Microglia			MX2	1.74204e-108	0.344385	0.162	0.112	5.84244e-104
ZNRF2	0	0.825759	0.307	0.14	0	Microglia			AP1S2	1.27679e-185	0.344047	0.087	0.037	4.28208e-181
PLCB2	0	0.823369	0.178	0.016	0	Microglia			TENT5A	3.73682e-107	0.343447	0.101	0.057	1.25326e-102
CACNA1A	0	0.82244	0.277	0.131	0	Microglia			DMD	2.51526e-122	0.343415	0.11	0.066	8.4357e-118
IFI16	0	0.819715	0.348	0.133	0	Microglia			CD55	8.61006e-155	0.342708	0.08	0.038	2.88764e-150
FAM102B	0	0.818559	0.225	0.057	0	Microglia			HNMT	8.23675e-113	0.342578	0.15	0.107	2.76244e-108
C12orf75	0	0.816372	0.185	0.031	0	Microglia			AC007319.1	2.34157e-47	0.342211	0.071	0.042	7.85317e-43
STX7	0	0.812749	0.394	0.204	0	Microglia			RCN3	1.41637e-117	0.342031	0.077	0.041	4.75021e-113
ITGA9	0	0.812391	0.249	0.094	0	Microglia			GRK3	5.22963e-90	0.339604	0.416	0.365	1.75391e-85
LINC01684	0	0.810966	0.177	0.023	0	Microglia			HSP90AB1	5.53109e-65	0.338547	0.106	0.079	1.85502e-60
EVL	0	0.809461	0.439	0.241	0	Microglia			DPP10	1.32589e-33	0.338516	0.425	0.405	4.44676e-29
2003-03-01	0	0.806592	0.348	0.19	0	Microglia			PECAM1	4.35843e-110	0.338298	0.233	0.181	1.46173e-105
ETV5	0	0.804033	0.239	0.078	0	Microglia			PLEKHG5	2.02793e-82	0.338064	0.087	0.054	6.80128e-78
PRKCD	0	0.800221	0.178	0.019	0	Microglia			TCF7L2	7.42843e-25	0.337225	0.241	0.228	2.49135e-20
GNG7	0	0.796802	0.476	0.305	0	Microglia			FKBP5	1.65829e-64	0.335191	0.518	0.483	5.56158e-60
IRAK3	0	0.790643	0.302	0.091	0	Microglia			MT-ND2	2.03858e-57	0.334913	0.165	0.127	6.83698e-53
COTL1	0	0.79021	0.253	0.114	0	Microglia			CD83	2.84049e-40	0.33434	0.152	0.119	9.52644e-36
SH3BGRL	0	0.787606	0.356	0.199	0	Microglia			MAP3K8	8.31016e-52	0.333702	0.19	0.145	2.78706e-47
NRIP1	0	0.785589	0.267	0.114	0	Microglia			SAMD4A	1.17842e-103	0.33234	0.313	0.256	3.95217e-99
RAP1A	0	0.7811	0.441	0.246	0	Microglia			BCAT1	4.61985e-92	0.332128	0.186	0.143	1.54941e-87
LCP2	0	0.780479	0.241	0.054	0	Microglia			TBC1D14	7.72942e-88	0.331851	0.402	0.334	2.59229e-83
SPRED1	0	0.780065	0.472	0.314	0	Microglia			SLC9A9	2.60882e-116	0.331036	0.728	0.728	8.74946e-112
CD4	0	0.778567	0.185	0.027	0	Microglia			IGF2R	4.47165e-100	0.329988	0.217	0.156	1.4997e-95
PHC2	0	0.777873	0.326	0.174	0	Microglia			HSPA1A	4.74083e-71	0.329042	0.129	0.1	1.58998e-66
RAP1GAP2	0	0.777848	0.275	0.11	0	Microglia			ADGRA3	2.3057e-115	0.328821	0.08	0.04	7.73287e-111
PILRA	0	0.774373	0.207	0.062	0	Microglia			KLF7	3.26637e-103	0.328335	0.191	0.137	1.09547e-98
RPS6KA1	0	0.773896	0.182	0.027	0	Microglia			KLF6	5.06042e-48	0.326552	0.162	0.121	1.69716e-43
RPS6KA3	0	0.773335	0.349	0.176	0	Microglia			NEAT1	1.3173e-177	0.326487	0.907	0.898	4.41796e-173
DAGLB	0	0.771655	0.191	0.047	0	Microglia			SMCHD1	3.50001e-70	0.326224	0.266	0.221	1.17383e-65
SPNS2	0	0.771577	0.204	0.052	0	Microglia			MT-ATP6	2.38774e-51	0.322935	0.174	0.143	8.00801e-47
CTTNBP2	0	0.770285	0.357	0.165	0	Microglia			FTH1	2.37728e-54	0.322144	0.251	0.183	7.97293e-50
RASSF8	0	0.768474	0.404	0.326	0	Microglia			PLD3	1.86459e-92	0.321907	0.138	0.095	6.25345e-88
ANKS1A	0	0.768139	0.542	0.333	0	Microglia			CDC42BPA	4.98967e-89	0.321195	0.112	0.071	1.67343e-84
AXL	0	0.766751	0.278	0.132	0	Microglia			GSAP	1.36632e-80	0.321044	0.299	0.248	4.58235e-76
CD83	0	0.764838	0.119	0.033	0	Microglia			DMXL1	8.88885e-86	0.320913	0.242	0.194	2.98114e-81
GAB3	0	0.76222	0.203	0.039	0	Microglia			PLSCR1	5.9924e-47	0.318696	0.204	0.158	2.00973e-42
HAVCR2	0	0.761598	0.244	0.092	0	Microglia			AC007262.2	3.89519e-73	0.317932	0.158	0.128	1.30637e-68
NLRP1	0	0.760682	0.256	0.085	0	Microglia			SESN1	1.58167e-74	0.317072	0.22	0.175	5.30461e-70
FLI1	0	0.760566	0.535	0.16	0	Microglia			PVT1	5.00278e-87	0.316306	0.121	0.076	1.67783e-82
ZNF846	0	0.759964	0.255	0.12	0	Microglia			PPCDC	4.99642e-56	0.312555	0.14	0.104	1.6757e-51
APPL2	0	0.755024	0.425	0.301	0	Microglia			ABCC1	8.3698e-79	0.312019	0.14	0.097	2.80706e-74
CAB39	0	0.753684	0.381	0.219	0	Microglia			GRAMD4	1.50605e-109	0.311994	0.123	0.078	5.05099e-105
PACSIN2	0	0.753368	0.353	0.192	0	Microglia			COL4A3BP	1.3687e-78	0.311675	0.25	0.204	4.59034e-74
ARID3A	0	0.752437	0.219	0.064	0	Microglia			FAM110B	6.19949e-75	0.311651	0.135	0.089	2.07918e-70
SRGAP1	0	0.750365	0.499	0.388	0	Microglia			CHID1	2.98968e-143	0.311464	0.059	0.025	1.00268e-138
SYT6	0	0.750019	0.138	0.008	0	Microglia			GPR155	3.7687e-89	0.311407	0.149	0.101	1.26395e-84
WNT2B	0	0.748657	0.174	0.043	0	Microglia			B2M	3.7337e-57	0.310941	0.171	0.13	1.25221e-52
IL1RAP	0	0.747823	0.174	0.041	0	Microglia			PPM1L	8.51161e-69	0.310214	0.174	0.132	2.85462e-64
TLN2	0	0.747524	0.428	0.282	0	Microglia			UACA	3.79523e-69	0.309811	0.123	0.088	1.27285e-64
TBC1D1	0	0.74581	0.398	0.247	0	Microglia			RAP2B	2.42768e-193	0.306301	0.058	0.017	8.14194e-189
SAMHD1	0	0.745091	0.27	0.1	0	Microglia			RNF13	9.40327e-79	0.306193	0.345	0.293	3.15367e-74
TSPAN14	0	0.740813	0.294	0.137	0	Microglia			EEF2K	4.13818e-67	0.305862	0.133	0.094	1.38786e-62
KIF26B	0	0.73715	0.193	0.075	0	Microglia			IFI44L	2.27983e-92	0.305273	0.236	0.186	7.64608e-88
CHST15	0	0.73392	0.263	0.086	0	Microglia			SVIL	6.91359e-112	0.303958	0.059	0.027	2.31868e-107
TMIGD3	0	0.730813	0.15	0.016	0	Microglia			ZNF438	1.08437e-92	0.303371	0.217	0.168	3.63675e-88
UBASH3B	0	0.73035	0.217	0.083	0	Microglia			TTL	3.56407e-74	0.303283	0.114	0.079	1.19532e-69
MERTK	0	0.728883	0.471	0.34	0	Microglia			MCC	7.1743e-99	0.303241	0.081	0.048	2.40612e-94
RREB1	0	0.728644	0.371	0.224	0	Microglia			KIF1B	9.05951e-52	0.302271	0.219	0.179	3.03838e-47
LPIN2	0	0.727788	0.321	0.196	0	Microglia			ASAH1	1.63482e-73	0.302012	0.229	0.177	5.48286e-69
PTGS1	0	0.727423	0.146	0.01	0	Microglia			FNDC3A	1.70137e-71	0.300827	0.319	0.276	5.70605e-67
SDCCAG8	0	0.725492	0.566	0.439	0	Microglia			NCF2	8.16071e-91	0.300346	0.111	0.072	2.73694e-86
ANOS1	0	0.724405	0.254	0.139	0	Microglia			CLIP4	2.46072e-133	0.300279	0.069	0.029	8.25277e-129
REL	0	0.722259	0.231	0.085	0	Microglia			GPNMB	1.58199e-126	0.299714	0.067	0.034	5.30568e-122
SNCA	0	0.719363	0.243	0.1	0	Microglia			ASPH	2.18833e-67	0.2996	0.204	0.162	7.33921e-63
CEP170	0	0.716609	0.466	0.333	0	Microglia			PAM	3.85459e-80	0.298941	0.078	0.046	1.29275e-75
TBC1D16	0	0.713701	0.242	0.135	0	Microglia			ATRN	3.58303e-68	0.2984	0.328	0.294	1.20168e-63
ABHD12	0	0.713009	0.275	0.142	0	Microglia			PRKCB	9.61919e-45	0.298245	0.365	0.337	3.22608e-40
PARVG	0	0.707432	0.155	0.019	0	Microglia			SORBS3	1.5701e-116	0.297603	0.073	0.037	5.26579e-112
CSGALNACT1	0	0.70669	0.641	0.474	0	Microglia			SND1	1.97118e-72	0.296916	0.348	0.303	6.61095e-68
EPHB2	0	0.706243	0.174	0.054	0	Microglia			DOCK7	4.13645e-55	0.296823	0.205	0.167	1.38728e-50
FAM129A	0	0.706217	0.189	0.057	0	Microglia			MBOAT1	1.05487e-187	0.296374	0.051	0.016	3.53783e-183
HK2	0	0.705277	0.15	0.028	0	Microglia			HIVEP1	4.42886e-102	0.296374	0.089	0.05	1.48535e-97
MIR34AHG	0	0.705042	0.194	0.063	0	Microglia			PTPRM	1.46737e-72	0.295654	0.241	0.195	4.92127e-68
NUAK1	0	0.70502	0.259	0.109	0	Microglia			ZFYVE16	2.00166e-72	0.294955	0.215	0.174	6.71316e-68
AL158071.4	0	0.704638	0.154	0.035	0	Microglia			DENND4C	5.33745e-45	0.293436	0.269	0.233	1.79007e-40
FMNL1	0	0.701089	0.172	0.026	0	Microglia			HPCAL1	2.42499e-63	0.293419	0.146	0.111	8.13292e-59
NCOA3	0	0.69679	0.361	0.21	0	Microglia			PDLIM5	3.8177e-67	0.292901	0.146	0.106	1.28038e-62
MYOF	0	0.696171	0.288	0.102	0	Microglia			MT-ND1	2.76821e-52	0.292529	0.166	0.131	9.28404e-48
CBL	0	0.694226	0.274	0.139	0	Microglia			AL162414.1	5.11623e-47	0.292437	0.126	0.103	1.71588e-42
KLHL5	0	0.693268	0.393	0.235	0	Microglia			CTSS	6.4501e-73	0.292288	0.191	0.155	2.16323e-68
OSBPL3	0	0.692649	0.339	0.216	0	Microglia			ENOSF1	7.15514e-55	0.292256	0.127	0.087	2.39969e-50
TBC1D2B	0	0.691943	0.303	0.172	0	Microglia			PTK2B	2.5473e-60	0.29088	0.194	0.155	8.54314e-56
RNF150	0	0.689524	0.292	0.197	0	Microglia			AC009690.1	3.64921e-67	0.290839	0.227	0.19	1.22387e-62
SP140	0	0.689024	0.162	0.044	0	Microglia			UNC13B	7.58197e-93	0.290813	0.091	0.055	2.54284e-88
TPK1	0	0.688915	0.296	0.178	0	Microglia			ATP6V1C1	2.25697e-68	0.290763	0.156	0.116	7.56942e-64
CYBA	0	0.688763	0.171	0.03	0	Microglia			MT-ND5	6.82871e-70	0.290504	0.11	0.078	2.29021e-65
MS4A6A	0	0.68852	0.186	0.032	0	Microglia			PDE7B	7.91584e-118	0.290258	0.081	0.046	2.65481e-113
LILRB1	0	0.687538	0.142	0.016	0	Microglia			ZEB2	3.53617e-90	0.289814	0.672	0.657	1.18596e-85
NPL	0	0.686558	0.442	0.316	0	Microglia			LRP1	4.53913e-57	0.289244	0.348	0.305	1.52233e-52
GAK	0	0.685416	0.326	0.21	0	Microglia			DENND1B	5.45501e-88	0.288546	0.126	0.084	1.8295e-83
FKBP5	0	0.683772	0.483	0.382	0	Microglia			ZHX2	2.19615e-69	0.288291	0.159	0.123	7.36544e-65
TMSB4X	0	0.683683	0.191	0.061	0	Microglia			CABLES1	1.79841e-45	0.287898	0.195	0.171	6.0315e-41
EPB41L3	0	0.680714	0.333	0.143	0	Microglia			ADD3	1.12754e-62	0.286351	0.117	0.082	3.78156e-58
JAK2	0	0.680287	0.355	0.202	0	Microglia			CREM	2.02634e-52	0.286097	0.137	0.103	6.79596e-48
PPARD	0	0.678683	0.297	0.156	0	Microglia			PDE4DIP	1.07961e-65	0.285574	0.22	0.182	3.62079e-61
IL10RA	0	0.677016	0.183	0.031	0	Microglia			RNF135	8.95755e-88	0.285424	0.137	0.095	3.00418e-83
C22orf34	0	0.676666	0.229	0.073	0	Microglia			NEDD9	3.7322e-58	0.284651	0.15	0.12	1.25171e-53
GRK3	0	0.676066	0.365	0.23	0	Microglia			DNAJA1	3.13061e-53	0.284289	0.06	0.04	1.04994e-48
MAML2	0	0.67578	0.799	0.624	0	Microglia			ST18	3.73478e-89	0.283601	0.062	0.031	1.25257e-84
HIST1H2AC	0	0.674674	0.203	0.096	0	Microglia			DIRC2	3.05593e-63	0.283599	0.181	0.147	1.0249e-58
TAB2	0	0.673977	0.449	0.33	0	Microglia			LRRFIP1	8.62109e-83	0.282738	0.401	0.353	2.89134e-78
ZNF124	0	0.673768	0.172	0.053	0	Microglia			STAT2	7.14779e-63	0.282551	0.117	0.08	2.39723e-58
FCHSD2	0	0.673596	0.697	0.531	0	Microglia			FPR3	1.28568e-85	0.282275	0.083	0.045	4.31191e-81
RASA3	0	0.67071	0.306	0.171	0	Microglia			CDR2	2.21849e-55	0.279705	0.155	0.12	7.44036e-51
CTSC	0	0.670583	0.166	0.029	0	Microglia			GLUL	2.31127e-17	0.279584	0.234	0.19	7.75152e-13
MLXIP	0	0.669932	0.258	0.132	0	Microglia			MTRNR2L1	1.94037e-42	0.277227	0.063	0.031	6.50761e-38
ELL2	0	0.669682	0.374	0.239	0	Microglia			NBPF19	1.35563e-91	0.277057	0.08	0.044	4.54651e-87
ATF6	0	0.669471	0.35	0.23	0	Microglia			NPAS3	1.17841e-35	0.276369	0.388	0.354	3.95215e-31
AC093152.1	0	0.66582	0.175	0.057	0	Microglia			LRP5L	1.49712e-131	0.276353	0.053	0.02	5.02105e-127
LPAR5	0	0.664043	0.13	0.012	0	Microglia			TMCC1	6.78634e-67	0.27486	0.371	0.332	2.276e-62
TRAF3IP3	0	0.662108	0.161	0.023	0	Microglia			STON2	3.51475e-51	0.274637	0.12	0.091	1.17878e-46
EPB41	0	0.661678	0.293	0.169	0	Microglia			MTRNR2L8	1.97908e-67	0.274352	0.065	0.039	6.63744e-63
ST3GAL6	0	0.658866	0.303	0.129	0	Microglia			GK	4.72845e-20	0.274209	0.109	0.083	1.58583e-15
NLRP3	0	0.658272	0.129	0.013	0	Microglia			MFSD1	2.3933e-48	0.272639	0.16	0.123	8.02664e-44
UVRAG	0	0.657832	0.472	0.331	0	Microglia			PRKCE	1.16909e-63	0.271176	0.261	0.219	3.9209e-59
RCBTB2	0	0.656466	0.191	0.061	0	Microglia			TESK2	3.48734e-65	0.270347	0.084	0.055	1.16959e-60
MBNL1	0	0.654186	0.684	0.526	0	Microglia			RHOBTB1	1.13905e-80	0.269377	0.088	0.055	3.82014e-76
TET3	0	0.653661	0.301	0.186	0	Microglia			PCGF5	2.76445e-53	0.268997	0.14	0.103	9.27141e-49
TLR5	0	0.652852	0.13	0.015	0	Microglia			PARD3	5.05919e-41	0.268958	0.122	0.094	1.69675e-36
CHD7	0	0.652647	0.418	0.3	0	Microglia			MAF	9.32046e-16	0.267808	0.275	0.273	3.12589e-11
AL159163.1	0	0.652166	0.135	0.026	0	Microglia			CENPP	7.17757e-45	0.266189	0.211	0.175	2.40721e-40
RAC1	0	0.651951	0.245	0.122	0	Microglia			ZCCHC2	2.23409e-48	0.264163	0.151	0.121	7.49268e-44
PARP14	0	0.650458	0.348	0.187	0	Microglia			VPS53	1.1965e-45	0.263879	0.267	0.234	4.01283e-41
STAMBPL1	0	0.650077	0.177	0.063	0	Microglia			LINC00937	1.19421e-40	0.263695	0.122	0.094	4.00514e-36
KLHL6	0	0.649921	0.126	0.019	0	Microglia			AKAP9	1.08836e-47	0.263364	0.292	0.264	3.65014e-43
USP15	0	0.649393	0.414	0.277	0	Microglia			APBB2	1.07673e-89	0.263112	0.06	0.032	3.61115e-85
HTRA1	0	0.64926	0.288	0.203	0	Microglia			NHSL1	1.48643e-22	0.262695	0.355	0.327	4.98518e-18
LIMS1	0	0.648453	0.389	0.293	0	Microglia			FAM91A1	1.38932e-73	0.261884	0.115	0.078	4.65951e-69
SP110	0	0.647164	0.229	0.11	0	Microglia			EMB	5.19981e-44	0.260435	0.146	0.12	1.74391e-39
TMC8	0	0.646766	0.177	0.035	0	Microglia			EAF2	4.02724e-77	0.260139	0.114	0.08	1.35065e-72
SLC2A13	0	0.644645	0.235	0.093	0	Microglia			EPSTI1	6.59782e-63	0.259803	0.261	0.224	2.21278e-58
VOPP1	0	0.643185	0.317	0.216	0	Microglia			H3F3B	1.48425e-39	0.259779	0.08	0.059	4.97787e-35
PTCHD4	0	0.643144	0.13	0.033	0	Microglia			C22orf34	3.66263e-32	0.259708	0.275	0.229	1.22837e-27
ELK3	0	0.642261	0.179	0.06	0	Microglia			RHOB	1.01232e-71	0.259579	0.062	0.032	3.39513e-67
KYNU	0	0.640516	0.17	0.032	0	Microglia			TPD52L2	8.50173e-69	0.258303	0.072	0.043	2.85131e-64
DNAJC5	0	0.640483	0.274	0.16	0	Microglia			ATP6V0A1	2.75368e-33	0.257323	0.244	0.214	9.23529e-29
RNF213	0	0.639671	0.503	0.364	0	Microglia			MT-ND3	6.35302e-29	0.256209	0.105	0.078	2.13067e-24
MOB1B	0	0.638722	0.245	0.135	0	Microglia			RIMKLB	6.06231e-59	0.256206	0.085	0.054	2.03318e-54
CDK6	0	0.637647	0.291	0.139	0	Microglia			NUBPL	4.1588e-32	0.255747	0.19	0.165	1.39478e-27
AL034397.3	0	0.637449	0.127	0.011	0	Microglia			ST3GAL1	3.12075e-49	0.255723	0.262	0.229	1.04664e-44
DIP2A	0	0.6352	0.376	0.262	0	Microglia			GYPC	4.63477e-56	0.255617	0.127	0.102	1.55441e-51
ZEB2	0	0.634252	0.657	0.451	0	Microglia			OPHN1	1.49152e-33	0.253824	0.159	0.129	5.00224e-29
PTPN2	0	0.633713	0.246	0.161	0	Microglia			MALAT1	0	0.253274	1	1	0
H2AFY	0	0.633484	0.283	0.178	0	Microglia			MIR181A1HG	6.37897e-34	0.253109	0.131	0.094	2.13938e-29
LST1	0	0.633397	0.125	0.012	0	Microglia			XAF1	1.18009e-67	0.252051	0.251	0.224	3.95778e-63
PLEK	0	0.633346	0.135	0.022	0	Microglia			ZNF516	3.00564e-49	0.25094	0.177	0.143	1.00803e-44
HRH2	0	0.632818	0.126	0.023	0	Microglia			PPFIBP2	2.29603e-60	0.248668	0.126	0.094	7.70044e-56
PTAFR	0	0.63274	0.13	0.017	0	Microglia			RUFY3	5.88499e-38	0.248243	0.253	0.22	1.97371e-33
SOAT1	0	0.632553	0.196	0.078	0	Microglia			ELL	1.77384e-32	0.248175	0.144	0.117	5.94912e-28
ATF7IP2	0	0.631953	0.231	0.148	0	Microglia			WDFY3	5.06958e-23	0.246848	0.515	0.501	1.70024e-18
BNC2	0	0.631713	0.5	0.207	0	Microglia			SUMF1	7.04515e-47	0.245837	0.415	0.386	2.3628e-42
ACTR2	0	0.631403	0.284	0.162	0	Microglia			GOLGA4	1.37305e-22	0.245339	0.419	0.394	4.60493e-18
ADAMTSL2	0	0.631189	0.124	0.026	0	Microglia			KIF13A	3.58547e-36	0.245303	0.158	0.127	1.20249e-31
ZNF618	0	0.626622	0.2	0.078	0	Microglia			NAPA	2.85322e-48	0.245053	0.07	0.048	9.56913e-44
TRIM38	0	0.625894	0.176	0.044	0	Microglia			UBC	1.8636e-38	0.244799	0.126	0.105	6.25014e-34
RASAL2	0	0.622626	0.466	0.292	0	Microglia			BAZ1A	1.23286e-41	0.244484	0.181	0.15	4.13476e-37
APMAP	0	0.621431	0.168	0.065	0	Microglia			ARHGEF10L	5.4055e-36	0.244227	0.205	0.182	1.8129e-31
SAT1	0	0.621208	0.388	0.228	0	Microglia			MOB3B	2.92262e-52	0.244037	0.114	0.087	9.8019e-48
LOXL3	0	0.619782	0.159	0.055	0	Microglia			SHMT1	1.97003e-39	0.243956	0.109	0.083	6.60709e-35
SPI1	0	0.619697	0.152	0.05	0	Microglia			FGL2	5.1819e-64	0.243354	0.06	0.036	1.7379e-59
NOL4L	0	0.6186	0.197	0.081	0	Microglia			OGDH	3.51362e-44	0.242517	0.158	0.128	1.1784e-39
TMCC3	0	0.618261	0.224	0.095	0	Microglia			SYNE1	4.37003e-42	0.242039	0.164	0.138	1.46562e-37
RNF149	0	0.617082	0.337	0.229	0	Microglia			CCDC149	6.05644e-44	0.241506	0.118	0.091	2.03121e-39
RB1	0	0.616914	0.401	0.297	0	Microglia			HSPA1B	1.08978e-51	0.241227	0.074	0.052	3.65492e-47
TANC2	0	0.616773	0.415	0.305	0	Microglia			PER1	3.27573e-54	0.239918	0.075	0.047	1.09862e-49
MYCBP2	0	0.616442	0.554	0.451	0	Microglia			ZNF532	2.52722e-49	0.239884	0.157	0.127	8.47579e-45
DOCK10	0	0.616089	0.635	0.28	0	Microglia			ADGRV1	8.48412e-11	0.239852	0.242	0.225	2.84541e-06
MED13L	0	0.615741	0.721	0.636	0	Microglia			FGR	5.77004e-75	0.239607	0.054	0.028	1.93515e-70
HLA-DPB1	0	0.614774	0.136	0.027	0	Microglia			TCF4	1.74863e-14	0.239496	0.422	0.412	5.86455e-10
LINC01268	0	0.614388	0.122	0.011	0	Microglia			DHFR	3.31581e-34	0.23877	0.108	0.083	1.11206e-29
ANKRD11	0	0.613403	0.623	0.525	0	Microglia			PTPN12	6.00885e-31	0.238536	0.219	0.191	2.01525e-26
PLAGL1	0	0.61182	0.204	0.11	0	Microglia			ZFAND5	1.85716e-55	0.238523	0.084	0.055	6.22854e-51
SKIL	0	0.611586	0.203	0.091	0	Microglia			NCOA1	1.43095e-29	0.238189	0.443	0.421	4.79911e-25
CELF2	0	0.610234	0.802	0.617	0	Microglia			IFI44	6.0945e-47	0.23766	0.127	0.094	2.04397e-42
IL6R	0	0.608594	0.253	0.148	0	Microglia			GOLIM4	7.72872e-48	0.237541	0.113	0.083	2.59206e-43
STK10	0	0.607527	0.257	0.098	0	Microglia			HELZ	4.0061e-35	0.23742	0.338	0.31	1.34356e-30
AC012368.1	0	0.607343	0.133	0.02	0	Microglia			CTSL	2.04987e-50	0.237201	0.061	0.04	6.87486e-46
UNC93B1	0	0.607241	0.14	0.031	0	Microglia			AGAP3	4.27371e-48	0.236621	0.091	0.063	1.43332e-43
MAP2K1	0	0.606959	0.254	0.151	0	Microglia			CLTC	3.46331e-35	0.23649	0.229	0.199	1.16153e-30
P2RX4	0	0.606625	0.167	0.06	0	Microglia			GRAMD2B	6.6835e-37	0.236162	0.089	0.064	2.24151e-32
MTSS1	0	0.606225	0.433	0.261	0	Microglia			TOX	3.42436e-52	0.23607	0.055	0.033	1.14846e-47
ZDHHC14	0	0.60502	0.352	0.243	0	Microglia			EPS8	3.27017e-21	0.235105	0.338	0.326	1.09675e-16
ATP2C1	0	0.603206	0.376	0.299	0	Microglia			SLC36A1	7.71539e-76	0.234934	0.066	0.037	2.58759e-71
CARD8	0	0.602652	0.242	0.118	0	Microglia			MYO9A	4.06279e-28	0.234113	0.206	0.177	1.36258e-23
AC066613.2	0	0.602546	0.112	0.025	0	Microglia			LCP2	1.96066e-35	0.233779	0.278	0.241	6.57566e-31
HPGDS	0	0.602145	0.118	0.013	0	Microglia			HIST1H2AC	7.90265e-29	0.233574	0.216	0.203	2.65039e-24
ARHGEF6	0	0.601862	0.235	0.137	0	Microglia			GPR137B	7.2163e-41	0.233266	0.103	0.076	2.4202e-36
RNF130	0	0.601218	0.543	0.431	0	Microglia			MT-CYB	9.17284e-23	0.233067	0.198	0.181	3.07639e-18
ACSL1	0	0.600522	0.172	0.082	0	Microglia			DHRSX	3.79953e-33	0.232797	0.232	0.208	1.27429e-28
CLEC7A	0	0.599918	0.142	0.023	0	Microglia			AZI2	3.66831e-84	0.232204	0.052	0.024	1.23028e-79
ITM2B	0	0.599081	0.311	0.209	0	Microglia			MAP3K1	5.7373e-36	0.232071	0.229	0.204	1.92418e-31
PRKCB	0	0.598407	0.337	0.151	0	Microglia			PXK	6.11296e-44	0.2319	0.095	0.066	2.05016e-39
WIPF1	0	0.59801	0.359	0.203	0	Microglia			B4GALT1	3.88018e-08	0.231692	0.216	0.209	0.00130133
L3MBTL4	0	0.597778	0.393	0.24	0	Microglia			STX2	1.51765e-84	0.231294	0.056	0.027	5.08988e-80
PKN2	0	0.59743	0.458	0.371	0	Microglia			SBF2	2.79398e-34	0.23056	0.53	0.514	9.37045e-30
LIPC	0	0.597173	0.109	0.012	0	Microglia			PTGES3	2.10506e-17	0.230501	0.133	0.12	7.05994e-13
CTSS	0	0.59689	0.155	0.034	0	Microglia			NRG3	3.68847e-14	0.230041	0.235	0.219	1.23704e-09
MPZL1	0	0.596377	0.218	0.129	0	Microglia			RASSF3	2.10166e-39	0.229707	0.201	0.174	7.04855e-35
B4GALT1	0	0.595331	0.209	0.073	0	Microglia			TLE4	6.30217e-38	0.229007	0.191	0.16	2.11362e-33
ITGB2	0	0.592553	0.133	0.02	0	Microglia			CD47	7.95599e-55	0.228122	0.09	0.062	2.66828e-50
FEZ2	0	0.592039	0.263	0.167	0	Microglia			KATNAL2	8.96561e-39	0.227727	0.074	0.055	3.00688e-34
GNAQ	0	0.591292	0.729	0.634	0	Microglia			CADM1	4.17481e-29	0.226784	0.149	0.121	1.40015e-24
SETX	0	0.590193	0.419	0.322	0	Microglia			PLCB1	8.63008e-24	0.226717	0.078	0.064	2.89436e-19
DEF6	0	0.590097	0.129	0.02	0	Microglia			SYT1	9.65401e-44	0.226529	0.089	0.07	3.23776e-39
TMEM106A	0	0.588887	0.141	0.027	0	Microglia			HLA-DRB1	1.37489e-28	0.225733	0.145	0.122	4.61112e-24
ARHGAP27	0	0.588742	0.141	0.034	0	Microglia			RASSF1	8.33308e-29	0.224764	0.127	0.105	2.79475e-24
SLC7A6	0	0.588323	0.179	0.083	0	Microglia			RAB8B	3.10918e-32	0.224628	0.161	0.135	1.04276e-27
GALNT10	0	0.58759	0.281	0.175	0	Microglia			HEATR3	3.17467e-35	0.224402	0.096	0.072	1.06472e-30
HECTD2	0	0.587354	0.229	0.141	0	Microglia			LSAMP	2.71281e-11	0.224148	0.315	0.308	9.09823e-07
TRIM22	0	0.587141	0.204	0.077	0	Microglia			ERBIN	1.04377e-23	0.223966	0.365	0.347	3.50059e-19
SLC2A9	0	0.585145	0.16	0.058	0	Microglia			IER3	4.96535e-35	0.222938	0.064	0.045	1.66528e-30
SYTL3	0	0.584146	0.188	0.054	0	Microglia			TYMP	1.39605e-23	0.222697	0.133	0.104	4.68206e-19
ITGB5	0	0.583763	0.25	0.172	0	Microglia			ARPC5	1.46083e-48	0.222031	0.095	0.068	4.89932e-44
FAM13A	0	0.583542	0.313	0.222	0	Microglia			RENBP	2.67411e-55	0.221516	0.074	0.048	8.96845e-51
JAK3	0	0.583194	0.107	0.018	0	Microglia			RAPH1	3.24353e-27	0.220397	0.238	0.224	1.08782e-22
VSIG4	0	0.582319	0.113	0.012	0	Microglia			MERTK	1.87035e-05	0.220203	0.467	0.471	0.627279
ERICH1	0	0.581671	0.295	0.183	0	Microglia			MPP1	3.81306e-54	0.219996	0.062	0.037	1.27882e-49
TBC1D12	0	0.581587	0.294	0.179	0	Microglia			MTM1	3.35263e-42	0.219671	0.113	0.084	1.12441e-37
NAV3	0	0.580926	0.701	0.539	0	Microglia			SOS2	3.51522e-34	0.218824	0.214	0.185	1.17893e-29
EPSTI1	0	0.579267	0.224	0.088	0	Microglia			STK10	7.54272e-33	0.218279	0.278	0.257	2.52968e-28
SLC29A3	0	0.578889	0.127	0.029	0	Microglia			FOXO3	3.42725e-30	0.218179	0.339	0.319	1.14943e-25
SWAP70	0	0.575995	0.253	0.162	0	Microglia			DUSP10	1.09609e-63	0.218138	0.059	0.035	3.67605e-59
PLEKHO1	0	0.575681	0.174	0.091	0	Microglia			MUC20-OT1	4.77282e-21	0.217932	0.337	0.316	1.60071e-16
CAMK1D	0	0.574901	0.568	0.449	0	Microglia			VPS8	2.36602e-27	0.217727	0.281	0.254	7.93516e-23
AKNA	0	0.574802	0.193	0.064	0	Microglia			CLK1	6.65835e-20	0.217548	0.122	0.109	2.23308e-15
ARL15	0	0.573322	0.515	0.264	0	Microglia			NCF4	1.64536e-67	0.21749	0.055	0.03	5.51821e-63
AC008591.1	0	0.573296	0.102	0.027	0	Microglia			MAP7	3.77182e-40	0.2174	0.064	0.042	1.26499e-35
AMPD3	0	0.572602	0.182	0.082	0	Microglia			RNF150	0.00307941	0.217395	0.308	0.292	1
LYST	0	0.572298	0.396	0.299	0	Microglia			LY96	5.50659e-32	0.216989	0.11	0.087	1.8468e-27
AL390729.1	0	0.572055	0.108	0.014	0	Microglia			DNM1	9.22293e-52	0.216773	0.055	0.036	3.09318e-47
WASF2	0	0.57101	0.376	0.299	0	Microglia			ACACB	1.49088e-45	0.215985	0.068	0.044	5.00011e-41
PTPN18	0	0.569297	0.156	0.061	0	Microglia			PARP14	6.93891e-27	0.213696	0.361	0.348	2.32717e-22
EHBP1L1	0	0.568159	0.163	0.054	0	Microglia			CTNNB1	9.45838e-24	0.213073	0.196	0.174	3.17215e-19
HPS3	0	0.568068	0.176	0.082	0	Microglia			SMS	9.68549e-26	0.212853	0.128	0.108	3.24832e-21
SUSD3	0	0.564574	0.107	0.007	0	Microglia			PLEKHA2	5.03475e-24	0.212817	0.288	0.265	1.68855e-19
IL4R	0	0.564214	0.223	0.078	0	Microglia			NFIA	9.27973e-21	0.212663	0.44	0.425	3.11224e-16
TRANK1	0	0.563263	0.192	0.096	0	Microglia			HIST1H1D	7.37942e-45	0.212572	0.051	0.034	2.47491e-40
PLEKHA2	0	0.562669	0.265	0.155	0	Microglia			CLEC2B	1.00499e-70	0.212545	0.053	0.027	3.37053e-66
AL162414.1	0	0.560579	0.103	0.017	0	Microglia			MICU1	3.34434e-26	0.212121	0.182	0.159	1.12162e-21
HSPBAP1	0	0.559985	0.177	0.084	0	Microglia			CYSTM1	2.80917e-51	0.212072	0.069	0.046	9.42139e-47
STK4	0	0.558813	0.255	0.134	0	Microglia			PHKB	1.239e-23	0.211938	0.259	0.234	4.15535e-19
ARL5A	0	0.557298	0.159	0.068	0	Microglia			MX1	2.0632e-28	0.211703	0.114	0.093	6.91957e-24
FSCN1	0	0.557147	0.132	0.043	0	Microglia			GAS6	6.70029e-13	0.211331	0.182	0.165	2.24714e-08
FGD3	0	0.553267	0.133	0.025	0	Microglia			GPM6A	7.48149e-06	0.210959	0.255	0.253	0.250914
TET2	0	0.553115	0.302	0.22	0	Microglia			DDX3X	3.84327e-25	0.210469	0.136	0.116	1.28895e-20
CD58	0	0.552296	0.164	0.062	0	Microglia			ACER3	1.14466e-39	0.21033	0.296	0.254	3.83895e-35
RAB39A	0	0.551869	0.109	0.019	0	Microglia			AP000311.1	6.48471e-96	0.208985	0.052	0.023	2.17484e-91
PDGFB	0	0.55182	0.142	0.04	0	Microglia			SRBD1	3.15702e-28	0.208855	0.192	0.167	1.0588e-23
SLC7A7	0	0.551589	0.118	0.023	0	Microglia			C5AR2	5.37334e-43	0.208022	0.051	0.032	1.80211e-38
LRRFIP1	0	0.55125	0.353	0.248	0	Microglia			KIAA1958	9.97097e-57	0.207611	0.056	0.032	3.34406e-52
ADPGK	0	0.550394	0.189	0.097	0	Microglia			ATP2B1	1.28186e-22	0.207203	0.218	0.201	4.2991e-18
P2RX7	0	0.549196	0.271	0.158	0	Microglia			PCDH9	3.58345e-11	0.206758	0.4	0.392	1.20182e-06
PMEPA1	0	0.54847	0.147	0.051	0	Microglia			CCDC91	6.91015e-23	0.206545	0.331	0.304	2.31753e-18
UGCG	0	0.547598	0.164	0.08	0	Microglia			WDR36	2.98054e-49	0.206264	0.058	0.036	9.99615e-45
MRC2	0	0.547212	0.184	0.07	0	Microglia			RORA	1.55333e-19	0.206218	0.187	0.174	5.20954e-15
AC120193.1	0	0.546531	0.132	0.028	0	Microglia			DANT2	1.43096e-61	0.206184	0.061	0.04	4.79916e-57
PPARG	0	0.545185	0.113	0.035	0	Microglia			CTNNA2	1.2749e-09	0.205829	0.255	0.248	4.27577e-05
GSAP	0	0.544412	0.248	0.156	0	Microglia			PPP1R21	7.36466e-27	0.205797	0.197	0.176	2.46996e-22
ARHGAP45	0	0.543597	0.116	0.017	0	Microglia			PLEKHA5	3.03895e-19	0.205416	0.177	0.157	1.0192e-14
FAM157C	0	0.542036	0.133	0.057	0	Microglia			STK38	5.44625e-28	0.205145	0.123	0.099	1.82656e-23
GIT2	0	0.542002	0.251	0.159	0	Microglia			MAPK14	1.36552e-20	0.204674	0.202	0.179	4.57968e-16
CCM2	0	0.539876	0.262	0.172	0	Microglia			GALM	8.20483e-34	0.20421	0.092	0.073	2.75174e-29
2006-09-01	0	0.53922	0.17	0.062	0	Microglia			ROCK1	2.63989e-25	0.204006	0.363	0.342	8.85367e-21
GPR34	0	0.538881	0.111	0.012	0	Microglia			INPP4B	3.11676e-27	0.203545	0.069	0.053	1.0453e-22
AZIN2	0	0.538737	0.148	0.06	0	Microglia			WDPCP	3.21932e-23	0.203423	0.222	0.202	1.0797e-18
COMMD10	0	0.535736	0.375	0.303	0	Microglia			INPP5A	2.0305e-49	0.203034	0.074	0.05	6.80991e-45
SPECC1	0	0.535623	0.328	0.259	0	Microglia			ZMIZ1	1.46483e-27	0.202368	0.209	0.19	4.91275e-23
COLGALT1	0	0.535291	0.147	0.056	0	Microglia			ARMC2	2.45216e-49	0.202333	0.061	0.039	8.22405e-45
HLA-DMB	0	0.535268	0.112	0.013	0	Microglia			RBFOX2	7.16349e-20	0.20231	0.098	0.082	2.40249e-15
PLB1	0	0.534888	0.114	0.026	0	Microglia			GPC5	3.19931e-08	0.20207	0.232	0.222	0.00107298
C1QB	0	0.534764	0.102	0.011	0	Microglia			NRXN1	1.99715e-09	0.201649	0.243	0.244	6.69804e-05
NUMB	0	0.534668	0.416	0.354	0	Microglia			TLR2	3.74447e-22	0.201297	0.423	0.405	1.25582e-17
TYMP	0	0.533309	0.104	0.02	0	Microglia			AKAP6	6.29308e-34	0.201293	0.074	0.054	2.11057e-29
DTNB	0	0.533095	0.36	0.292	0	Microglia			DGLUCY	3.82189e-29	0.201198	0.191	0.169	1.28179e-24
DLEU2	0	0.532356	0.534	0.427	0	Microglia			CALCOCO2	1.78033e-33	0.200976	0.081	0.057	5.97086e-29
C6orf62	0	0.532183	0.238	0.162	0	Microglia			AKR1B1	1.14512e-42	0.200903	0.059	0.036	3.84051e-38
HLA-DRB1	0	0.530688	0.122	0.024	0	Microglia			ADAM9	1.81482e-10	0.200601	0.163	0.146	6.08655e-06
ADGRG1	0	0.530251	0.222	0.175	0	Microglia			NBPF14	4.05048e-58	0.20058	0.053	0.029	1.35845e-53
DNMT3A	0	0.530193	0.331	0.272	0	Microglia			RNMT	2.1652e-22	0.199907	0.125	0.111	7.26164e-18
STRBP	0	0.528386	0.254	0.2	0	Microglia			WBP1L	6.15945e-21	0.199758	0.158	0.139	2.06576e-16
SIRPB2	0	0.528193	0.101	0.011	0	Microglia			ST3GAL5	6.30049e-29	0.199513	0.136	0.115	2.11306e-24
AL365273.2	0	0.527309	0.188	0.126	0	Microglia			MCL1	3.15606e-40	0.198914	0.069	0.046	1.05848e-35
ATG7	0	0.527182	0.514	0.471	0	Microglia			CD14	3.12991e-24	0.198689	0.085	0.062	1.04971e-19
ASAH1	0	0.526922	0.177	0.093	0	Microglia			LATS2	5.50142e-52	0.198485	0.063	0.04	1.84506e-47
DTX2	0	0.526764	0.164	0.075	0	Microglia			PBX3	2.132e-24	0.198285	0.25	0.227	7.15029e-20
UBE2E1	0	0.526759	0.334	0.261	0	Microglia			SLFN11	2.66991e-48	0.198217	0.064	0.044	8.95435e-44
RASSF2	0	0.526403	0.151	0.059	0	Microglia			ATXN1	7.90944e-26	0.198063	0.486	0.461	2.65267e-21
BCAT1	0	0.526311	0.143	0.046	0	Microglia			DICER1	4.03162e-18	0.197526	0.208	0.185	1.35213e-13
LILRB4	0	0.525176	0.101	0.008	0	Microglia			SETDB2	3.50488e-27	0.197074	0.093	0.074	1.17547e-22
RASAL3	0	0.525052	0.109	0.013	0	Microglia			AC016831.7	4.25708e-08	0.19703	0.562	0.574	0.00142774
TBC1D4	0	0.524015	0.361	0.19	0	Microglia			NFE2L2	3.38875e-19	0.196865	0.336	0.32	1.13652e-14
CDYL	0	0.523946	0.294	0.216	0	Microglia			OSBPL8	3.95844e-26	0.196753	0.223	0.202	1.32758e-21
TMEM131L	0	0.52291	0.175	0.066	0	Microglia			TENT2	3.64249e-21	0.196571	0.369	0.352	1.22162e-16
FCGR2A	0	0.52262	0.132	0.029	0	Microglia			ARL8B	5.97615e-21	0.195972	0.145	0.123	2.00428e-16
GAS6	0	0.522359	0.165	0.082	0	Microglia			PARP12	2.4321e-31	0.195874	0.099	0.077	8.15679e-27
CCDC88B	0	0.521458	0.117	0.036	0	Microglia			WDR26	1.25936e-20	0.195238	0.176	0.155	4.22363e-16
ADAM10	0	0.519862	0.399	0.321	0	Microglia			CLCN7	8.89313e-18	0.195055	0.111	0.094	2.98258e-13
ARPC2	0	0.518776	0.222	0.133	0	Microglia			TIMP2	2.36595e-14	0.19466	0.234	0.223	7.93493e-10
LINC01094	0	0.515322	0.237	0.122	0	Microglia			FP236383.1	2.70786e-14	0.194546	0.483	0.479	9.08164e-10
RCC2	0	0.514499	0.143	0.062	0	Microglia			LINC01605	4.97538e-44	0.194536	0.052	0.032	1.66864e-39
AC009950.1	0	0.514129	0.104	0.022	0	Microglia			HERC1	2.20436e-20	0.194415	0.362	0.348	7.39299e-16
ZSWIM6	0	0.513693	0.72	0.637	0	Microglia			HLA-DRA	1.57219e-22	0.193896	0.097	0.079	5.27282e-18
WASHC4	0	0.513617	0.261	0.181	0	Microglia			SYAP1	6.69482e-27	0.193674	0.068	0.052	2.24531e-22
PLAG1	0	0.513037	0.113	0.027	0	Microglia			ARID5B	5.52011e-32	0.193579	0.165	0.14	1.85133e-27
APBA1	0	0.511179	0.281	0.227	0	Microglia			TMEM164	2.18263e-27	0.193481	0.139	0.117	7.3201e-23
CORO1A	0	0.510729	0.106	0.017	0	Microglia			H3F3A	4.70541e-39	0.192926	0.073	0.051	1.5781e-34
GRAMD1B	0	0.510557	0.297	0.256	0	Microglia			CLIC4	1.1856e-29	0.192289	0.066	0.044	3.97626e-25
RAB10	0	0.509826	0.379	0.316	0	Microglia			PPP1CB	1.70108e-14	0.192072	0.124	0.107	5.70508e-10
KIAA1147	0	0.508109	0.194	0.119	0	Microglia			IVNS1ABP	8.979e-22	0.19195	0.093	0.075	3.01138e-17
RGS12	0	0.507494	0.336	0.278	0	Microglia			TMTC2	2.44825e-28	0.19172	0.089	0.066	8.21094e-24
ARHGAP4	0	0.507071	0.115	0.022	0	Microglia			DGKH	1.11663e-34	0.191609	0.062	0.044	3.74497e-30
LGALS9	0	0.504174	0.104	0.015	0	Microglia			SPAG9	1.93982e-13	0.190216	0.25	0.235	6.50578e-09
NAGK	0	0.503476	0.148	0.066	0	Microglia			NIN	5.90769e-18	0.189924	0.174	0.157	1.98132e-13
TMEM51	0	0.503125	0.162	0.089	0	Microglia			MOB3A	2.37712e-24	0.189519	0.153	0.136	7.97237e-20
SNX18	0	0.502944	0.126	0.044	0	Microglia			PDCD4	9.17201e-31	0.189386	0.133	0.107	3.07611e-26
FAM135A	0	0.502629	0.358	0.312	0	Microglia			RCOR1	1.94363e-18	0.189058	0.209	0.187	6.51853e-14
USP53	0	0.501334	0.385	0.293	0	Microglia			NLN	6.33748e-28	0.188167	0.089	0.067	2.12547e-23
CNPY3	0	0.499919	0.105	0.024	0	Microglia			MGAT5	2.82077e-13	0.188092	0.474	0.483	9.4603e-09
DEPTOR	0	0.499421	0.227	0.133	0	Microglia			TPST2	2.51374e-33	0.187929	0.096	0.076	8.4306e-29
2001-03-01	0	0.498127	0.489	0.23	0	Microglia			AFF4	1.49032e-15	0.187635	0.227	0.212	4.99824e-11
CNTRL	0	0.496544	0.241	0.167	0	Microglia			ABHD3	6.60045e-12	0.18763	0.222	0.206	2.21366e-07
PRPF38B	0	0.496354	0.209	0.14	0	Microglia			LINC00854	8.04862e-20	0.187348	0.105	0.092	2.69935e-15
FNBP1L	0	0.495823	0.197	0.136	0	Microglia			MROH1	1.71066e-22	0.187191	0.115	0.096	5.73722e-18
MAP3K3	0	0.493798	0.276	0.195	0	Microglia			IGF1R	4.98975e-18	0.186908	0.15	0.128	1.67346e-13
ITPR1	0	0.493722	0.228	0.151	0	Microglia			FBXL5	1.97841e-20	0.186434	0.137	0.119	6.63519e-16
CRLF3	0	0.493325	0.188	0.118	0	Microglia			HIVEP2	9.09203e-27	0.186312	0.092	0.069	3.04929e-22
PSTPIP2	0	0.492303	0.11	0.037	0	Microglia			DNMBP	3.4577e-49	0.186289	0.054	0.034	1.15964e-44
PYGL	0	0.491034	0.124	0.04	0	Microglia			DLGAP2	2.08785e-26	0.186288	0.058	0.038	7.00222e-22
RAD51B	0	0.490917	0.496	0.449	0	Microglia			SPATA7	1.69736e-32	0.186142	0.069	0.049	5.69259e-28
SNX13	0	0.488773	0.294	0.232	0	Microglia			IRS2	1.56978e-09	0.186074	0.199	0.195	5.26473e-05
HEATR5B	0	0.488713	0.236	0.173	0	Microglia			CFLAR	1.96202e-22	0.185968	0.335	0.32	6.58023e-18
MGST2	0	0.486964	0.139	0.057	0	Microglia			CLEC7A	1.95753e-14	0.185916	0.158	0.142	6.56516e-10
APAF1	0	0.486806	0.156	0.077	0	Microglia			SON	1.44573e-20	0.185568	0.364	0.367	4.84869e-16
MGAT5	0	0.484794	0.483	0.396	0	Microglia			MAGI2	7.55532e-09	0.185189	0.174	0.167	0.00025339
PRKAG2	0	0.484513	0.438	0.308	0	Microglia			STAT1	1.66441e-23	0.185075	0.115	0.096	5.5821e-19
CASS4	0	0.484108	0.117	0.034	0	Microglia			CCDC14	1.40367e-16	0.184869	0.107	0.093	4.70763e-12
BASP1	0	0.483473	0.133	0.06	0	Microglia			TTC3	1.03305e-14	0.184504	0.283	0.273	3.46466e-10
SHTN1	0	0.482539	0.487	0.251	0	Microglia			ZC3HAV1	2.5218e-14	0.184005	0.173	0.161	8.4576e-10
PAK1	0	0.482525	0.185	0.117	0	Microglia			AC087672.2	2.69056e-21	0.183933	0.062	0.043	9.0236e-17
RAB20	0	0.482345	0.112	0.038	0	Microglia			RPS6KC1	1.06525e-14	0.183471	0.224	0.209	3.57262e-10
RAPH1	0	0.480999	0.224	0.134	0	Microglia			REPS2	7.49199e-34	0.183449	0.069	0.05	2.51266e-29
USP4	0	0.48098	0.208	0.15	0	Microglia			FAM155A	5.84441e-11	0.182553	0.113	0.104	1.9601e-06
ARHGAP17	0	0.480943	0.269	0.2	0	Microglia			FNIP2	3.06148e-07	0.18248	0.268	0.261	0.0102676
KLHL18	0	0.480164	0.163	0.096	0	Microglia			JUNB	2.10754e-21	0.182313	0.072	0.05	7.06826e-17
TIGAR	0	0.479974	0.124	0.053	0	Microglia			PIK3IP1	1.08382e-17	0.181113	0.067	0.048	3.6349e-13
PTBP3	0	0.479188	0.218	0.131	0	Microglia			NPIPB5	8.83392e-16	0.180177	0.139	0.127	2.96272e-11
CXADR	0	0.477987	0.116	0.04	0	Microglia			SPPL3	6.80962e-12	0.179165	0.324	0.314	2.28381e-07
PIP5K1B	0	0.477875	0.157	0.091	0	Microglia			NEBL	9.40353e-07	0.179102	0.117	0.107	0.0315376
GAA	0	0.476468	0.13	0.066	0	Microglia			DENND4B	1.28864e-15	0.179075	0.143	0.128	4.32183e-11
GALNT1	0	0.476445	0.231	0.18	0	Microglia			SH2B3	1.69433e-18	0.178964	0.303	0.291	5.68244e-14
MYO1E	0	0.476361	0.26	0.251	0	Microglia			PRDM1	8.7242e-21	0.17884	0.065	0.049	2.92592e-16
SRRM2	0	0.475528	0.517	0.473	0	Microglia			FOXN2	5.89012e-23	0.178761	0.134	0.115	1.97543e-18
SCAMP2	0	0.474733	0.131	0.056	0	Microglia			BNIP3L	2.02187e-12	0.178394	0.155	0.145	6.78095e-08
MSN	0	0.474654	0.209	0.123	0	Microglia			GFAP	9.4988e-09	0.178139	0.074	0.061	0.000318571
ATRN	0	0.47453	0.294	0.239	0	Microglia			PHTF2	5.12111e-18	0.178092	0.152	0.136	1.71752e-13
TCF12	0	0.474047	0.738	0.672	0	Microglia			SPART	1.29949e-26	0.177686	0.094	0.075	4.35824e-22
CTBP2	0	0.473693	0.457	0.397	0	Microglia			ADGRE2	5.94903e-19	0.177652	0.106	0.088	1.99519e-14
SLC11A2	0	0.472923	0.204	0.143	0	Microglia			EVA1C	4.74761e-29	0.177635	0.065	0.045	1.59225e-24
CHD9	0	0.472139	0.585	0.541	0	Microglia			DDX24	1.66474e-18	0.176751	0.159	0.151	5.58322e-14
ACTR3	0	0.470378	0.217	0.139	0	Microglia			PARP11	2.17827e-29	0.175802	0.083	0.065	7.30548e-25
HIF1A	0	0.470132	0.262	0.245	0	Microglia			CACNA2D3	8.63098e-32	0.175649	0.064	0.045	2.89466e-27
DNM2	0	0.469721	0.348	0.276	0	Microglia			EXOC6B	1.29185e-12	0.17527	0.318	0.308	4.33259e-08
PHF20	0	0.46971	0.269	0.206	0	Microglia			SCARB2	5.94126e-22	0.175176	0.138	0.117	1.99258e-17
FKBP15	0	0.469564	0.181	0.112	0	Microglia			CASP4	4.91542e-33	0.175076	0.065	0.046	1.64853e-28
ATG16L2	0	0.469457	0.126	0.048	0	Microglia			BCL6	1.78202e-08	0.174914	0.133	0.107	0.000597653
ARRB1	0	0.469445	0.289	0.239	0	Microglia			NFKBIZ	1.61308e-08	0.174869	0.083	0.068	0.000540993
ANP32A	0	0.468288	0.207	0.148	0	Microglia			CPEB4	4.19711e-12	0.174542	0.285	0.254	1.40763e-07
FBXO11	0	0.467618	0.441	0.395	0	Microglia			PRKG1	1.26088e-05	0.173526	0.12	0.115	0.422875
PRKD3	0	0.467027	0.179	0.112	0	Microglia			LINC01266	0.00323399	0.173447	0.074	0.067	1
JDP2	0	0.466184	0.149	0.113	0	Microglia			NT5DC1	2.80772e-25	0.17313	0.081	0.063	9.41653e-21
MAP3K8	0	0.46602	0.145	0.077	0	Microglia			PLEKHA1	5.10302e-16	0.173068	0.099	0.084	1.71145e-11
MAST3	0	0.464428	0.143	0.073	0	Microglia			LARP1	4.62289e-13	0.172985	0.174	0.16	1.55042e-08
PPP6R2	0	0.463909	0.398	0.375	0	Microglia			EIF2AK2	4.25304e-18	0.172881	0.18	0.164	1.42638e-13
CTSZ	0	0.463492	0.101	0.022	0	Microglia			TFEC	9.38709e-06	0.172552	0.214	0.213	0.314824
PARP4	0	0.463149	0.233	0.16	0	Microglia			AMFR	3.13963e-27	0.172466	0.074	0.056	1.05297e-22
NABP1	0	0.461987	0.112	0.024	0	Microglia			SLC25A43	9.97492e-29	0.172402	0.064	0.043	3.34539e-24
MARCKS	0	0.461049	0.124	0.059	0	Microglia			SUSD1	6.10551e-23	0.172319	0.115	0.096	2.04766e-18
MX2	0	0.458457	0.112	0.033	0	Microglia			SLC1A2	2.85447e-09	0.171967	0.235	0.238	9.57333e-05
DOPEY2	0	0.457371	0.162	0.102	0	Microglia			SLC25A24	1.52374e-34	0.171218	0.062	0.044	5.11031e-30
RAB1A	0	0.457218	0.321	0.273	0	Microglia			ERBB4	7.94136e-07	0.170715	0.189	0.184	0.0266337
PRRC2B	0	0.45691	0.392	0.352	0	Microglia			TMEM135	1.66509e-16	0.170539	0.101	0.085	5.58439e-12
TBC1D5	0	0.455849	0.607	0.58	0	Microglia			LRRFIP2	4.96282e-15	0.170101	0.161	0.14	1.66443e-10
TIMP2	0	0.454562	0.223	0.144	0	Microglia			CTNND2	3.82517e-06	0.169656	0.161	0.151	0.128288
ARHGDIB	0	0.453777	0.104	0.018	0	Microglia			RNF213	4.51557e-06	0.169648	0.491	0.503	0.151443
NCOR2	0	0.452451	0.382	0.342	0	Microglia			EEA1	1.54414e-10	0.169335	0.176	0.166	5.17873e-06
DAP	0	0.45221	0.148	0.078	0	Microglia			PELI2	8.54273e-14	0.169289	0.242	0.23	2.86506e-09
TMEM65	0	0.451475	0.209	0.138	0	Microglia			GNS	1.04606e-29	0.169261	0.082	0.062	3.50828e-25
CD276	0	0.450558	0.104	0.039	0	Microglia			MAT2A	2.44366e-13	0.168829	0.09	0.075	8.19553e-09
ME2	0	0.450519	0.199	0.152	0	Microglia			TOM1	1.41056e-33	0.168599	0.08	0.058	4.73074e-29
ABHD3	0	0.450198	0.206	0.152	0	Microglia			SKP2	4.70082e-32	0.167941	0.066	0.051	1.57656e-27
EIF4G3	0	0.450011	0.613	0.583	0	Microglia			RAB11FIP1	2.29464e-30	0.167759	0.056	0.041	7.69578e-26
ZFAND3	0	0.449985	0.658	0.625	0	Microglia			COP1	1.75655e-07	0.167616	0.383	0.382	0.00589113
TANGO2	0	0.446543	0.157	0.099	0	Microglia			DPP6	0.000401038	0.16758	0.058	0.057	1
EDA	0	0.444071	0.216	0.134	0	Microglia			CAPN7	2.01451e-12	0.167553	0.15	0.136	6.75627e-08
DDB2	0	0.443735	0.135	0.072	0	Microglia			ZRSR2	1.80297e-32	0.166904	0.082	0.062	6.04681e-28
STAG1	0	0.443351	0.538	0.479	0	Microglia			ITSN2	4.35533e-11	0.166858	0.368	0.365	1.46069e-06
CHSY1	0	0.441958	0.224	0.173	0	Microglia			FRMD3	1.29264e-37	0.16666	0.066	0.05	4.33527e-33
HECA	0	0.441907	0.141	0.069	0	Microglia			ACOT11	1.29596e-33	0.16654	0.074	0.055	4.34638e-29
METTL9	0	0.441621	0.151	0.095	0	Microglia			AC092691.1	2.00979e-09	0.166472	0.094	0.084	6.74045e-05
CCND3	0	0.441575	0.338	0.273	0	Microglia			HLA-DPB1	3.03844e-06	0.166383	0.145	0.136	0.101903
MRC1	0	0.44136	0.162	0.05	0	Microglia			AGTPBP1	1.58278e-08	0.1658	0.19	0.177	0.000530833
TMEM117	0	0.44035	0.274	0.236	0	Microglia			UBE2R2	3.54363e-12	0.165402	0.179	0.165	1.18846e-07
TLE3	0	0.438899	0.123	0.074	0	Microglia			SLC7A8	1.1011e-23	0.165322	0.068	0.053	3.69287e-19
NFIC	0	0.438899	0.324	0.296	0	Microglia			PRR5	3.17681e-19	0.165215	0.086	0.074	1.06544e-14
DDX60L	0	0.438701	0.151	0.07	0	Microglia			RELL1	3.79856e-18	0.16517	0.091	0.074	1.27396e-13
ARPC3	0	0.438054	0.145	0.08	0	Microglia			KIAA1551	1.68498e-14	0.164717	0.175	0.164	5.65109e-10
SUCLG2	0	0.437874	0.319	0.268	0	Microglia			VAPA	7.33808e-14	0.164606	0.153	0.136	2.46105e-09
PIK3R1	0	0.4374	0.372	0.32	0	Microglia			PDXDC1	2.69563e-07	0.164464	0.189	0.182	0.0090406
FTL	0	0.436634	0.15	0.138	0	Microglia			MEGF9	3.82584e-17	0.163577	0.101	0.085	1.28311e-12
RNF216	0	0.436615	0.343	0.306	0	Microglia			MYO7A	2.90515e-14	0.163212	0.073	0.061	9.74331e-10
RNF145	0	0.435911	0.201	0.133	0	Microglia			FARP1	2.74874e-09	0.163202	0.163	0.15	9.21874e-05
ACAP2	0	0.435813	0.416	0.383	0	Microglia			PPM1H	4.83394e-34	0.163028	0.073	0.057	1.62121e-29
SYT17	0	0.435747	0.277	0.254	0	Microglia			NT5C2	3.95736e-07	0.162631	0.262	0.251	0.0132722
WDR70	0	0.435701	0.394	0.367	0	Microglia			DDHD1	7.97997e-15	0.162494	0.104	0.091	2.67632e-10
FLOT1	0	0.435642	0.143	0.092	0	Microglia			RNF130	1.03355e-12	0.162421	0.539	0.543	3.46633e-08
PRMT2	0	0.435304	0.326	0.278	0	Microglia			NCEH1	4.46418e-24	0.162362	0.093	0.073	1.4972e-19
CREBL2	0	0.435095	0.134	0.076	0	Microglia			ACVR2A	1.26917e-21	0.162316	0.09	0.074	4.25654e-17
LRRK2	0	0.434951	0.164	0.105	0	Microglia			LAMA2	4.23337e-07	0.161953	0.068	0.059	0.0141979
FAM49A	0	0.434244	0.203	0.182	0	Microglia			D2HGDH	4.46847e-18	0.161896	0.098	0.088	1.49864e-13
ZMAT3	0	0.4342	0.134	0.087	0	Microglia			CMTM7	3.3028e-10	0.161426	0.255	0.251	1.10769e-05
PAN3	0	0.433141	0.428	0.384	0	Microglia			CNTLN	7.60979e-11	0.161413	0.196	0.185	2.55217e-06
ACSL4	0	0.432953	0.188	0.131	0	Microglia			TRPM7	6.49336e-09	0.16112	0.228	0.217	0.000217774
NSF	0	0.431115	0.301	0.25	0	Microglia			REV3L	1.69388e-09	0.161038	0.226	0.212	5.68092e-05
PPARGC1B	0	0.430654	0.12	0.046	0	Microglia			SNX24	3.4524e-07	0.160928	0.193	0.187	0.0115787
AAK1	0	0.430603	0.391	0.342	0	Microglia			RRN3	3.04979e-29	0.160574	0.058	0.042	1.02284e-24
GPATCH2L	0	0.430125	0.26	0.225	0	Microglia			LTA4H	1.36129e-38	0.160398	0.057	0.037	4.56549e-34
ARMH3	0	0.43009	0.318	0.286	0	Microglia			UBE2D3	4.63095e-06	0.160262	0.245	0.239	0.155313
IKBKB	0	0.428663	0.23	0.165	0	Microglia			SNX10	1.2379e-15	0.160144	0.103	0.085	4.15167e-11
E2F3	0	0.428239	0.17	0.138	0	Microglia			PPP2R2B	1.24116e-07	0.160129	0.149	0.141	0.0041626
MAD1L1	0	0.427663	0.218	0.166	0	Microglia			BTG1	9.12946e-16	0.159836	0.076	0.063	3.06184e-11
INPP4A	0	0.427509	0.302	0.248	0	Microglia			APLP2	1.51079e-08	0.159426	0.161	0.151	0.000506688
GIMAP8	0	0.426103	0.104	0.027	0	Microglia			TPP1	4.22965e-24	0.159297	0.052	0.037	1.41854e-19
OSTF1	0	0.425533	0.174	0.1	0	Microglia			RFTN1	3.87707e-28	0.159227	0.078	0.06	1.30029e-23
GYPC	0	0.425529	0.102	0.026	0	Microglia			VSIG4	7.09631e-05	0.159092	0.124	0.113	1
DIP2B	0	0.425096	0.604	0.503	0	Microglia			FMN2	1.66707e-06	0.15866	0.099	0.09	0.0559102
UBL3	0	0.422253	0.225	0.181	0	Microglia			FAM107B	3.355e-17	0.158522	0.065	0.054	1.1252e-12
IFI44L	0	0.422149	0.186	0.109	0	Microglia			TRIM25	6.91499e-21	0.158504	0.083	0.063	2.31915e-16
ETS2	0	0.421999	0.15	0.068	0	Microglia			GGA1	1.19878e-14	0.158424	0.106	0.091	4.02048e-10
WDFY2	0	0.421886	0.379	0.349	0	Microglia			RNF169	1.14195e-15	0.158314	0.13	0.117	3.82987e-11
STAB1	0	0.421168	0.119	0.03	0	Microglia			FAM13A	0.70048	0.158061	0.309	0.313	1
SLC43A2	0	0.420737	0.16	0.124	0	Microglia			CADM2	0.000113265	0.157594	0.218	0.221	1
ARSB	0	0.419217	0.189	0.15	0	Microglia			INSR	6.97014e-06	0.157379	0.153	0.14	0.233765
RAB12	0	0.418579	0.175	0.126	0	Microglia			LRP1B	0.0173914	0.156786	0.238	0.245	1
MAN2B1	0	0.418178	0.109	0.05	0	Microglia			KCNJ5	6.54885e-27	0.156588	0.062	0.045	2.19635e-22
GNB1	0	0.417978	0.396	0.352	0	Microglia			PQLC1	7.71307e-13	0.156323	0.098	0.088	2.58681e-08
SAMD9L	0	0.416909	0.14	0.077	0	Microglia			ZCCHC14	7.7659e-12	0.156043	0.1	0.086	2.60453e-07
UBAC2	0	0.415964	0.335	0.306	0	Microglia			USPL1	5.45491e-12	0.155814	0.094	0.085	1.82947e-07
FNIP2	0	0.414771	0.261	0.195	0	Microglia			SLC25A13	9.23241e-07	0.155769	0.253	0.248	0.0309637
AIDA	0	0.414083	0.108	0.05	0	Microglia			NECTIN2	1.39684e-21	0.155583	0.064	0.049	4.68474e-17
DCP2	0	0.413701	0.154	0.095	0	Microglia			KNOP1	1.9995e-14	0.154969	0.063	0.05	6.70591e-10
CLCN5	0	0.41338	0.124	0.071	0	Microglia			PPIP5K2	3.94308e-12	0.154896	0.133	0.12	1.32243e-07
MAP3K1	0	0.413183	0.204	0.128	0	Microglia			TPM4	3.82357e-06	0.154148	0.083	0.073	0.128235
CPM	0	0.41272	0.207	0.156	0	Microglia			SYNJ1	1.41474e-11	0.153899	0.109	0.094	4.74475e-07
PIGX	0	0.411498	0.113	0.063	0	Microglia			LRRK2	3.84393e-12	0.153114	0.177	0.164	1.28918e-07
GGA2	0	0.411397	0.188	0.148	0	Microglia			DNAJC5	1.94644e-08	0.153076	0.282	0.274	0.000652797
CUX1	0	0.411178	0.501	0.473	0	Microglia			REL	3.25838e-05	0.152623	0.237	0.231	1
NEK6	0	0.410766	0.218	0.2	0	Microglia			ERN1	6.90367e-24	0.152384	0.065	0.051	2.31535e-19
TNFRSF1A	0	0.410684	0.138	0.082	0	Microglia			OSBPL9	1.4955e-08	0.15207	0.198	0.19	0.000501561
KDM2B	0	0.41032	0.204	0.156	0	Microglia			HOOK3	1.40139e-10	0.152004	0.177	0.164	4.69997e-06
PIAS1	0	0.410231	0.461	0.412	0	Microglia			MYO10	5.56728e-20	0.151894	0.074	0.061	1.86715e-15
ZNF106	0	0.409101	0.223	0.192	0	Microglia			CLU	1.45659e-05	0.151894	0.114	0.109	0.488511
AGO4	0	0.408473	0.233	0.2	0	Microglia			CTSZ	2.61487e-06	0.151852	0.11	0.101	0.0876974
DRAM2	0	0.408316	0.141	0.084	0	Microglia			TAOK3	6.00076e-07	0.151768	0.429	0.433	0.0201253
RASSF4	0	0.408145	0.245	0.253	0	Microglia			NISCH	6.61924e-15	0.151518	0.079	0.066	2.21996e-10
SMURF2	0	0.407819	0.328	0.298	0	Microglia			RIPK2	1.40177e-15	0.151445	0.065	0.054	4.70124e-11
ATP11A	0	0.407407	0.305	0.247	0	Microglia			SHLD2	2.10383e-09	0.151355	0.145	0.133	7.05584e-05
FAM168A	0	0.407067	0.397	0.397	0	Microglia			SLC38A7	1.40948e-21	0.151192	0.053	0.04	4.72713e-17
KDM2A	0	0.406543	0.406	0.385	0	Microglia			SNX2	5.00849e-07	0.151161	0.171	0.162	0.0167975
PRIM2	0	0.406332	0.21	0.157	0	Microglia			CCDC93	1.64137e-09	0.150981	0.12	0.108	5.50482e-05
GRAMD1A	0	0.405937	0.163	0.118	0	Microglia			SH3GL1	1.44963e-08	0.150969	0.106	0.096	0.000486178
GNAI2	0	0.404222	0.181	0.126	0	Microglia			CBFA2T3	1.71018e-15	0.150913	0.055	0.044	5.7356e-11
PARP8	0	0.403907	0.283	0.146	0	Microglia			IPMK	2.70001e-16	0.150839	0.106	0.091	9.05531e-12
ATP11C	0	0.402937	0.159	0.106	0	Microglia			IFIH1	1.00812e-25	0.150713	0.056	0.042	3.38105e-21
ZNF652	0	0.402631	0.256	0.215	0	Microglia			ANO6	2.20481e-08	0.150547	0.168	0.158	0.00073945
PFKFB3	0	0.402381	0.386	0.362	0	Microglia			AKAP13	0.0192525	0.150237	0.642	0.669	1
GRK2	0	0.401949	0.114	0.054	0	Microglia			NAV1	6.13307e-14	0.150017	0.115	0.107	2.05691e-09
DNAJC13	0	0.400905	0.196	0.15	0	Microglia			PALLD	1.49917e-22	0.149346	0.051	0.036	5.02793e-18
MAP3K14	0	0.398826	0.205	0.161	0	Microglia			MS4A14	3.96053e-18	0.149128	0.065	0.052	1.32828e-13
ELF1	0	0.397413	0.337	0.274	0	Microglia			SPARCL1	1.02251e-05	0.148654	0.135	0.134	0.34293
ARAP1	0	0.397023	0.166	0.122	0	Microglia			MLKL	1.25861e-13	0.148631	0.068	0.061	4.22113e-09
AP003354.2	0	0.395872	0.116	0.077	0	Microglia			RRBP1	4.79313e-08	0.14794	0.167	0.161	0.00160752
AC027097.2	0	0.395266	0.143	0.104	0	Microglia			NAIP	0.0879639	0.147674	0.462	0.477	1
LCP1	0	0.393438	0.106	0.028	0	Microglia			PTPRZ1	1.19768e-06	0.147537	0.087	0.08	0.0401678
RNF111	0	0.392768	0.246	0.209	0	Microglia			PITPNC1	0.000137766	0.146877	0.224	0.225	1
VPS13C	0	0.392682	0.464	0.452	0	Microglia			STAT6	2.4053e-07	0.146527	0.134	0.125	0.0080669
ZNF609	0	0.392459	0.468	0.464	0	Microglia			DUSP22	4.06027e-08	0.146237	0.117	0.107	0.00136173
ARHGAP18	0	0.392142	0.161	0.074	0	Microglia			FAR1	9.02015e-07	0.145828	0.181	0.172	0.0302518
CD226	0	0.390844	0.107	0.045	0	Microglia			ADCY2	4.41957e-05	0.14579	0.085	0.075	1
ERMAP	0	0.389881	0.108	0.06	0	Microglia			LYPLAL1	4.90415e-13	0.145642	0.14	0.128	1.64475e-08
QSER1	0	0.389049	0.184	0.149	0	Microglia			CDH20	0.00293996	0.144758	0.094	0.09	1
MOB3A	0	0.388599	0.136	0.088	0	Microglia			AKAP10	1.4756e-05	0.144243	0.273	0.271	0.494888
ADAM9	0	0.388432	0.146	0.09	0	Microglia			FDFT1	1.64633e-10	0.144077	0.073	0.071	5.52147e-06
LARP4B	0	0.388249	0.289	0.268	0	Microglia			HSP90B1	0.000111598	0.143624	0.08	0.076	1
MAP3K2	0	0.387373	0.305	0.29	0	Microglia			ADGRL3	7.9919e-05	0.143435	0.124	0.121	1
ATP6V1B2	0	0.386939	0.112	0.057	0	Microglia			HS1BP3	9.59729e-18	0.143354	0.067	0.053	3.21874e-13
DHRS3	0	0.386747	0.188	0.146	0	Microglia			PRKACB	4.28299e-11	0.143341	0.124	0.113	1.43643e-06
EML1	0	0.386723	0.169	0.118	0	Microglia			SGPL1	3.59653e-18	0.143217	0.079	0.063	1.2062e-13
MFSD1	0	0.384608	0.123	0.068	0	Microglia			MAP3K3	0.0029633	0.142766	0.278	0.276	1
FCGRT	0	0.384569	0.103	0.042	0	Microglia			SLC12A7	5.42228e-13	0.142721	0.074	0.062	1.81853e-08
ST3GAL1	0	0.383907	0.229	0.192	0	Microglia			FBXL7	2.48033e-06	0.142713	0.079	0.074	0.0831854
ITSN2	0	0.383376	0.365	0.325	0	Microglia			PDPK1	4.53763e-06	0.142621	0.169	0.161	0.152183
MIOS	0	0.383341	0.117	0.067	0	Microglia			ANXA5	1.28194e-13	0.14252	0.083	0.07	4.29936e-09
CAP1	0	0.382366	0.119	0.061	0	Microglia			STK3	0.00401931	0.142517	0.335	0.337	1
TNFRSF10B	0	0.382063	0.108	0.054	0	Microglia			RYR3	0.0104468	0.142503	0.082	0.08	1
SMURF1	0	0.381253	0.279	0.255	0	Microglia			MBD2	4.04869e-10	0.14185	0.148	0.139	1.35785e-05
CELF1	0	0.380848	0.377	0.365	0	Microglia			HERC5	4.52735e-17	0.141275	0.056	0.044	1.51838e-12
SPOPL	0	0.38012	0.157	0.111	0	Microglia			SORBS1	0.0137411	0.141155	0.113	0.109	1
AFF1	0	0.380047	0.448	0.441	0	Microglia			CUEDC1	1.00505e-05	0.141077	0.152	0.147	0.337074
EMB	0	0.379934	0.12	0.036	0	Microglia			VPS26A	6.94449e-12	0.140966	0.083	0.07	2.32904e-07
CCDC50	0	0.379074	0.176	0.13	0	Microglia			CEPT1	2.53676e-11	0.140956	0.124	0.111	8.50778e-07
ANKMY1	0	0.378725	0.166	0.135	0	Microglia			APOE	7.05883e-07	0.140924	0.126	0.116	0.0236739
PSAP	0	0.378528	0.262	0.234	0	Microglia			HTT	0.000109342	0.140913	0.238	0.234	1
PABPC1	0	0.37787	0.168	0.118	0	Microglia			TRA2B	0.000275778	0.140903	0.165	0.165	1
MAPKAP1	0	0.377855	0.32	0.307	0	Microglia			JUND	1.08213e-18	0.140739	0.055	0.044	3.62924e-14
LYPLA1	0	0.377775	0.128	0.08	0	Microglia			RAB1A	0.021371	0.140503	0.316	0.321	1
MITF	0	0.377528	0.179	0.144	0	Microglia			ZFYVE26	6.97174e-15	0.140334	0.079	0.066	2.33818e-10
SCAF11	0	0.377237	0.375	0.353	0	Microglia			TNFSF13B	2.93791e-14	0.140314	0.107	0.092	9.85315e-10
ITGAL	0	0.374287	0.115	0.035	0	Microglia			CCPG1	7.53334e-16	0.140257	0.084	0.07	2.52653e-11
PACS1	0	0.373484	0.399	0.383	0	Microglia			PPARG	5.41927e-17	0.14009	0.126	0.113	1.81752e-12
DENND4B	0	0.373071	0.128	0.075	0	Microglia			CPT1A	4.97463e-11	0.139896	0.051	0.033	1.66839e-06
OGFRL1	0	0.372911	0.282	0.272	0	Microglia			SEC14L1	0.969466	0.139483	0.255	0.259	1
TNFAIP2	0	0.372905	0.12	0.042	0	Microglia			MEF2D	2.73311e-12	0.139433	0.085	0.075	9.16632e-08
ZNF148	0	0.371966	0.361	0.349	0	Microglia			NADK	3.21064e-20	0.139343	0.061	0.046	1.07679e-15
CAMK2D	0	0.371745	0.372	0.341	0	Microglia			IER2	0.000149217	0.139117	0.075	0.066	1
AFTPH	0	0.371525	0.185	0.146	0	Microglia			TMEM144	1.08555e-15	0.139018	0.102	0.088	3.64073e-11
EVI5	0	0.37121	0.334	0.32	0	Microglia			HGF	8.85274e-29	0.138956	0.059	0.041	2.96903e-24
RASSF3	0	0.370688	0.174	0.101	0	Microglia			ACBD6	1.28509e-07	0.138852	0.198	0.195	0.00430995
TBL1XR1	0	0.37058	0.405	0.392	0	Microglia			ESYT2	1.77359e-09	0.138439	0.114	0.103	5.94825e-05
NCK1	0	0.37043	0.159	0.118	0	Microglia			HLA-DQB1	6.95267e-08	0.138147	0.055	0.04	0.00233179
TDRD7	0	0.369665	0.119	0.072	0	Microglia			DPEP2	3.84764e-18	0.137652	0.07	0.054	1.29042e-13
PCED1B	0	0.367373	0.183	0.125	0	Microglia			COPA	0.00012596	0.137542	0.168	0.162	1
DIRC2	0	0.366265	0.147	0.111	0	Microglia			SIN3B	7.38196e-08	0.137472	0.093	0.085	0.00247576
SNX2	0	0.366235	0.162	0.118	0	Microglia			NACC2	9.9378e-22	0.137434	0.056	0.041	3.33294e-17
MARK2	0	0.365562	0.197	0.171	0	Microglia			USP9X	3.01775e-05	0.137264	0.216	0.21	1
PANK2	0	0.365357	0.149	0.115	0	Microglia			STIM1	2.77318e-05	0.137233	0.198	0.19	0.93007
CLEC2D	0	0.364483	0.17	0.089	0	Microglia			GALK2	1.08525e-08	0.137006	0.12	0.114	0.000363971
MAP4K4	0	0.363491	0.614	0.606	0	Microglia			ACSL3	0.000240467	0.13667	0.139	0.138	1
SH3BP2	0	0.363026	0.137	0.111	0	Microglia			AQP4	7.70257e-06	0.13637	0.068	0.064	0.258329
CHD1	0	0.362744	0.217	0.177	0	Microglia			SPG21	2.26965e-21	0.136288	0.059	0.045	7.61194e-17
PECAM1	0	0.362659	0.181	0.081	0	Microglia			CNTN1	0.000917789	0.136214	0.078	0.075	1
TNK2	0	0.362528	0.154	0.125	0	Microglia			PIGX	3.24939e-07	0.136115	0.12	0.113	0.0108978
ROCK1	0	0.362501	0.342	0.314	0	Microglia			MANBA	0.004397	0.136102	0.377	0.382	1
ADAM17	0	0.361406	0.183	0.147	0	Microglia			TSHZ1	3.97581e-17	0.13604	0.051	0.04	1.33341e-12
UBE2K	0	0.361214	0.33	0.317	0	Microglia			ATP1A2	8.9629e-05	0.136002	0.064	0.063	1
KDM7A	0	0.360335	0.183	0.137	0	Microglia			ANKRD13D	0.000349742	0.135717	0.145	0.14	1
MAP3K5	0	0.359912	0.558	0.499	0	Microglia			TRPM3	0.00705375	0.135635	0.102	0.101	1
NIPBL	0	0.358574	0.467	0.461	0	Microglia			DENND5B	1.19787e-06	0.135602	0.091	0.084	0.0401742
KIF16B	0	0.358428	0.269	0.263	0	Microglia			SLC7A11	2.48696e-05	0.135484	0.059	0.054	0.834076
HNMT	0	0.358205	0.107	0.054	0	Microglia			RASA1	0.0145065	0.134774	0.3	0.303	1
VMP1	0	0.357588	0.269	0.237	0	Microglia			SLA	0.836882	0.134619	0.275	0.278	1
MMP24OS	0	0.357428	0.137	0.102	0	Microglia			MXI1	6.99184e-15	0.134587	0.059	0.048	2.34492e-10
RCOR1	0	0.357402	0.187	0.165	0	Microglia			IFT88	1.38222e-13	0.134572	0.086	0.073	4.63568e-09
MYO15B	0	0.356726	0.184	0.154	0	Microglia			KIF16B	0.000276478	0.134079	0.266	0.269	1
GNAS	0	0.356634	0.308	0.291	0	Microglia			RAP1B	0.126915	0.133935	0.227	0.228	1
MIR29B2CHG	0	0.356256	0.294	0.29	0	Microglia			ZFC3H1	6.75569e-05	0.133869	0.218	0.219	1
R3HCC1L	0	0.356139	0.181	0.157	0	Microglia			NDUFAF2	1.46404e-10	0.133677	0.089	0.078	4.9101e-06
GGA3	0	0.355172	0.122	0.081	0	Microglia			UBE4B	3.06401e-05	0.133539	0.186	0.18	1
RASA1	0	0.354395	0.303	0.29	0	Microglia			PML	2.52807e-16	0.133165	0.069	0.055	8.47863e-12
GLS	0	0.353962	0.26	0.22	0	Microglia			CYTIP	1.62856e-16	0.133018	0.051	0.039	5.46185e-12
TUT7	0	0.35388	0.188	0.15	0	Microglia			NTRK2	0.0125222	0.132966	0.092	0.091	1
FUS	0	0.353833	0.318	0.299	0	Microglia			ECPAS	0.00139634	0.132667	0.179	0.173	1
RHOQ	0	0.352646	0.228	0.211	0	Microglia			MICAL2	4.50938e-11	0.132534	0.068	0.056	1.51236e-06
RNASEH2B	0	0.352307	0.151	0.11	0	Microglia			NFAT5	0.00165034	0.132508	0.317	0.32	1
HK1	0	0.35181	0.195	0.181	0	Microglia			NQO2	5.32283e-15	0.132441	0.055	0.043	1.78517e-10
CRK	0	0.35122	0.145	0.107	0	Microglia			PSTPIP2	0.000101045	0.131936	0.124	0.11	1
GLCE	0	0.350844	0.148	0.091	0	Microglia			PDE8A	0.00734235	0.131838	0.257	0.256	1
SPATA5	0	0.350817	0.22	0.189	0	Microglia			NEK6	0.00039002	0.131629	0.216	0.218	1
SLC23A2	0	0.349458	0.244	0.235	0	Microglia			SRSF7	1.09032e-07	0.131376	0.074	0.069	0.0036567
GAS7	0	0.347517	0.205	0.149	0	Microglia			ZFP36	0.000954672	0.131297	0.082	0.07	1
BCAR3	0	0.34749	0.3	0.298	0	Microglia			CCNL1	5.54598e-05	0.131208	0.122	0.113	1
HSD17B11	0	0.346895	0.101	0.053	0	Microglia			TANK	5.47094e-05	0.131192	0.25	0.245	1
ATP2B1	0	0.344569	0.201	0.155	0	Microglia			MLLT10	0.0108763	0.131161	0.296	0.299	1
DCTN4	0	0.344386	0.167	0.145	0	Microglia			FCER1G	7.47039e-19	0.130991	0.056	0.04	2.50542e-14
ALG13	0	0.34403	0.197	0.162	0	Microglia			EHD4	9.49337e-08	0.130859	0.107	0.099	0.00318389
FRMD4B	0	0.343725	0.469	0.26	0	Microglia			ZNF117	2.34278e-16	0.130819	0.061	0.054	7.85721e-12
SLC38A10	0	0.343388	0.141	0.108	0	Microglia			RSU1	5.26781e-08	0.130813	0.142	0.132	0.00176672
ZC3HAV1	0	0.343043	0.161	0.096	0	Microglia			RXRA	3.67874e-11	0.13067	0.09	0.081	1.23378e-06
ANGEL1	0	0.342754	0.108	0.075	0	Microglia			RPS9	1.297e-12	0.13064	0.071	0.055	4.34989e-08
RSRC1	0	0.342651	0.255	0.235	0	Microglia			ARMC9	1.26999e-12	0.130621	0.056	0.042	4.25928e-08
CD2AP	0	0.342493	0.188	0.149	0	Microglia			TPCN2	5.40251e-18	0.130317	0.058	0.045	1.81189e-13
MARS	0	0.342119	0.114	0.081	0	Microglia			ATP6V1A	4.72634e-09	0.129776	0.108	0.098	0.000158512
STK38L	0	0.341182	0.15	0.13	0	Microglia			ZC3H3	5.2259e-07	0.129688	0.072	0.062	0.0175266
UHRF1BP1	0	0.341005	0.142	0.116	0	Microglia			MRPS6	6.49028e-14	0.12937	0.055	0.043	2.17671e-09
GDI2	0	0.340968	0.153	0.12	0	Microglia			AHI1	0.152071	0.129315	0.13	0.129	1
STK17A	0	0.340718	0.136	0.105	0	Microglia			LPP	6.60738e-11	0.129209	0.589	0.6	2.21598e-06
STAT6	0	0.340662	0.125	0.074	0	Microglia			VAC14	3.04428e-06	0.129058	0.11	0.104	0.102099
ARHGEF40	0	0.339492	0.131	0.107	0	Microglia			DYNC1H1	0.00221162	0.129056	0.189	0.188	1
TRAPPC9	0	0.338559	0.424	0.434	0	Microglia			RAB7A	0.105387	0.12899	0.266	0.274	1
GNAI3	0	0.338312	0.126	0.091	0	Microglia			N4BP1	2.59516e-08	0.128841	0.15	0.143	0.000870365
LAP3	0	0.338061	0.107	0.075	0	Microglia			SOX6	0.00236278	0.128504	0.07	0.066	1
TPM3	0	0.336992	0.137	0.095	0	Microglia			CST3	2.65056e-07	0.127699	0.086	0.081	0.00888946
DTNBP1	0	0.336205	0.195	0.185	0	Microglia			DERA	1.07665e-08	0.127693	0.125	0.114	0.000361088
SOGA1	0	0.336078	0.171	0.143	0	Microglia			HSDL2	1.97099e-10	0.127611	0.077	0.065	6.61032e-06
CAMSAP1	0	0.334469	0.141	0.122	0	Microglia			ROCK2	0.00279768	0.127608	0.183	0.185	1
GSN	0	0.333296	0.386	0.372	0	Microglia			CCDC18	7.13005e-12	0.127213	0.081	0.07	2.39128e-07
RIN2	0	0.332486	0.382	0.389	0	Microglia			LPCAT1	1.77724e-09	0.127007	0.069	0.058	5.96052e-05
MTHFR	0	0.332452	0.126	0.082	0	Microglia			ATP6V1B2	1.84289e-07	0.126973	0.12	0.112	0.00618069
ACER3	0	0.331795	0.254	0.249	0	Microglia			C9orf72	9.34123e-05	0.126742	0.113	0.103	1
DELE1	0	0.331665	0.117	0.078	0	Microglia			RNF219-AS1	4.49063e-05	0.126428	0.071	0.068	1
PTK2B	0	0.331309	0.155	0.116	0	Microglia			RNF19A	0.00175714	0.126424	0.146	0.143	1
ANKRD13D	0	0.331143	0.14	0.108	0	Microglia			DRAM2	3.71138e-07	0.126303	0.15	0.141	0.0124472
MTMR14	0	0.331133	0.152	0.121	0	Microglia			ARHGEF12	0.0820793	0.125781	0.154	0.152	1
AC097376.2	0	0.330454	0.181	0.171	0	Microglia			AGPAT3	0.00184626	0.125682	0.174	0.168	1
CYTH3	0	0.330133	0.19	0.145	0	Microglia			ARAP1	0.000923106	0.125558	0.17	0.166	1
AP3B1	0	0.330115	0.345	0.341	0	Microglia			CD164	3.10161e-12	0.125516	0.072	0.06	1.04022e-07
BTBD1	0	0.329667	0.141	0.112	0	Microglia			ANK2	0.440503	0.125478	0.237	0.241	1
IRS2	0	0.32842	0.195	0.202	0	Microglia			TMEM106A	0.0472428	0.125312	0.141	0.141	1
SUMF1	0	0.327574	0.386	0.393	0	Microglia			RUFY1	2.05083e-07	0.125067	0.121	0.112	0.00687806
ELL	0	0.326972	0.117	0.075	0	Microglia			B4GALT5	0.000209011	0.125064	0.088	0.076	1
SLC1A3	0	0.326077	0.842	0.675	0	Microglia			GPI	3.21811e-06	0.124817	0.09	0.085	0.107929
SGPP1	0	0.325638	0.129	0.098	0	Microglia			ACOT9	8.11855e-12	0.124797	0.066	0.056	2.7228e-07
SP3	0	0.324975	0.195	0.172	0	Microglia			MBNL2	1.90189e-05	0.124742	0.232	0.231	0.637857
RNF125	0	0.324253	0.105	0.052	0	Microglia			FERMT3	2.02306e-08	0.124264	0.061	0.052	0.000678495
USP24	0	0.324226	0.306	0.31	0	Microglia			CD46	5.43146e-07	0.124047	0.104	0.095	0.018216
CTNND1	0	0.323759	0.154	0.137	0	Microglia			DOK3	1.21797e-08	0.123855	0.076	0.067	0.000408483
ASCC3	0	0.322881	0.259	0.246	0	Microglia			ELF2	0.515166	0.123704	0.27	0.275	1
HM13	0	0.32221	0.176	0.156	0	Microglia			PAXBP1	0.0253226	0.123627	0.2	0.204	1
SLC8B1	0	0.321821	0.13	0.106	0	Microglia			MAPK8	1.56995e-06	0.123049	0.169	0.161	0.0526529
SNX24	0	0.320335	0.187	0.177	0	Microglia			HIPK3	0.0106475	0.122991	0.204	0.2	1
RNF13	0	0.31918	0.293	0.281	0	Microglia			ERICH1	0.00976623	0.122877	0.295	0.295	1
SPTLC3	0	0.318501	0.13	0.062	0	Microglia			KHDRBS1	0.00115605	0.12279	0.149	0.143	1
SERTAD2	0	0.318349	0.118	0.093	0	Microglia			PKP4	5.2687e-10	0.122717	0.075	0.066	1.76702e-05
HELZ	0	0.318148	0.31	0.305	0	Microglia			WIPI2	4.02546e-08	0.122444	0.099	0.091	0.00135006
PBX3	0	0.316753	0.227	0.191	0	Microglia			AP3D1	0.000668624	0.122346	0.106	0.103	1
TTC17	0	0.315124	0.434	0.453	0	Microglia			SEC63	0.00718145	0.122131	0.14	0.139	1
LMO2	0	0.314905	0.131	0.088	0	Microglia			WASHC2C	1.04732e-16	0.121976	0.052	0.04	3.5125e-12
SUFU	0	0.314714	0.179	0.171	0	Microglia			KLHL24	3.45727e-07	0.121843	0.136	0.127	0.011595
NFATC3	0	0.314608	0.297	0.281	0	Microglia			NCAM2	0.00453866	0.121822	0.108	0.104	1
RAB2A	0	0.314141	0.275	0.272	0	Microglia			RAB27A	3.76542e-08	0.12173	0.071	0.059	0.00126285
RABEP1	0	0.313947	0.294	0.302	0	Microglia			PARP8	0.00879245	0.121697	0.279	0.283	1
ATF7IP	0	0.313734	0.289	0.281	0	Microglia			HEXDC	3.18648e-08	0.121612	0.087	0.08	0.00106868
COP1	0	0.312843	0.382	0.387	0	Microglia			NR3C1	4.27512e-05	0.121328	0.311	0.315	1
SEL1L	0	0.312581	0.136	0.106	0	Microglia			TRPM2	0.0246825	0.121185	0.369	0.382	1
MAN1A1	0	0.31198	0.236	0.16	0	Microglia			PI4KA	0.0499107	0.121154	0.24	0.244	1
CDC42SE2	0	0.311705	0.277	0.239	0	Microglia			NUP58	3.90951e-06	0.121005	0.083	0.073	0.131117
PRR14L	0	0.311121	0.202	0.196	0	Microglia			AZIN1	9.97592e-08	0.120802	0.067	0.058	0.00334573
AC007262.2	0	0.310134	0.128	0.111	0	Microglia			USP48	0.00278153	0.12032	0.157	0.154	1
SNX30	0	0.309927	0.156	0.117	0	Microglia			STX12	5.37247e-05	0.120255	0.141	0.134	1
ARHGEF2	0	0.30876	0.147	0.101	0	Microglia			APC	0.101608	0.12019	0.192	0.194	1
PBRM1	0	0.308302	0.308	0.319	0	Microglia			UBAP1	2.59889e-06	0.119749	0.134	0.128	0.0871614
TLN1	0	0.306613	0.109	0.069	0	Microglia			HIST1H1E	1.97778e-11	0.119739	0.091	0.085	6.63308e-07
ERP44	0	0.306024	0.166	0.15	0	Microglia			GNPTG	1.57199e-11	0.119693	0.058	0.048	5.27215e-07
SLC15A4	0	0.306015	0.105	0.081	0	Microglia			PLEK	0.0861418	0.119591	0.136	0.135	1
GNG2	0	0.305836	0.132	0.053	0	Microglia			ABCG1	4.91848e-11	0.119535	0.106	0.095	1.64956e-06
APLP2	0	0.305476	0.151	0.127	0	Microglia			CACUL1	0.00370177	0.119405	0.197	0.193	1
TMLHE	0	0.304545	0.119	0.094	0	Microglia			PPP3CA	0.0538935	0.119324	0.376	0.388	1
DDX21	0	0.304166	0.105	0.074	0	Microglia			NUFIP2	0.0705164	0.11932	0.195	0.197	1
LCOR	0	0.303961	0.339	0.349	0	Microglia			AKAP17A	3.67759e-06	0.119314	0.07	0.066	0.123339
ATP10D	0	0.303634	0.176	0.157	0	Microglia			DDX21	0.00150768	0.119068	0.106	0.105	1
NCKAP5L	0	0.302996	0.104	0.075	0	Microglia			SLC11A1	2.22651e-17	0.118878	0.318	0.345	7.46725e-13
RBM19	0	0.301593	0.121	0.097	0	Microglia			SLC4A4	0.000182375	0.118806	0.089	0.091	1
RECK	0	0.301579	0.174	0.164	0	Microglia			TUT7	0.0705262	0.118669	0.183	0.188	1
SERPINB6	0	0.301396	0.214	0.189	0	Microglia			TIMM23B	0.251841	0.118587	0.184	0.193	1
STX6	0	0.301096	0.115	0.095	0	Microglia			MAP1B	5.28586e-06	0.117798	0.084	0.085	0.177277
WAPL	0	0.300647	0.201	0.193	0	Microglia			ASCC1	0.00129525	0.117776	0.112	0.106	1
RRBP1	0	0.300604	0.161	0.142	0	Microglia			MCUB	1.83094e-12	0.117438	0.069	0.057	6.1406e-08
AKAP10	0	0.300004	0.271	0.281	0	Microglia			FIG4	3.07248e-05	0.117275	0.12	0.113	1
SFT2D2	0	0.299152	0.11	0.072	0	Microglia			HSD17B4	9.24828e-06	0.117153	0.106	0.097	0.310169
KDM4B	0	0.298784	0.247	0.257	0	Microglia			FAM219A	1.44298e-11	0.117121	0.058	0.049	4.83946e-07
HNRNPC	0	0.297882	0.313	0.321	0	Microglia			CUL4A	0.0190736	0.117093	0.163	0.158	1
EP300	0	0.297661	0.253	0.259	0	Microglia			ELF1	0.0104006	0.116995	0.33	0.337	1
NPC1	0	0.297522	0.207	0.187	0	Microglia			HNRNPU	0.754627	0.116813	0.221	0.232	1
UHRF1BP1L	0	0.296124	0.147	0.134	0	Microglia			AL359915.2	9.20356e-05	0.116714	0.074	0.068	1
CYB5R4	0	0.295517	0.143	0.123	0	Microglia			SLC37A2	1.33348e-12	0.116507	0.054	0.046	4.47222e-08
FAM118A	0	0.294985	0.119	0.095	0	Microglia			SH3RF1	1.25815e-07	0.116451	0.173	0.168	0.00421958
PAK2	0	0.29425	0.216	0.21	0	Microglia			TET3	0.00523997	0.116447	0.295	0.301	1
AC009690.1	0	0.294011	0.19	0.191	0	Microglia			ARRB1	0.0418029	0.116335	0.282	0.289	1
RASSF1	0	0.293343	0.105	0.053	0	Microglia			ABCC3	7.29296e-27	0.115958	0.074	0.057	2.44591e-22
NCOA5	0	0.293251	0.122	0.103	0	Microglia			WDR44	0.000130811	0.115934	0.12	0.116	1
LPXN	0	0.2929	0.113	0.087	0	Microglia			ERO1B	8.23641e-05	0.115907	0.085	0.08	1
TAOK3	0	0.29288	0.433	0.454	0	Microglia			RABGAP1	0.0266938	0.115905	0.212	0.215	1
FAM120A	0	0.292788	0.238	0.244	0	Microglia			PDK3	0.000105671	0.115817	0.113	0.105	1
VPS8	0	0.292716	0.254	0.26	0	Microglia			TCF25	0.817047	0.115794	0.348	0.36	1
FTH1	0	0.292107	0.183	0.222	0	Microglia			HLA-A	6.19426e-09	0.115728	0.057	0.047	0.000207743
RAB7A	0	0.291455	0.274	0.278	0	Microglia			PIK3C2A	0.0056915	0.11565	0.168	0.166	1
MXD4	0	0.289996	0.162	0.168	0	Microglia			ANKRD36C	0.00432596	0.115444	0.112	0.112	1
SHLD1	0	0.289873	0.133	0.105	0	Microglia			CNTRL	0.00208611	0.115442	0.236	0.241	1
C2CD5	0	0.289643	0.196	0.181	0	Microglia			SUCO	4.39225e-06	0.115344	0.112	0.104	0.147307
CUL1	0	0.28861	0.217	0.222	0	Microglia			AGO2	2.47003e-05	0.115148	0.101	0.094	0.8284
EEFSEC	0	0.288429	0.162	0.146	0	Microglia			VPS35	3.24443e-07	0.115065	0.091	0.083	0.0108812
HNRNPM	0	0.288429	0.216	0.217	0	Microglia			SNX3	9.44223e-09	0.114828	0.085	0.076	0.000316673
CAPZA2	0	0.288207	0.166	0.157	0	Microglia			ATG16L2	1.11691e-06	0.114611	0.133	0.126	0.0374588
CSNK1G2	0	0.287836	0.107	0.087	0	Microglia			NPEPPS	0.425455	0.114588	0.228	0.228	1
TM7SF3	0	0.287485	0.139	0.123	0	Microglia			HS2ST1	1.4216e-06	0.114408	0.109	0.1	0.0476776
PIEZO1	0	0.286087	0.113	0.098	0	Microglia			PARP9	0.00101948	0.114247	0.15	0.147	1
RALY	0	0.285036	0.174	0.156	0	Microglia			HLA-B	1.03997e-07	0.114211	0.065	0.055	0.00348786
LRP1	0	0.285019	0.305	0.306	0	Microglia			TBC1D8	0.668245	0.113993	0.152	0.137	1
UBXN2B	0	0.283881	0.103	0.087	0	Microglia			MT3	0.00571797	0.113942	0.076	0.075	1
PARP9	0	0.283539	0.147	0.122	0	Microglia			PEPD	5.85362e-07	0.113595	0.076	0.069	0.0196319
SLC38A9	0	0.283524	0.172	0.149	0	Microglia			KAZN	0.0121304	0.113428	0.151	0.153	1
TUBGCP3	0	0.283039	0.167	0.162	0	Microglia			HEATR5A	3.6843e-06	0.113351	0.068	0.063	0.123564
TFEB	0	0.28293	0.156	0.123	0	Microglia			ARHGAP4	0.000681681	0.113283	0.117	0.115	1
DHTKD1	0	0.282235	0.121	0.11	0	Microglia			PHACTR1	0.0365616	0.113278	0.227	0.234	1
LINC02328	0	0.281789	0.119	0.097	0	Microglia			SGK3	0.42767	0.112899	0.276	0.279	1
LCORL	0	0.28167	0.24	0.23	0	Microglia			NLK	0.00103925	0.11273	0.24	0.245	1
RERE	0	0.281219	0.651	0.681	0	Microglia			TMEM39A	1.59046e-11	0.112646	0.053	0.044	5.33408e-07
KIAA1551	0	0.280751	0.164	0.136	0	Microglia			AAK1	0.063731	0.112644	0.378	0.391	1
USP32	0	0.280739	0.299	0.303	0	Microglia			ABCD4	0.00201983	0.112426	0.093	0.09	1
KRCC1	0	0.279657	0.145	0.134	0	Microglia			SARAF	0.000526159	0.112387	0.102	0.098	1
MGAT1	0	0.27728	0.108	0.072	0	Microglia			GTF2IRD1	0.00453807	0.112324	0.109	0.107	1
LPP	0	0.277136	0.6	0.599	0	Microglia			EZR	0.000462679	0.112305	0.073	0.07	1
DDX5	0	0.2765	0.278	0.291	0	Microglia			MTMR6	1.85029e-11	0.112183	0.056	0.046	6.20549e-07
RTF2	0	0.276287	0.102	0.08	0	Microglia			ZNF586	3.56987e-10	0.112154	0.056	0.047	1.19726e-05
RALGPS2	0	0.276116	0.128	0.103	0	Microglia			VPS54	0.044766	0.11205	0.189	0.192	1
CEP128	0	0.275946	0.144	0.13	0	Microglia			USP3	0.173229	0.112035	0.232	0.237	1
NSL1	0	0.274932	0.13	0.117	0	Microglia			VWA8	0.00429057	0.112006	0.146	0.14	1
GAPVD1	0	0.274881	0.19	0.188	0	Microglia			WDR91	0.000427904	0.111968	0.086	0.081	1
USP10	0	0.274544	0.167	0.165	0	Microglia			RPL13	0.0578487	0.11175	0.104	0.095	1
ATR	0	0.274336	0.193	0.189	0	Microglia			PPP1R12A	0.140169	0.111465	0.277	0.286	1
PRKX	0	0.273089	0.16	0.135	0	Microglia			PSME4	0.279299	0.111434	0.206	0.211	1
KLHL8	0	0.272868	0.105	0.093	0	Microglia			DYNC2H1	9.88669e-05	0.111342	0.071	0.065	1
TRIM56	0	0.272846	0.142	0.113	0	Microglia			MAST4	1.30511e-05	0.111305	0.061	0.057	0.437709
RTCB	0	0.272427	0.109	0.085	0	Microglia			ZNF706	1.64396e-06	0.111287	0.074	0.068	0.055135
IVD	0	0.27201	0.139	0.136	0	Microglia			RABEP1	0.239691	0.111284	0.286	0.294	1
MIA2	0	0.271717	0.156	0.147	0	Microglia			FUT9	0.0531462	0.111135	0.063	0.063	1
ZFC3H1	0	0.271012	0.219	0.213	0	Microglia			ITGB1	0.000151067	0.111073	0.101	0.094	1
ARHGEF1	0	0.269169	0.126	0.097	0	Microglia			PPP2R5A	4.83044e-07	0.110959	0.088	0.08	0.0162003
PLD1	0	0.26774	0.252	0.168	0	Microglia			PER3	0.0709424	0.110917	0.198	0.211	1
NLRC5	0	0.266948	0.117	0.081	0	Microglia			PPP4R1	0.00425326	0.110862	0.101	0.095	1
UPF2	0	0.266416	0.213	0.215	0	Microglia			PLXDC1	2.22749e-05	0.110781	0.065	0.062	0.747056
CFLAR	0	0.266016	0.32	0.291	0	Microglia			IDH1	1.79619e-06	0.110754	0.067	0.06	0.0602406
TMC6	0	0.265789	0.109	0.066	0	Microglia			EIF2AK4	0.00109336	0.110684	0.121	0.118	1
BANP	0	0.265234	0.178	0.177	0	Microglia			TENT4A	3.42245e-06	0.110683	0.119	0.114	0.114782
PRDM2	0	0.264238	0.221	0.217	0	Microglia			NABP1	0.0230811	0.11057	0.119	0.112	1
ICA1	0	0.264089	0.101	0.063	0	Microglia			SIK3	0.101556	0.109978	0.332	0.34	1
MCM3AP	0	0.263947	0.153	0.149	0	Microglia			TTTY14	6.9981e-05	0.109786	0.078	0.071	1
CDC42SE1	0	0.263671	0.106	0.087	0	Microglia			PSEN1	0.236014	0.109785	0.189	0.188	1
ENG	0	0.263335	0.126	0.068	0	Microglia			CPE	0.00178314	0.10977	0.068	0.067	1
SMS	0	0.263111	0.108	0.099	0	Microglia			LDAH	1.85307e-12	0.109708	0.083	0.073	6.21484e-08
RHOA	0	0.262257	0.142	0.118	0	Microglia			SNAP25	1.18156e-08	0.109656	0.058	0.059	0.000396273
SEC24D	0	0.261812	0.111	0.072	0	Microglia			NEK7	0.0070758	0.109453	0.215	0.216	1
ZNF362	0	0.260508	0.112	0.099	0	Microglia			XPO6	0.0569791	0.10926	0.184	0.184	1
BTG2	0	0.260365	0.107	0.083	0	Microglia			ANKFY1	0.0388968	0.109012	0.169	0.171	1
ATP6V0E1	0	0.259152	0.119	0.108	0	Microglia			CHPT1	0.0497758	0.108977	0.135	0.138	1
TNFAIP8	0	0.258615	0.125	0.062	0	Microglia			C6orf106	0.000103439	0.108914	0.119	0.115	1
PDK3	0	0.257151	0.105	0.085	0	Microglia			ZNF330	1.08963e-11	0.108289	0.051	0.041	3.65439e-07
TM9SF2	0	0.256791	0.146	0.136	0	Microglia			SCML1	1.45709e-06	0.108276	0.063	0.055	0.0488677
MVB12B	0	0.256646	0.342	0.354	0	Microglia			ABLIM1	0.00185889	0.108022	0.062	0.058	1
ECHDC1	0	0.255399	0.119	0.107	0	Microglia			PREX2	0.0465903	0.107652	0.078	0.077	1
TCF25	0	0.254317	0.36	0.39	0	Microglia			ACYP2	0.0243733	0.10739	0.256	0.264	1
NRP2	0	0.252235	0.153	0.099	0	Microglia			NTM	0.234901	0.107386	0.105	0.106	1
BAZ1A	0	0.250389	0.15	0.13	0	Microglia			OXSR1	0.00215091	0.107323	0.11	0.106	1
FER	4.94065645841247e-324	0.326709	0.43	0.444	1.65699736302237e-319	Microglia			KIAA1841	1.00806e-07	0.107247	0.053	0.046	0.00338084
ZNF592	1.97626258336499e-323	0.264523	0.132	0.125	6.62798945208949e-319	Microglia			DLGAP1	0.000139625	0.1072	0.056	0.053	1
WWP2	1.16599492418534e-321	0.255362	0.202	0.202	3.9105137767328e-317	Microglia			RHOQ	0.214382	0.107017	0.225	0.228	1
UBE2D2	3.53256936776491e-321	0.307187	0.223	0.23	1.184753114561e-316	Microglia			NKTR	0.603896	0.106994	0.297	0.314	1
DDX10	3.57209461943221e-321	0.252889	0.155	0.145	1.19800909346518e-316	Microglia			ANK3	9.13877e-10	0.106942	0.056	0.05	3.06496e-05
SMAD2	8.86353768639196e-321	0.294885	0.242	0.246	2.97265326926214e-316	Microglia			CPQ	0.000442138	0.106742	0.295	0.3	1
MAX	1.06224113855868e-320	0.276285	0.177	0.18	3.5625443304981e-316	Microglia			CYP20A1	0.000356309	0.106664	0.113	0.111	1
VTI1A	9.10945886160944e-318	0.291388	0.439	0.458	3.05513031300658e-313	Microglia			SIPA1L3	0.149124	0.106524	0.238	0.246	1
SRBD1	2.9601e-307	0.259009	0.167	0.158	9.92759e-303	Microglia			LCP1	0.018701	0.106369	0.109	0.106	1
DNAJB6	2.20798e-303	0.250027	0.179	0.176	7.40514e-299	Microglia			SUN1	0.00282204	0.10614	0.075	0.07	1
MDM2	3.18911e-303	0.257027	0.141	0.143	1.06956e-298	Microglia			CXCL12	3.00868e-08	0.106087	0.053	0.045	0.00100905
MEF2C-AS1	3.73315e-303	0.346316	0.287	0.289	1.25202e-298	Microglia			TPP2	0.00866757	0.105959	0.157	0.156	1
PDS5A	6.59222e-300	0.276457	0.301	0.316	2.2109e-295	Microglia			RNPC3	0.198461	0.105853	0.142	0.143	1
PLEKHM2	3.46499e-298	0.256326	0.145	0.145	1.16209e-293	Microglia			SSFA2	5.73306e-07	0.105725	0.073	0.064	0.0192276
FBXW7	3.88127e-298	0.260435	0.258	0.253	1.3017e-293	Microglia			KMT2A	0.215533	0.105478	0.207	0.215	1
KAT6A	1.92699e-294	0.266655	0.32	0.33	6.46273e-290	Microglia			ZBTB1	0.000485207	0.105411	0.12	0.119	1
TENM4	2.49378e-293	0.266441	0.352	0.342	8.36363e-289	Microglia			SRPK2	0.0638693	0.10538	0.264	0.27	1
SCFD2	5.10747e-293	0.280395	0.256	0.268	1.71294e-288	Microglia			MAPK6	8.67979e-10	0.105372	0.054	0.046	2.91103e-05
RANBP9	1.16489e-291	0.276688	0.21	0.222	3.9068e-287	Microglia			ARID4B	0.441593	0.10533	0.293	0.303	1
PDSS2	4.2401e-287	0.287117	0.246	0.246	1.42204e-282	Microglia			DNAJB6	0.737459	0.105168	0.169	0.179	1
PUM1	6.70378e-286	0.283172	0.332	0.35	2.24831e-281	Microglia			PTK2	0.00801892	0.10509	0.292	0.314	1
SND1	3.36572e-285	0.266467	0.303	0.316	1.1288e-280	Microglia			AHCYL2	0.221523	0.104886	0.237	0.244	1
ARFIP1	3.76186e-283	0.288967	0.198	0.195	1.26165e-278	Microglia			ACAP2	0.706938	0.104764	0.398	0.416	1
PDGFC	2.42941e-282	0.305046	0.201	0.196	8.14776e-278	Microglia			CLASP2	0.258572	0.104734	0.291	0.298	1
KANSL1	1.14052e-277	0.288683	0.522	0.548	3.82508e-273	Microglia			GALNT11	0.00638416	0.104546	0.138	0.137	1
ANXA4	4.36108e-277	0.271501	0.208	0.212	1.46262e-272	Microglia			MAEA	5.3764e-05	0.104371	0.086	0.083	1
NFX1	4.87259e-274	0.267738	0.223	0.233	1.63417e-269	Microglia			DNAJC3	0.193363	0.104248	0.134	0.135	1
BOD1L1	1.20798e-273	0.271941	0.27	0.291	4.05133e-269	Microglia			HNRNPLL	2.66544e-05	0.104112	0.067	0.06	0.893934
CACUL1	1.84723e-271	0.273274	0.193	0.201	6.19525e-267	Microglia			AC087500.1	1.01971e-11	0.103976	0.052	0.043	3.41989e-07
ADK	9.1286e-270	0.309671	0.396	0.414	3.06155e-265	Microglia			PTMA	6.53858e-05	0.103839	0.091	0.085	1
BRD4	1.96114e-269	0.254836	0.255	0.269	6.57727e-265	Microglia			YTHDF3	0.000419184	0.103741	0.109	0.104	1
DCAF6	2.86262e-265	0.307566	0.252	0.267	9.60065e-261	Microglia			BANP	0.121764	0.103636	0.177	0.178	1
RIC1	6.37291e-265	0.274137	0.204	0.207	2.13735e-260	Microglia			RTN3	0.0149412	0.103608	0.14	0.138	1
TANC1	5.56453e-263	0.291203	0.273	0.272	1.86623e-258	Microglia			NMD3	2.40147e-05	0.103516	0.08	0.074	0.805405
YTHDC2	1.9153e-262	0.263427	0.203	0.21	6.42352e-258	Microglia			ADCY9	0.00197392	0.103469	0.07	0.067	1
TENT2	2.73951e-261	0.283488	0.352	0.375	9.18778e-257	Microglia			PLEKHM1	0.00204733	0.103289	0.11	0.109	1
LIMK2	1.53743e-259	0.273355	0.129	0.15	5.15623e-255	Microglia			RILPL2	0.0791324	0.103135	0.088	0.088	1
GLB1	4.50122e-259	0.260207	0.133	0.136	1.50962e-254	Microglia			CDK17	0.0210107	0.102999	0.127	0.124	1
MFSD14C	1.85362e-251	0.267688	0.22	0.234	6.21667e-247	Microglia			SRP54	6.1739e-05	0.102992	0.074	0.067	1
WDR37	5.32508e-250	0.275486	0.22	0.235	1.78592e-245	Microglia			GABRB1	0.0487502	0.10291	0.065	0.064	1
ZNF33A	5.18222e-249	0.252907	0.184	0.182	1.73801e-244	Microglia			2008-03-01	3.32286e-05	0.102789	0.086	0.083	1
SF3B1	1.23086e-247	0.253744	0.18	0.183	4.12805e-243	Microglia			ADAR	0.000930911	0.102774	0.142	0.137	1
WASHC1	2.87382e-245	0.268186	0.284	0.315	9.63822e-241	Microglia			SMARCC1	0.525692	0.102293	0.204	0.207	1
ULK2	1.22222e-242	0.257813	0.177	0.192	4.09908e-238	Microglia			PHF21A	0.0225495	0.102171	0.305	0.32	1
GNA13	1.12498e-239	0.296064	0.182	0.196	3.77297e-235	Microglia			MCU	3.96147e-05	0.102075	0.099	0.092	1
PUM2	5.65823e-236	0.256915	0.312	0.328	1.89766e-231	Microglia			NR6A1	3.08294e-05	0.101844	0.117	0.115	1
NEDD4L	4.78724e-228	0.303519	0.253	0.261	1.60554e-223	Microglia			CPLANE1	0.362565	0.101808	0.122	0.124	1
PITPNA	9.41023e-226	0.253507	0.171	0.182	3.156e-221	Microglia			FRS2	0.0372199	0.101785	0.14	0.14	1
SCLT1	1.21977e-224	0.287915	0.246	0.254	4.09087e-220	Microglia			FBXL20	0.100683	0.101711	0.222	0.228	1
WDFY3	9.99805e-224	0.276336	0.501	0.541	3.35315e-219	Microglia			UBR5	0.599912	0.101702	0.279	0.288	1
DENND4A	4.60836e-223	0.258136	0.377	0.408	1.54555e-218	Microglia			PDCD6IP	0.0801263	0.101172	0.163	0.163	1
SPG11	1.74168e-215	0.250723	0.249	0.267	5.84125e-211	Microglia			SAMD9L	3.59311e-06	0.10117	0.136	0.14	0.120506
BTAF1	8.96618e-213	0.251439	0.216	0.232	3.00708e-208	Microglia			TMEM170B	2.73784e-06	0.101016	0.068	0.062	0.0918216
CC2D2B	6.01767e-210	0.283516	0.108	0.111	2.01821e-205	Microglia			SREK1	0.0535153	0.101012	0.103	0.104	1
BTBD7	5.57369e-209	0.26833	0.246	0.261	1.8693e-204	Microglia			EXOC1	0.00322007	0.100966	0.123	0.121	1
ZFAND6	1.69653e-207	0.27803	0.24	0.255	5.68981e-203	Microglia			LAMP1	0.000558765	0.100729	0.064	0.06	1
AC087564.1	1.13245e-202	0.327318	0.297	0.316	3.798e-198	Microglia			LINC02328	0.02596	0.100692	0.122	0.119	1
EIF2AK2	1.34066e-200	0.250843	0.164	0.162	4.49631e-196	Microglia			EIF5B	0.00488404	0.10046	0.087	0.086	1
AIG1	6.31091e-200	0.298497	0.257	0.279	2.11655e-195	Microglia			PIKFYVE	0.144581	0.100295	0.161	0.161	1
SLC15A2	9.81508e-191	0.317569	0.179	0.19	3.29178e-186	Microglia			TEX2	8.48336e-08	0.100186	0.073	0.067	0.00284515
ATXN7L1	4.33522e-186	0.277995	0.255	0.275	1.45395e-181	Microglia			FLI1	0.777017	0.0998446	0.507	0.535	1
ARID1A	3.63845e-182	0.277016	0.342	0.373	1.22026e-177	Microglia			CLTA	0.0195013	0.0998443	0.098	0.098	1
ASXL2	7.78262e-177	0.267651	0.212	0.225	2.61014e-172	Microglia			ACVR1B	3.16683e-09	0.0997945	0.054	0.046	0.000106209
TRERF1	2.36146e-165	0.254737	0.151	0.164	7.91986e-161	Microglia			HMGXB3	0.00206472	0.0997047	0.088	0.085	1
TRAF3	7.15051e-161	0.26882	0.206	0.236	2.39814e-156	Microglia			PNISR	0.834234	0.0995899	0.323	0.346	1
R3HDM2	4.45441e-117	0.251853	0.305	0.339	1.49392e-112	Microglia			MYO9B	0.701474	0.0995772	0.463	0.485	1
PDE9A	4.36187e-110	0.261082	0.14	0.155	1.46288e-105	Microglia			TENT4B	0.034444	0.0992431	0.102	0.101	1
GLCCI1	7.65263e-110	0.278076	0.211	0.23	2.56654e-105	Microglia			2006-03-01	0.0811255	0.0992127	0.183	0.18	1
SETD2	2.65228e-104	0.252164	0.359	0.398	8.89521e-100	Microglia			NBPF1	5.25849e-06	0.0992061	0.113	0.112	0.176359
ITGAV	1.31514e-80	0.250633	0.222	0.269	4.41072e-76	Microglia			BMPR1B	0.0069878	0.0990012	0.062	0.057	1
IL1RAPL1	0	3.46672	0.962	0.108	0	Oligodendrocytes			POLR2A	0.000847892	0.0987896	0.074	0.071	1
ST18	0	3.4427	0.917	0.032	0	Oligodendrocytes			NCAM1	0.00133791	0.0987518	0.061	0.058	1
SLC24A2	0	3.22557	0.912	0.041	0	Oligodendrocytes			MB21D2	5.46326e-07	0.0983819	0.086	0.08	0.0183227
CTNNA3	0	3.06397	0.944	0.134	0	Oligodendrocytes			HLA-DRB5	3.33871e-10	0.0983486	0.052	0.045	1.11974e-05
PRUNE2	0	2.73238	0.87	0.081	0	Oligodendrocytes			STAT5A	0.000446724	0.098091	0.082	0.074	1
EDIL3	0	2.67763	0.845	0.05	0	Oligodendrocytes			ANKRD28	4.80976e-06	0.0979153	0.065	0.057	0.16131
KIRREL3	0	2.66898	0.75	0.037	0	Oligodendrocytes			HLA-DMB	0.256846	0.0978593	0.109	0.112	1
ANK3	0	2.65012	0.889	0.09	0	Oligodendrocytes			CELF1	0.748713	0.0977729	0.362	0.377	1
FRMD5	0	2.60888	0.915	0.172	0	Oligodendrocytes			WAC	0.426637	0.0977666	0.329	0.342	1
TTLL7	0	2.59375	0.834	0.073	0	Oligodendrocytes			STAT3	0.493207	0.0975811	0.254	0.257	1
PDE1C	0	2.57896	0.808	0.041	0	Oligodendrocytes			MIR4300HG	0.076287	0.0974588	0.051	0.05	1
ZNF536	0	2.57203	0.819	0.033	0	Oligodendrocytes			ARFGEF2	0.353584	0.0973124	0.18	0.186	1
PEX5L	0	2.54438	0.798	0.081	0	Oligodendrocytes			UTY	8.47077e-07	0.0972926	0.096	0.087	0.0284093
C10orf90	0	2.45547	0.786	0.067	0	Oligodendrocytes			TNFRSF11A	0.000296741	0.0970499	0.059	0.057	1
NRXN3	0	2.44497	0.785	0.091	0	Oligodendrocytes			ZRANB2	0.313524	0.0967609	0.169	0.173	1
PTPRD	0	2.44136	0.916	0.183	0	Oligodendrocytes			CANX	0.0177869	0.0966853	0.088	0.086	1
SLC44A1	0	2.44077	0.91	0.207	0	Oligodendrocytes			LMBR1	0.322974	0.0965953	0.132	0.134	1
KCNH8	0	2.39613	0.724	0.017	0	Oligodendrocytes			AFF1	0.873039	0.0965496	0.427	0.448	1
MOBP	0	2.38364	0.661	0.012	0	Oligodendrocytes			SAMD4B	0.0307197	0.0963382	0.11	0.112	1
SPOCK1	0	2.36234	0.839	0.159	0	Oligodendrocytes			USP54	0.0109636	0.0962024	0.065	0.061	1
PLEKHH1	0	2.35118	0.801	0.07	0	Oligodendrocytes			KIF13B	0.50434	0.09615	0.181	0.185	1
PALM2	0	2.34651	0.613	0.009	0	Oligodendrocytes			TPM1	0.368467	0.0959803	0.091	0.096	1
TMEM144	0	2.31457	0.816	0.129	0	Oligodendrocytes			TBC1D15	0.0244968	0.0959509	0.104	0.101	1
MBP	0	2.31221	0.929	0.218	0	Oligodendrocytes			CPPED1	0.184267	0.0959417	0.111	0.109	1
ANO4	0	2.31046	0.664	0.027	0	Oligodendrocytes			PLEKHM2	0.0301025	0.0959227	0.144	0.145	1
PLP1	0	2.28451	0.722	0.048	0	Oligodendrocytes			THADA	0.237554	0.0956664	0.246	0.256	1
RNF220	0	2.2763	0.917	0.214	0	Oligodendrocytes			NPL	0.0243752	0.0956649	0.414	0.442	1
NKAIN2	0	2.26988	0.76	0.141	0	Oligodendrocytes			WSB1	0.741833	0.0955161	0.315	0.337	1
TMEFF2	0	2.26793	0.643	0.024	0	Oligodendrocytes			NRCAM	0.915389	0.0953658	0.076	0.078	1
SH3GL3	0	2.24993	0.656	0.022	0	Oligodendrocytes			GPM6B	0.0582187	0.0953364	0.068	0.068	1
AC026316.5	0	2.23647	0.741	0.074	0	Oligodendrocytes			RAB10	0.580994	0.0952231	0.359	0.379	1
SPOCK3	0	2.22604	0.768	0.063	0	Oligodendrocytes			RANBP2	0.620697	0.0950898	0.123	0.127	1
CLMN	0	2.1981	0.772	0.075	0	Oligodendrocytes			ARRDC2	4.35631e-05	0.0950753	0.072	0.069	1
BCAS1	0	2.18997	0.654	0.012	0	Oligodendrocytes			ITFG2	0.00383974	0.0949057	0.105	0.103	1
ENPP2	0	2.17311	0.687	0.023	0	Oligodendrocytes			FBXO42	0.505733	0.0949019	0.178	0.182	1
TMTC2	0	2.17276	0.874	0.257	0	Oligodendrocytes			ARID4A	0.246627	0.0948575	0.157	0.159	1
TF	0	2.1671	0.663	0.035	0	Oligodendrocytes			OGA	0.961691	0.0947859	0.197	0.204	1
MAP7	0	2.15098	0.841	0.201	0	Oligodendrocytes			PDE4D	0.786215	0.0947463	0.193	0.213	1
NLGN1	0	2.14878	0.752	0.109	0	Oligodendrocytes			BDP1	0.809471	0.0947383	0.208	0.223	1
CREB5	0	2.14718	0.704	0.058	0	Oligodendrocytes			USP32	0.323452	0.0945093	0.286	0.299	1
PLCL1	0	2.08377	0.818	0.182	0	Oligodendrocytes			SEC31A	0.277361	0.0945057	0.16	0.165	1
DNAJC6	0	2.07928	0.704	0.092	0	Oligodendrocytes			STT3B	0.0148159	0.0944198	0.124	0.121	1
PCSK6	0	2.06599	0.585	0.035	0	Oligodendrocytes			HCLS1	0.0309789	0.0943821	0.246	0.259	1
POLR2F	0	2.05229	0.633	0.058	0	Oligodendrocytes			APPBP2	0.0519685	0.094299	0.138	0.141	1
CNTNAP4	0	2.03089	0.555	0.029	0	Oligodendrocytes			SCAPER	0.373156	0.0942671	0.281	0.29	1
LINC01608	0	2.02567	0.534	0.007	0	Oligodendrocytes			ARIH1	0.631066	0.0942093	0.267	0.276	1
DSCAML1	0	2.02164	0.686	0.068	0	Oligodendrocytes			NAGK	0.0150365	0.0940554	0.15	0.148	1
AK5	0	2.01385	0.639	0.047	0	Oligodendrocytes			RIF1	0.484053	0.0939479	0.15	0.153	1
SLAIN1	0	1.99601	0.664	0.075	0	Oligodendrocytes			HADHB	0.0998412	0.0939303	0.106	0.104	1
CERCAM	0	1.9822	0.587	0.02	0	Oligodendrocytes			TMEM123	0.000124413	0.0939144	0.065	0.06	1
HHIP	0	1.97997	0.533	0.013	0	Oligodendrocytes			SCIMP	8.86803e-10	0.0938312	0.064	0.054	2.97416e-05
TRIM2	0	1.97068	0.811	0.22	0	Oligodendrocytes			TMCO3	0.000361676	0.0937135	0.077	0.073	1
ENOX1	0	1.96593	0.699	0.132	0	Oligodendrocytes			SLC20A1	2.18852e-05	0.0934233	0.065	0.057	0.733986
NFASC	0	1.96076	0.726	0.106	0	Oligodendrocytes			TECPR1	7.21684e-06	0.0932186	0.056	0.051	0.242038
PDE4B	0	1.9582	0.936	0.43	0	Oligodendrocytes			UBR4	0.533542	0.0931061	0.144	0.147	1
FA2H	0	1.9368	0.571	0.009	0	Oligodendrocytes			RBSN	1.22251e-05	0.0929641	0.053	0.047	0.410007
PIP4K2A	0	1.93547	0.922	0.378	0	Oligodendrocytes			ATP2A2	0.793901	0.0928909	0.155	0.161	1
KLHL32	0	1.90306	0.707	0.163	0	Oligodendrocytes			AC116366.3	0.0802873	0.0928602	0.133	0.132	1
ABCA2	0	1.89516	0.634	0.052	0	Oligodendrocytes			TSC22D1	0.00407797	0.0928156	0.078	0.074	1
NCAM2	0	1.87048	0.894	0.342	0	Oligodendrocytes			HSPA9	0.00548055	0.092226	0.086	0.082	1
PXK	0	1.86868	0.7	0.113	0	Oligodendrocytes			CALU	1.50976e-07	0.0920721	0.053	0.045	0.00506343
SLCO3A1	0	1.86078	0.759	0.136	0	Oligodendrocytes			WDFY2	0.0166072	0.0920532	0.352	0.379	1
AGAP1	0	1.86059	0.907	0.353	0	Oligodendrocytes			TBC1D5	0.738141	0.0918296	0.579	0.607	1
CNDP1	0	1.85617	0.506	0.015	0	Oligodendrocytes			PRKAG2	0.0762638	0.091672	0.413	0.438	1
UNC5C	0	1.84097	0.818	0.206	0	Oligodendrocytes			EFCAB2	3.49423e-06	0.0916029	0.064	0.059	0.117189
CNTNAP2	0	1.80468	0.587	0.105	0	Oligodendrocytes			GLG1	0.762852	0.0915603	0.24	0.25	1
COBL	0	1.77845	0.683	0.139	0	Oligodendrocytes			WDR41	0.169139	0.0914104	0.112	0.109	1
LINC00639	0	1.7499	0.489	0.012	0	Oligodendrocytes			HERC6	5.19251e-09	0.0911662	0.052	0.045	0.000174146
SYNJ2	0	1.74274	0.549	0.041	0	Oligodendrocytes			SPATS2	0.0758191	0.0911386	0.083	0.082	1
QDPR	0	1.738	0.551	0.055	0	Oligodendrocytes			PHIP	0.212018	0.0908905	0.313	0.33	1
CDK18	0	1.72965	0.554	0.054	0	Oligodendrocytes			HIBADH	0.0126693	0.090863	0.12	0.121	1
SLC5A11	0	1.72542	0.347	0.018	0	Oligodendrocytes			AC104123.1	0.079534	0.0908439	0.113	0.11	1
PHLPP1	0	1.72358	0.863	0.337	0	Oligodendrocytes			PGS1	0.0214198	0.0906703	0.102	0.1	1
MAN2A1	0	1.72082	0.777	0.283	0	Oligodendrocytes			RNF217	0.0417614	0.0903667	0.121	0.116	1
AKAP6	0	1.70972	0.742	0.178	0	Oligodendrocytes			SPTBN1	0.0448444	0.0897393	0.063	0.065	1
SHROOM4	0	1.70874	0.549	0.04	0	Oligodendrocytes			HM13	0.969154	0.0897135	0.171	0.176	1
TMEM165	0	1.69389	0.783	0.234	0	Oligodendrocytes			AC118549.1	0.489457	0.0895972	0.191	0.197	1
SGK1	0	1.68869	0.693	0.157	0	Oligodendrocytes			PHLPP1	0.335919	0.0895689	0.114	0.116	1
FAM107B	0	1.68783	0.601	0.068	0	Oligodendrocytes			SH3BGRL	0.847974	0.0894305	0.334	0.356	1
UGT8	0	1.68212	0.486	0.012	0	Oligodendrocytes			TMOD3	0.0289975	0.0893837	0.135	0.136	1
LINC01170	0	1.68089	0.37	0.015	0	Oligodendrocytes			NKAIN3	0.310155	0.0892916	0.06	0.064	1
RAPGEF5	0	1.65676	0.632	0.072	0	Oligodendrocytes			PTPN1	0.611958	0.0891977	0.123	0.12	1
MOG	0	1.65315	0.488	0.006	0	Oligodendrocytes			FBXW11	0.871979	0.089001	0.214	0.222	1
HECW2	0	1.64749	0.54	0.05	0	Oligodendrocytes			MDM4	0.893625	0.0889288	0.192	0.2	1
CNTN2	0	1.64564	0.48	0.013	0	Oligodendrocytes			SREBF1	0.00800279	0.0887408	0.098	0.098	1
AC110285.1	0	1.64191	0.448	0.01	0	Oligodendrocytes			RIPOR1	0.000545245	0.0887107	0.06	0.057	1
LINC01630	0	1.64009	0.417	0.012	0	Oligodendrocytes			RAB3GAP2	0.722185	0.0886212	0.148	0.154	1
DOCK5	0	1.62847	0.806	0.274	0	Oligodendrocytes			GPC6	0.545049	0.0884205	0.061	0.064	1
CADM2	0	1.6206	0.933	0.451	0	Oligodendrocytes			AL589740.1	0.228458	0.0883881	0.072	0.073	1
DNM3	0	1.61759	0.868	0.346	0	Oligodendrocytes			DCAF12	0.00889492	0.0881694	0.058	0.057	1
ATP8A1	0	1.59957	0.688	0.189	0	Oligodendrocytes			ITCH	0.100563	0.0880929	0.253	0.268	1
ARFGEF3	0	1.57333	0.558	0.086	0	Oligodendrocytes			LIFR	0.0859564	0.0880827	0.054	0.053	1
MYO1D	0	1.55263	0.563	0.081	0	Oligodendrocytes			PIAS2	0.835587	0.0879387	0.153	0.156	1
HS3ST5	0	1.55153	0.454	0.072	0	Oligodendrocytes			EMSY	0.0473259	0.0879275	0.121	0.121	1
MYRF	0	1.54729	0.432	0.005	0	Oligodendrocytes			NADK2	0.00200055	0.0877955	0.052	0.049	1
OTUD7A	0	1.5367	0.69	0.235	0	Oligodendrocytes			FTX	0.044049	0.0876725	0.617	0.646	1
PPP2R2B	0	1.53528	0.946	0.422	0	Oligodendrocytes			ZNF217	0.00126021	0.0875779	0.089	0.086	1
PCDH9	0	1.53151	0.985	0.599	0	Oligodendrocytes			TRPC4AP	0.711325	0.0874959	0.232	0.242	1
CD22	0	1.52735	0.413	0.007	0	Oligodendrocytes			YWHAZ	0.0175408	0.0872524	0.108	0.106	1
DLG2	0	1.52531	0.944	0.498	0	Oligodendrocytes			CNST	0.000617931	0.0872152	0.088	0.084	1
HDAC2-AS2	0	1.51943	0.487	0.095	0	Oligodendrocytes			TMEM181	0.501855	0.0870752	0.113	0.114	1
COLGALT2	0	1.51769	0.465	0.064	0	Oligodendrocytes			N4BP2L2	0.0156024	0.0870514	0.414	0.435	1
PIEZO2	0	1.51672	0.423	0.031	0	Oligodendrocytes			CLOCK	0.123074	0.0868508	0.127	0.131	1
PTPRK	0	1.50553	0.767	0.217	0	Oligodendrocytes			EHMT1	0.152147	0.0868219	0.343	0.365	1
SIK3	0	1.50097	0.907	0.528	0	Oligodendrocytes			MIATNB	0.000199477	0.0866642	0.066	0.062	1
LIMCH1	0	1.49438	0.76	0.262	0	Oligodendrocytes			ATXN2	0.0720938	0.0865666	0.265	0.278	1
KIF6	0	1.49394	0.455	0.066	0	Oligodendrocytes			FBXO34	0.0325157	0.0863655	0.142	0.141	1
FOLH1	0	1.4849	0.401	0.006	0	Oligodendrocytes			CHN1	0.00102033	0.0862934	0.051	0.05	1
GRM3	0	1.47521	0.662	0.165	0	Oligodendrocytes			CPEB2	0.0419537	0.0861699	0.09	0.087	1
SRCIN1	0	1.47125	0.408	0.019	0	Oligodendrocytes			SGPP1	0.000555529	0.0861411	0.13	0.129	1
LINC00320	0	1.46674	0.379	0.005	0	Oligodendrocytes			HERPUD2	0.00234044	0.0857159	0.075	0.073	1
GNAO1	0	1.45614	0.664	0.224	0	Oligodendrocytes			ZDHHC17	0.393817	0.0856054	0.112	0.114	1
DLG1	0	1.45148	0.759	0.323	0	Oligodendrocytes			CTNNBIP1	0.000926934	0.0852181	0.058	0.055	1
KLHL4	0	1.44844	0.346	0.01	0	Oligodendrocytes			FGGY	0.041229	0.085117	0.139	0.141	1
NCKAP5	0	1.44741	0.85	0.436	0	Oligodendrocytes			LAIR1	0.00187668	0.0851149	0.096	0.091	1
PHLDB1	0	1.44346	0.544	0.118	0	Oligodendrocytes			DDX58	0.00890448	0.0849264	0.095	0.093	1
ATP10B	0	1.43724	0.446	0.055	0	Oligodendrocytes			SRSF11	0.0201172	0.084809	0.216	0.231	1
LPGAT1	0	1.43344	0.595	0.15	0	Oligodendrocytes			PTPN13	0.00372975	0.0846742	0.057	0.057	1
PDE1A	0	1.43194	0.4	0.052	0	Oligodendrocytes			NMRK1	9.19396e-06	0.0845556	0.053	0.049	0.308347
GALNT13	0	1.41615	0.389	0.036	0	Oligodendrocytes			DIAPH1	0.00560975	0.0845241	0.072	0.068	1
LDB3	0	1.41268	0.374	0.011	0	Oligodendrocytes			ZNF106	0.0659172	0.0844973	0.22	0.223	1
AATK	0	1.40758	0.432	0.043	0	Oligodendrocytes			PAK2	0.340573	0.0844168	0.21	0.216	1
PPP1R16B	0	1.40352	0.45	0.037	0	Oligodendrocytes			PBRM1	0.286926	0.0844124	0.29	0.308	1
ANKS1B	0	1.39587	0.71	0.22	0	Oligodendrocytes			SPG11	0.90805	0.0843831	0.241	0.249	1
GRID1	0	1.39378	0.674	0.226	0	Oligodendrocytes			CAMKK1	0.00546994	0.0843762	0.069	0.065	1
APBB2	0	1.38608	0.719	0.19	0	Oligodendrocytes			KDM7A	0.0371941	0.084319	0.173	0.183	1
FRYL	0	1.38549	0.791	0.35	0	Oligodendrocytes			PCMT1	2.20754e-06	0.0842707	0.067	0.06	0.0740364
DUBR	0	1.38207	0.427	0.054	0	Oligodendrocytes			USP8	0.398334	0.0841204	0.135	0.139	1
CNP	0	1.38173	0.413	0.03	0	Oligodendrocytes			TMEM65	0.34831	0.0841141	0.206	0.209	1
SHTN11	0	1.37914	0.808	0.287	0	Oligodendrocytes			ATP6V0E1	0.726851	0.0839801	0.115	0.119	1
PDE8A	0	1.37851	0.762	0.328	0	Oligodendrocytes			PRRC2C	0.41582	0.0839619	0.294	0.318	1
GAB1	0	1.37343	0.756	0.312	0	Oligodendrocytes			RBFOX1	0.0514204	0.0837417	0.133	0.143	1
2007-09-01	0	1.37066	0.746	0.327	0	Oligodendrocytes			DAZAP1	0.0556644	0.0835245	0.086	0.085	1
FAM13C	0	1.36851	0.474	0.098	0	Oligodendrocytes			PCM1	0.326502	0.0833899	0.337	0.358	1
ARAP2	0	1.36429	0.765	0.333	0	Oligodendrocytes			STRN3	0.512541	0.0833544	0.209	0.221	1
HIP1	0	1.35856	0.646	0.192	0	Oligodendrocytes			SAMHD1	0.0306299	0.0833472	0.256	0.27	1
PLLP	0	1.35295	0.368	0.014	0	Oligodendrocytes			RSRC1	0.281369	0.0833089	0.24	0.255	1
DIP2C	0	1.35014	0.796	0.358	0	Oligodendrocytes			YBX3	0.00256747	0.0831358	0.066	0.056	1
2011-03-01	0	1.34236	0.779	0.276	0	Oligodendrocytes			TMEM87B	0.113121	0.083025	0.085	0.084	1
COL4A5	0	1.33813	0.519	0.125	0	Oligodendrocytes			LAMP2	0.00426158	0.082994	0.073	0.068	1
AGPAT4	0	1.33808	0.429	0.072	0	Oligodendrocytes			PDXK	0.064621	0.0828402	0.165	0.17	1
MIR181A1HG	0	1.33689	0.518	0.101	0	Oligodendrocytes			PARP4	0.577957	0.0825636	0.228	0.233	1
LRP2	0	1.33407	0.323	0.007	0	Oligodendrocytes			SCAMP1	0.000451279	0.0825536	0.073	0.068	1
SCD5	0	1.32401	0.665	0.238	0	Oligodendrocytes			RB1CC1	0.81519	0.0824503	0.169	0.178	1
MAGI2	0	1.32249	0.942	0.478	0	Oligodendrocytes			THOC1	0.620744	0.082419	0.105	0.108	1
NCAM1	0	1.32186	0.838	0.327	0	Oligodendrocytes			IPO8	0.00494518	0.0822529	0.063	0.06	1
CLASP2	0	1.32183	0.842	0.437	0	Oligodendrocytes			TARSL2	0.0923634	0.0822454	0.07	0.07	1
ZNF365	0	1.32178	0.307	0.037	0	Oligodendrocytes			UBE3A	0.30657	0.0821949	0.178	0.183	1
NECAB1	0	1.3141	0.392	0.036	0	Oligodendrocytes			AC124312.1	0.912729	0.0820767	0.093	0.098	1
SH3TC2	0	1.30821	0.351	0.008	0	Oligodendrocytes			ZC3H12C	0.27174	0.0818938	0.113	0.116	1
AMER2	0	1.30639	0.416	0.068	0	Oligodendrocytes			OSBPL1A	0.721917	0.0818689	0.282	0.301	1
PRR5L	0	1.3026	0.423	0.059	0	Oligodendrocytes			RAB31	2.1047e-07	0.0818169	0.412	0.458	0.00705874
MAPT	0	1.30126	0.637	0.223	0	Oligodendrocytes			CARM1	0.013315	0.0817409	0.058	0.055	1
LANCL1	0	1.30102	0.445	0.081	0	Oligodendrocytes			EPG5	0.47188	0.0816678	0.118	0.119	1
FRMD4B1	0	1.29671	0.812	0.285	0	Oligodendrocytes			ZMYM2	0.719026	0.0815316	0.272	0.283	1
RNF144A	0	1.29447	0.438	0.08	0	Oligodendrocytes			KLHL6	0.443556	0.0814764	0.121	0.126	1
RETREG1	0	1.29212	0.4	0.053	0	Oligodendrocytes			SMG7	0.0200711	0.0813395	0.134	0.132	1
LRRC7	0	1.27552	0.374	0.05	0	Oligodendrocytes			LARP4	0.778097	0.0810627	0.122	0.125	1
AC016597.1	0	1.27376	0.312	0.006	0	Oligodendrocytes			CEP83	0.0189399	0.0810071	0.078	0.077	1
SH3D19	0	1.27024	0.579	0.146	0	Oligodendrocytes			HERC4	0.0600476	0.0810005	0.327	0.346	1
FAM124A	0	1.26943	0.382	0.049	0	Oligodendrocytes			PDGFB	0.380066	0.0807747	0.133	0.142	1
SEC14L5	0	1.26687	0.326	0.013	0	Oligodendrocytes			LUC7L	0.626329	0.0805919	0.133	0.138	1
SLCO1A2	0	1.26069	0.478	0.057	0	Oligodendrocytes			BAZ2A	0.0686118	0.0805618	0.093	0.091	1
CDK19	0	1.25804	0.656	0.253	0	Oligodendrocytes			TMEM259	0.834901	0.0805415	0.098	0.099	1
PLPPR1	0	1.25775	0.298	0.012	0	Oligodendrocytes			ATP6V1H	0.198937	0.0805159	0.124	0.127	1
AC009063.2	0	1.25699	0.292	0.003	0	Oligodendrocytes			MON2	0.0825534	0.080464	0.267	0.284	1
DOCK101	0	1.25225	0.86	0.363	0	Oligodendrocytes			NCOA3	0.0200639	0.0803019	0.339	0.361	1
NALCN	0	1.24922	0.54	0.171	0	Oligodendrocytes			RNF220	0.0130058	0.0802101	0.054	0.052	1
HIPK2	0	1.24323	0.707	0.305	0	Oligodendrocytes			NFIB	0.435459	0.0802078	0.057	0.057	1
LPAR1	0	1.23619	0.6	0.166	0	Oligodendrocytes			NPTN	0.614756	0.0802054	0.144	0.148	1
FUT8	0	1.23067	0.688	0.311	0	Oligodendrocytes			ARHGEF3	0.0142554	0.0801529	0.067	0.063	1
KCNMB4	0	1.22889	0.353	0.047	0	Oligodendrocytes			CSPP1	0.289947	0.0800224	0.097	0.098	1
GNAI1	0	1.22045	0.36	0.033	0	Oligodendrocytes			BRI3	0.121215	0.0799071	0.118	0.116	1
CARNS1	0	1.2195	0.308	0.004	0	Oligodendrocytes			FTL	0.0521705	0.0798871	0.168	0.15	1
OPALIN	0	1.21227	0.3	0.004	0	Oligodendrocytes			MACF1	2.68925e-06	0.0797252	0.553	0.594	0.0901921
APP	0	1.20903	0.641	0.211	0	Oligodendrocytes			CLCN6	0.000582075	0.0796941	0.072	0.07	1
ANLN	0	1.20763	0.314	0.008	0	Oligodendrocytes			CCNL2	0.371488	0.0796476	0.097	0.099	1
ROBO1	0	1.1963	0.522	0.129	0	Oligodendrocytes			OSTF1	0.595135	0.0795957	0.17	0.174	1
ARHGAP23	0	1.18405	0.385	0.07	0	Oligodendrocytes			CDC37	0.197792	0.0794802	0.086	0.09	1
TMEM98	0	1.18243	0.277	0.012	0	Oligodendrocytes			DTWD1	1.63453e-05	0.0794415	0.058	0.051	0.54819
LAMP2	0	1.18011	0.433	0.1	0	Oligodendrocytes			ANKS1B	0.122058	0.0793947	0.051	0.051	1
CCP110	0	1.17803	0.392	0.065	0	Oligodendrocytes			TMCO4	0.0136498	0.0793931	0.083	0.081	1
PKP4	0	1.16742	0.526	0.157	0	Oligodendrocytes			FOXK2	0.0442071	0.0793031	0.155	0.166	1
DAAM2	0	1.16557	0.676	0.247	0	Oligodendrocytes			TCF20	0.895875	0.0792453	0.124	0.13	1
ABCA8	0	1.16531	0.433	0.049	0	Oligodendrocytes			LPIN1	0.000920044	0.0792418	0.054	0.05	1
SEMA6A	0	1.16134	0.468	0.12	0	Oligodendrocytes			CREBRF	0.0365842	0.0792162	0.125	0.123	1
PPM1H	0	1.15974	0.533	0.146	0	Oligodendrocytes			PRKAR1A	0.000270041	0.07919	0.073	0.066	1
PALM2-AKAP2	0	1.15591	0.268	0.011	0	Oligodendrocytes			ZC3H18	0.688411	0.0790344	0.083	0.086	1
PLD5	0	1.15103	0.29	0.045	0	Oligodendrocytes			ZFAND3	2.15587e-05	0.0789198	0.621	0.658	0.723035
CDH19	0	1.14512	0.278	0.005	0	Oligodendrocytes			RREB1	0.0498444	0.078911	0.348	0.371	1
ERBIN	0	1.14161	0.814	0.472	0	Oligodendrocytes			EIF3A	0.904751	0.0787996	0.127	0.133	1
OSBP2	0	1.14099	0.407	0.12	0	Oligodendrocytes			SMG1	0.00420722	0.0786855	0.286	0.309	1
RYBP	0	1.13829	0.471	0.127	0	Oligodendrocytes			WHAMM	0.0177512	0.0786419	0.06	0.059	1
JAM3	0	1.1372	0.443	0.079	0	Oligodendrocytes			UNC93B1	0.395857	0.0784059	0.138	0.14	1
ZNF704	0	1.13664	0.501	0.163	0	Oligodendrocytes			STX7	0.0826202	0.0783917	0.371	0.394	1
AC090502.1	0	1.1314	0.246	0.006	0	Oligodendrocytes			MRPS5	0.0499776	0.0783781	0.068	0.067	1
GPM6B	0	1.12697	0.717	0.3	0	Oligodendrocytes			GAB1	0.480599	0.0783367	0.213	0.218	1
MAG	0	1.12623	0.294	0.006	0	Oligodendrocytes			AMD1	0.188699	0.0783114	0.066	0.066	1
TULP4	0	1.12136	0.622	0.26	0	Oligodendrocytes			CDC42SE2	0.342932	0.0782987	0.264	0.277	1
AL354809.1	0	1.12035	0.237	0.017	0	Oligodendrocytes			KMT2C	0.00572336	0.078295	0.473	0.502	1
RHOU	0	1.11968	0.35	0.062	0	Oligodendrocytes			BTG2	0.592298	0.0782783	0.105	0.107	1
DYSF	0	1.11364	0.266	0.03	0	Oligodendrocytes			ETF1	0.00257885	0.0781737	0.055	0.051	1
CPB2-AS1	0	1.11261	0.292	0.036	0	Oligodendrocytes			COG5	0.0368028	0.0781294	0.316	0.337	1
TP53TG5	0	1.10301	0.275	0.009	0	Oligodendrocytes			VAV2	0.000657642	0.0780205	0.075	0.07	1
PPFIA2	0	1.09205	0.468	0.156	0	Oligodendrocytes			MAFG	0.0118367	0.0773945	0.053	0.053	1
CACNA2D1	0	1.09047	0.489	0.175	0	Oligodendrocytes			UBR2	0.180907	0.0771941	0.208	0.219	1
AC012593.1	0	1.08569	0.334	0.114	0	Oligodendrocytes			TENM2	0.0566869	0.0771619	0.057	0.058	1
LINC00877	0	1.0852	0.229	0.011	0	Oligodendrocytes			RDX	0.506236	0.0771091	0.106	0.113	1
USP54	0	1.08448	0.605	0.236	0	Oligodendrocytes			INPP4A	0.460964	0.0770658	0.284	0.302	1
PLA2G16	0	1.08093	0.41	0.095	0	Oligodendrocytes			RIC1	0.358464	0.0768539	0.193	0.204	1
GREB1L	0	1.08066	0.263	0.028	0	Oligodendrocytes			STX8	0.266681	0.0766634	0.268	0.28	1
DOCK9	0	1.07207	0.622	0.171	0	Oligodendrocytes			ATP8A1	0.00592015	0.0766628	0.078	0.075	1
DPYSL5	0	1.06871	0.244	0.023	0	Oligodendrocytes			ZNRF3	0.602899	0.0766393	0.093	0.097	1
PLEKHG3	0	1.06784	0.345	0.058	0	Oligodendrocytes			WWC3	0.000127865	0.0765869	0.055	0.05	1
MICAL3	0	1.06208	0.538	0.215	0	Oligodendrocytes			NPLOC4	0.469903	0.0765217	0.11	0.112	1
SLC22A15	0	1.06198	0.351	0.08	0	Oligodendrocytes			FAM19A2	0.000767483	0.0764703	0.055	0.052	1
NINJ2	0	1.05407	0.271	0.023	0	Oligodendrocytes			PRPF4B	0.145688	0.076441	0.181	0.196	1
MAL	0	1.05333	0.276	0.035	0	Oligodendrocytes			ENOX2	0.269359	0.0764132	0.136	0.136	1
MOB3B	0	1.05201	0.456	0.135	0	Oligodendrocytes			VPS35L	0.557531	0.076315	0.187	0.199	1
TPPP	0	1.05034	0.272	0.021	0	Oligodendrocytes			PPARGC1B	0.00268119	0.0762427	0.12	0.12	1
TTYH2	0	1.05019	0.406	0.107	0	Oligodendrocytes			UBAP2L	0.0882693	0.0762057	0.077	0.075	1
TMEM235	0	1.04728	0.254	0.002	0	Oligodendrocytes			USP15	9.53874e-05	0.0761414	0.385	0.414	1
ASPA	0	1.04572	0.286	0.026	0	Oligodendrocytes			ATP9B	0.121777	0.076096	0.323	0.344	1
SAMD12	0	1.04447	0.553	0.204	0	Oligodendrocytes			MGAT4C	0.327308	0.075861	0.054	0.055	1
HAPLN2	0	1.04388	0.251	0.007	0	Oligodendrocytes			M6PR	0.0468862	0.0756964	0.065	0.061	1
LURAP1L-AS1	0	1.04106	0.205	0.005	0	Oligodendrocytes			PHF20	0.14567	0.0756849	0.253	0.269	1
SVEP1	0	1.04025	0.238	0.028	0	Oligodendrocytes			ENTPD6	0.00712171	0.0756646	0.059	0.056	1
TMEM63A	0	1.03772	0.416	0.114	0	Oligodendrocytes			HLA-E	0.531983	0.0754933	0.145	0.148	1
DPYD	0	1.03605	0.736	0.304	0	Oligodendrocytes			GATAD2A	0.769056	0.0749464	0.175	0.183	1
HPN-AS1	0	1.03047	0.237	0.011	0	Oligodendrocytes			KIDINS220	0.778687	0.0749255	0.168	0.176	1
MBNL2	0	1.0304	0.663	0.325	0	Oligodendrocytes			SLC16A1-AS1	0.248281	0.0749183	0.113	0.115	1
RFTN2	0	1.02506	0.487	0.191	0	Oligodendrocytes			PRMT9	0.0168105	0.0748966	0.055	0.053	1
RCAN2	0	1.02269	0.345	0.057	0	Oligodendrocytes			HPS4	0.206095	0.0748607	0.074	0.075	1
LIPA	0	1.02061	0.408	0.105	0	Oligodendrocytes			ZZEF1	0.086655	0.0748044	0.181	0.189	1
MEGF10	0	1.01897	0.484	0.184	0	Oligodendrocytes			AC090517.4	0.00622869	0.0747649	0.099	0.1	1
NDRG1	0	1.01818	0.397	0.092	0	Oligodendrocytes			IKBKB	0.0770349	0.0747266	0.215	0.23	1
MTMR7	0	1.01647	0.273	0.023	0	Oligodendrocytes			SOS1	0.228429	0.0746979	0.276	0.289	1
KIAA1324L	0	1.01282	0.32	0.054	0	Oligodendrocytes			MED15	0.658013	0.0742984	0.137	0.144	1
APLP1	0	1.01269	0.268	0.017	0	Oligodendrocytes			MAP4	0.221753	0.0742966	0.207	0.22	1
ITGA2	0	1.00869	0.258	0.024	0	Oligodendrocytes			PCNX1	1.18803e-07	0.0742904	0.225	0.249	0.00398441
CDC42BPA	0	0.997469	0.696	0.348	0	Oligodendrocytes			IFRD1	0.501214	0.0740743	0.068	0.071	1
EFHD1	0	0.993657	0.339	0.112	0	Oligodendrocytes			MADD	0.175842	0.0740342	0.074	0.074	1
EXOC6B	0	0.993215	0.749	0.446	0	Oligodendrocytes			RCOR3	0.350507	0.0739992	0.134	0.139	1
SORT1	0	0.992898	0.628	0.291	0	Oligodendrocytes			CDS2	0.404282	0.073972	0.101	0.103	1
MAP4K5	0	0.982121	0.566	0.271	0	Oligodendrocytes			SMG6	0.992087	0.0738789	0.211	0.219	1
DOCK1	0	0.981405	0.683	0.339	0	Oligodendrocytes			SNX30	0.915662	0.0738163	0.151	0.156	1
AC006059.1	0	0.981206	0.374	0.131	0	Oligodendrocytes			RBM39	0.0108369	0.073769	0.253	0.274	1
NFIX	0	0.978869	0.474	0.19	0	Oligodendrocytes			HECTD4	0.408651	0.0737669	0.202	0.212	1
NKX6-2	0	0.97506	0.228	0.005	0	Oligodendrocytes			SP3	0.989	0.0737471	0.187	0.195	1
AC096564.1	0	0.973267	0.242	0.016	0	Oligodendrocytes			NCOA4	0.0258105	0.0734681	0.063	0.062	1
RAB40B	0	0.969709	0.296	0.057	0	Oligodendrocytes			ATRX	0.0117183	0.0734074	0.34	0.375	1
PHACTR3	0	0.966838	0.602	0.257	0	Oligodendrocytes			PLEKHB2	0.0321626	0.0732776	0.063	0.059	1
TARSL2	0	0.966588	0.412	0.128	0	Oligodendrocytes			XPO7	0.421728	0.0730829	0.091	0.092	1
LINC01505	0	0.96336	0.18	0.043	0	Oligodendrocytes			ARHGEF2	0.866474	0.0730203	0.141	0.147	1
VRK2	0	0.961251	0.383	0.105	0	Oligodendrocytes			TRIM56	0.324433	0.0729661	0.135	0.142	1
PSEN1	0	0.960202	0.516	0.203	0	Oligodendrocytes			HNRNPH1	0.155264	0.0727868	0.184	0.195	1
PLD11	0	0.955389	0.525	0.162	0	Oligodendrocytes			CAST	0.474934	0.0727472	0.203	0.21	1
GPRC5B	0	0.946217	0.45	0.18	0	Oligodendrocytes			DYRK1A	0.0605773	0.0725981	0.344	0.364	1
ADAMTS18	0	0.941949	0.178	0.012	0	Oligodendrocytes			CBFA2T2	0.284928	0.0724928	0.19	0.201	1
FAM102A	0	0.934562	0.319	0.089	0	Oligodendrocytes			PAPSS1	0.00381118	0.0724755	0.066	0.061	1
B3GAT1	0	0.933485	0.282	0.065	0	Oligodendrocytes			SEC24D	0.153423	0.0724337	0.111	0.111	1
ANKIB1	0	0.933388	0.566	0.274	0	Oligodendrocytes			MALT1	0.0515355	0.0723476	0.124	0.126	1
ADCY5	0	0.931459	0.295	0.048	0	Oligodendrocytes			ESF1	0.411269	0.0722662	0.086	0.089	1
FAM222A	0	0.928184	0.219	0.008	0	Oligodendrocytes			HEXB	0.00896738	0.0721813	0.067	0.063	1
QKI	0	0.927373	0.953	0.799	0	Oligodendrocytes			TACC1	0.0310783	0.0721723	0.231	0.249	1
AL359091.1	0	0.92659	0.219	0.002	0	Oligodendrocytes			EHBP1L1	0.981964	0.0720987	0.155	0.163	1
TTLL11	0	0.922748	0.321	0.085	0	Oligodendrocytes			NSUN6	0.971419	0.0719536	0.086	0.089	1
ZFYVE16	0	0.921938	0.516	0.247	0	Oligodendrocytes			ATF7IP	0.036433	0.0718723	0.264	0.289	1
GPR37	0	0.921062	0.228	0.008	0	Oligodendrocytes			GSTK1	0.000130806	0.0716844	0.052	0.046	1
ALCAM	0	0.921057	0.62	0.307	0	Oligodendrocytes			PDPR	0.23406	0.071591	0.093	0.094	1
ELAVL3	0	0.917902	0.276	0.062	0	Oligodendrocytes			USP25	0.451557	0.0715321	0.201	0.21	1
LINC00609	0	0.917539	0.391	0.131	0	Oligodendrocytes			ARFGAP3	0.495176	0.0715053	0.073	0.073	1
YPEL2	0	0.916972	0.405	0.127	0	Oligodendrocytes			CEP104	0.0374141	0.0714738	0.053	0.052	1
C9orf3	0	0.916713	0.662	0.358	0	Oligodendrocytes			KANSL3	0.427835	0.0714098	0.073	0.073	1
CCDC88A	0	0.912285	0.714	0.409	0	Oligodendrocytes			SPRED1	4.55984e-07	0.0713574	0.423	0.472	0.0152928
SEMA4D	0	0.911051	0.511	0.208	0	Oligodendrocytes			RYBP	0.0629908	0.0712779	0.1	0.099	1
ANK2	0	0.908305	0.839	0.464	0	Oligodendrocytes			MAPK1IP1L	0.0123719	0.071264	0.065	0.062	1
SLC31A2	0	0.907525	0.238	0.013	0	Oligodendrocytes			FP671120.1	0.123004	0.0712311	0.439	0.47	1
PTBP2	0	0.906167	0.581	0.295	0	Oligodendrocytes			SENP5	0.594566	0.0712217	0.171	0.18	1
DOCK3	0	0.900273	0.565	0.286	0	Oligodendrocytes			SPG7	0.00445295	0.0712205	0.184	0.198	1
LINC01792	0	0.897638	0.201	0.001	0	Oligodendrocytes			GIMAP8	0.145772	0.0712012	0.1	0.104	1
ERBB3	0	0.892139	0.216	0.006	0	Oligodendrocytes			SRSF4	0.133978	0.0711058	0.195	0.206	1
C1QTNF3-AMACR	0	0.891754	0.35	0.11	0	Oligodendrocytes			NUP214	0.25211	0.0709745	0.135	0.142	1
KCNAB1	0	0.888813	0.208	0.039	0	Oligodendrocytes			COLGALT1	0.0481835	0.0708479	0.139	0.147	1
NCOA7	0	0.887047	0.464	0.174	0	Oligodendrocytes			ATP6V0D1	0.00736478	0.0707997	0.072	0.07	1
DCC	0	0.881521	0.155	0.03	0	Oligodendrocytes			MTR	0.483443	0.070792	0.143	0.149	1
DIP2B1	0	0.880966	0.809	0.51	0	Oligodendrocytes			RAB21	0.021293	0.0705991	0.075	0.072	1
CA2	0	0.87794	0.238	0.036	0	Oligodendrocytes			TOP1	0.0539924	0.0705689	0.19	0.203	1
TMTC4	0	0.876293	0.283	0.069	0	Oligodendrocytes			TRAF3	0.094541	0.070568	0.202	0.206	1
ZDHHC11B	0	0.875435	0.236	0.049	0	Oligodendrocytes			MORC3	0.808328	0.0705261	0.182	0.189	1
PRKACB	0	0.873835	0.465	0.215	0	Oligodendrocytes			CREG1	0.657509	0.0703947	0.081	0.078	1
TJP1	0	0.873531	0.743	0.418	0	Oligodendrocytes			USP33	0.108632	0.070339	0.172	0.184	1
KIF5C	0	0.872548	0.289	0.074	0	Oligodendrocytes			NOM1	0.121609	0.0703059	0.05	0.051	1
AC106869.1	0	0.871639	0.202	0.035	0	Oligodendrocytes			ARSB	0.518437	0.0702315	0.179	0.189	1
SOX10	0	0.870866	0.197	0.004	0	Oligodendrocytes			RSBN1L	0.544194	0.0702176	0.132	0.141	1
C12orf76	0	0.867944	0.306	0.066	0	Oligodendrocytes			PTP4A2	0.0111646	0.070163	0.061	0.058	1
KIF13B	0	0.867142	0.452	0.18	0	Oligodendrocytes			PRPF3	0.00257353	0.0701372	0.056	0.052	1
CLDND1	0	0.861059	0.256	0.033	0	Oligodendrocytes			BNIP2	0.0246983	0.0699627	0.071	0.068	1
FGFR2	0	0.860369	0.524	0.237	0	Oligodendrocytes			YARS	0.228608	0.0699387	0.06	0.058	1
AC004158.1	0	0.860283	0.239	0.051	0	Oligodendrocytes			VPS13B	0.00638918	0.0698815	0.389	0.416	1
WHRN	0	0.859329	0.243	0.045	0	Oligodendrocytes			TXNDC16	0.0861385	0.0698482	0.063	0.063	1
GREM1	0	0.858048	0.185	0.006	0	Oligodendrocytes			ODF2L	0.0882819	0.0698466	0.062	0.06	1
PTK2	0	0.857865	0.753	0.482	0	Oligodendrocytes			IFFO1	0.126573	0.0697256	0.064	0.065	1
KIF13A	0	0.852679	0.56	0.292	0	Oligodendrocytes			WDR60	0.666734	0.0697252	0.105	0.111	1
KCNQ1OT1	0	0.851588	0.282	0.063	0	Oligodendrocytes			ANKRD26	0.249081	0.069713	0.091	0.093	1
TECPR2	0	0.85075	0.397	0.172	0	Oligodendrocytes			GPBP1	0.0524604	0.0697058	0.201	0.219	1
AGTPBP1	0	0.849706	0.455	0.194	0	Oligodendrocytes			MGRN1	0.520653	0.0695976	0.115	0.121	1
ZCCHC24	0	0.84772	0.389	0.141	0	Oligodendrocytes			FAM126B	0.39636	0.0695676	0.099	0.101	1
SCD	0	0.846173	0.235	0.037	0	Oligodendrocytes			YEATS2	0.887383	0.0695494	0.125	0.131	1
BACH2	0	0.841813	0.413	0.185	0	Oligodendrocytes			TMEM165	0.122676	0.0695323	0.222	0.231	1
ARHGAP21	0	0.841661	0.749	0.475	0	Oligodendrocytes			YME1L1	0.53947	0.0694195	0.094	0.097	1
RTN4	0	0.840772	0.666	0.388	0	Oligodendrocytes			NDEL1	0.111647	0.0691972	0.087	0.087	1
FAM196B	0	0.83897	0.192	0.024	0	Oligodendrocytes			FAM13B	0.0184067	0.0690959	0.239	0.257	1
AC006148.1	0	0.836932	0.233	0.082	0	Oligodendrocytes			RUBCN	0.805829	0.0690069	0.127	0.133	1
ZDHHC20	0	0.835898	0.344	0.138	0	Oligodendrocytes			LRPPRC	0.415727	0.0689583	0.111	0.115	1
LGR5	0	0.833313	0.176	0.006	0	Oligodendrocytes			SLC17A5	0.15782	0.0689286	0.072	0.071	1
IGSF11	0	0.832877	0.399	0.181	0	Oligodendrocytes			SLC2A13	0.285386	0.0689198	0.22	0.235	1
LINC00862	0	0.832063	0.206	0.036	0	Oligodendrocytes			RUFY2	0.470981	0.0685103	0.075	0.076	1
DMD	0	0.830543	0.45	0.228	0	Oligodendrocytes			VPS41	0.426918	0.0684581	0.183	0.192	1
FAXDC2	0	0.82626	0.323	0.124	0	Oligodendrocytes			POLA1	0.257521	0.0684201	0.113	0.118	1
LRRC1	0	0.822412	0.309	0.115	0	Oligodendrocytes			ZNFX1	0.05033	0.0683364	0.07	0.068	1
BTBD3	0	0.821422	0.281	0.068	0	Oligodendrocytes			SIRPB2	0.974873	0.0683246	0.099	0.101	1
ADIPOR2	0	0.820407	0.456	0.181	0	Oligodendrocytes			STAG2	0.070497	0.0682186	0.2	0.213	1
PPP2R3A	0	0.819575	0.311	0.112	0	Oligodendrocytes			UBE2B	0.793002	0.0681403	0.104	0.104	1
NT5DC1	0	0.818255	0.355	0.142	0	Oligodendrocytes			DNMT1	0.145755	0.0679179	0.069	0.069	1
LRRC63	0	0.813014	0.18	0.007	0	Oligodendrocytes			THOC2	0.496707	0.0678482	0.15	0.158	1
KIAA1755	0	0.811027	0.392	0.155	0	Oligodendrocytes			SNAP23	0.858857	0.0678177	0.103	0.106	1
REPS2	0	0.810158	0.26	0.053	0	Oligodendrocytes			NINJ1	0.289765	0.0678158	0.076	0.081	1
ATP1B1	0	0.809528	0.315	0.074	0	Oligodendrocytes			RAB18	0.0371286	0.0677646	0.07	0.067	1
ANKRD28	0	0.803848	0.41	0.18	0	Oligodendrocytes			NEMF	0.123172	0.0677215	0.193	0.205	1
SUN2	0	0.802605	0.279	0.076	0	Oligodendrocytes			RALA	0.077063	0.0676705	0.066	0.065	1
PHYHIPL	0	0.79811	0.392	0.194	0	Oligodendrocytes			SOAT1	0.376034	0.0675886	0.187	0.196	1
SEMA3B	0	0.796386	0.319	0.119	0	Oligodendrocytes			ABHD2	0.338152	0.0675727	0.111	0.111	1
ENOSF1	0	0.794154	0.379	0.157	0	Oligodendrocytes			PDIA6	0.0780368	0.0675624	0.052	0.05	1
STOX2	0	0.792454	0.309	0.111	0	Oligodendrocytes			UBAP2	0.718901	0.0674636	0.102	0.107	1
CSMD2	0	0.79134	0.231	0.047	0	Oligodendrocytes			PPIG	0.562765	0.0673298	0.132	0.141	1
DYNC1I1	0	0.790853	0.234	0.052	0	Oligodendrocytes			ARHGEF11	0.114435	0.0673068	0.173	0.184	1
LRRTM3	0	0.789776	0.216	0.032	0	Oligodendrocytes			KCTD20	0.0584283	0.0672437	0.069	0.069	1
CHRM5	0	0.787689	0.151	0.02	0	Oligodendrocytes			SNRK	0.44252	0.0672317	0.094	0.098	1
ATG4C	0	0.787098	0.4	0.16	0	Oligodendrocytes			BTF3L4	0.437354	0.067179	0.071	0.073	1
MT-ND2	0	0.7844	0.365	0.169	0	Oligodendrocytes			RHOA	0.665298	0.0670664	0.134	0.142	1
ATL1	0	0.783209	0.241	0.063	0	Oligodendrocytes			G3BP1	0.386773	0.0669917	0.089	0.09	1
JAKMIP3	0	0.782121	0.211	0.047	0	Oligodendrocytes			UNK	0.90137	0.0669234	0.126	0.133	1
EPN2	0	0.781423	0.536	0.292	0	Oligodendrocytes			RPRD1B	0.0390604	0.0669008	0.071	0.069	1
LMCD1-AS1	0	0.780819	0.443	0.256	0	Oligodendrocytes			TMED10	0.302287	0.0668767	0.074	0.073	1
MKRN3	0	0.780587	0.245	0.078	0	Oligodendrocytes			MAGT1	0.0120293	0.0668602	0.055	0.053	1
CPNE2	0	0.780094	0.234	0.042	0	Oligodendrocytes			EIF4A2	0.360018	0.0668045	0.073	0.075	1
ABTB2	0	0.776948	0.215	0.075	0	Oligodendrocytes			CEBPZ	0.0306882	0.0667155	0.054	0.053	1
SECISBP2L	0	0.771605	0.395	0.17	0	Oligodendrocytes			VEGFB	0.0806724	0.0667068	0.058	0.057	1
DAPK2	0	0.770922	0.197	0.025	0	Oligodendrocytes			MNAT1	0.0247433	0.0666491	0.155	0.168	1
SH3TC2-DT	0	0.770141	0.163	0.005	0	Oligodendrocytes			ANXA11	0.939401	0.0665894	0.097	0.102	1
IQGAP1	0	0.766995	0.413	0.171	0	Oligodendrocytes			TPT1	0.943966	0.0665655	0.077	0.074	1
SLC22A23	0	0.766984	0.488	0.249	0	Oligodendrocytes			SMG5	0.102792	0.0665464	0.062	0.061	1
LINC00854	0	0.766089	0.28	0.165	0	Oligodendrocytes			MAPK8IP3	0.359871	0.066522	0.134	0.144	1
ADARB2	0	0.765697	0.381	0.084	0	Oligodendrocytes			RAB6A	0.078917	0.0663031	0.166	0.175	1
IQCJ-SCHIP1	0	0.765666	0.29	0.076	0	Oligodendrocytes			TNFRSF1A	0.401049	0.066268	0.132	0.138	1
TNRC6C	0	0.765411	0.487	0.255	0	Oligodendrocytes			AL160272.2	0.048979	0.0662351	0.065	0.065	1
PWRN1	0	0.764764	0.138	0.009	0	Oligodendrocytes			LARS	0.342622	0.0661936	0.085	0.09	1
ZEB21	0	0.763886	0.801	0.498	0	Oligodendrocytes			ARHGEF1	0.278138	0.0660362	0.117	0.126	1
CNKSR3	0	0.758604	0.241	0.056	0	Oligodendrocytes			HNRNPA2B1	0.000307571	0.0659626	0.302	0.329	1
SLC12A2	0	0.75606	0.346	0.099	0	Oligodendrocytes			ATP6V1E1	0.0227765	0.0659251	0.056	0.054	1
SYT9	0	0.749919	0.242	0.084	0	Oligodendrocytes			CMKLR1	0.00373411	0.0657996	0.214	0.227	1
RAB11FIP4	0	0.748659	0.215	0.058	0	Oligodendrocytes			KIAA1109	0.00167405	0.0657626	0.271	0.294	1
ERMN	0	0.747729	0.189	0.009	0	Oligodendrocytes			TPR	0.742688	0.0656026	0.111	0.118	1
TSPAN5	0	0.747293	0.475	0.238	0	Oligodendrocytes			PATL1	0.00972599	0.065597	0.06	0.056	1
GLTP	0	0.746124	0.219	0.041	0	Oligodendrocytes			ACTG1	0.00469142	0.0654567	0.057	0.055	1
PIK3C2B	0	0.741614	0.325	0.113	0	Oligodendrocytes			PITPNB	0.535801	0.0653564	0.126	0.129	1
FEZ1	0	0.736013	0.245	0.073	0	Oligodendrocytes			NFKB1	0.0103791	0.065218	0.147	0.156	1
ADAMTS14	0	0.732191	0.148	0.004	0	Oligodendrocytes			LGR4	0.411391	0.0651702	0.061	0.061	1
MFSD6	0	0.730072	0.206	0.031	0	Oligodendrocytes			PAFAH1B2	0.0263568	0.0650834	0.055	0.053	1
2004-09-01	0	0.728847	0.209	0.04	0	Oligodendrocytes			DOCK11	3.19444e-06	0.0649718	0.321	0.346	0.107135
CPOX	0	0.727935	0.195	0.025	0	Oligodendrocytes			UBXN2B	0.556771	0.0649465	0.102	0.103	1
NXPE3	0	0.727039	0.227	0.047	0	Oligodendrocytes			DDX60L	0.236038	0.0649197	0.142	0.151	1
MT-CO2	0	0.725897	0.455	0.253	0	Oligodendrocytes			ANXA4	0.917824	0.0648452	0.196	0.208	1
CDC14B	0	0.723672	0.465	0.257	0	Oligodendrocytes			NSD2	0.338688	0.0646757	0.125	0.133	1
DNER	0	0.72322	0.274	0.113	0	Oligodendrocytes			WDTC1	0.519564	0.0645994	0.074	0.075	1
TMC7	0	0.71751	0.217	0.042	0	Oligodendrocytes			SEC62	0.849906	0.064599	0.082	0.088	1
GRIA4	0	0.715659	0.182	0.043	0	Oligodendrocytes			ARHGAP30	0.482334	0.0645415	0.094	0.098	1
LINC00882	0	0.711359	0.301	0.153	0	Oligodendrocytes			EVI5	0.0120828	0.0645108	0.307	0.334	1
GRB10	0	0.710183	0.287	0.07	0	Oligodendrocytes			TUBGCP2	0.767934	0.0643853	0.11	0.115	1
NEO1	0	0.709457	0.535	0.295	0	Oligodendrocytes			MIGA1	0.645404	0.0642479	0.101	0.107	1
EVI5L	0	0.709052	0.212	0.052	0	Oligodendrocytes			VPS37A	0.24449	0.06423	0.063	0.062	1
PRIMA1	0	0.70851	0.157	0.006	0	Oligodendrocytes			TXNDC11	0.964169	0.0640895	0.088	0.09	1
NDE1	0	0.702269	0.285	0.094	0	Oligodendrocytes			DENND5A	0.000195077	0.0639731	0.244	0.263	1
HBS1L	0	0.701918	0.284	0.098	0	Oligodendrocytes			KIFAP3	0.211935	0.0639382	0.063	0.063	1
ABHD17B	0	0.701675	0.224	0.056	0	Oligodendrocytes			NCOA2	0.00288044	0.0638538	0.37	0.399	1
BIN11	0	0.698588	0.478	0.178	0	Oligodendrocytes			WDSUB1	0.442969	0.0635562	0.082	0.082	1
CUEDC1	0	0.697753	0.357	0.156	0	Oligodendrocytes			FANCL	0.0610225	0.0635014	0.061	0.058	1
ZDHHC9	0	0.694494	0.178	0.019	0	Oligodendrocytes			PIP5K1C	0.638814	0.063431	0.074	0.077	1
CORO2B	0	0.694327	0.238	0.101	0	Oligodendrocytes			OAS1	0.00260362	0.0633626	0.07	0.068	1
AL392023.2	0	0.693782	0.13	0.005	0	Oligodendrocytes			XPO1	0.0252382	0.0633183	0.202	0.218	1
INF2	0	0.693416	0.203	0.037	0	Oligodendrocytes			XRN2	0.027775	0.0633135	0.157	0.163	1
NECTIN1	0	0.692561	0.158	0.011	0	Oligodendrocytes			RARS2	0.877494	0.0632728	0.09	0.092	1
RGCC	0	0.685835	0.219	0.054	0	Oligodendrocytes			FRYL	0.0371866	0.0632225	0.281	0.297	1
DIXDC1	0	0.681425	0.296	0.13	0	Oligodendrocytes			TANGO2	0.146595	0.0631874	0.147	0.157	1
FMNL2	0	0.680952	0.862	0.656	0	Oligodendrocytes			AP3S1	0.138818	0.0631761	0.057	0.055	1
KLHL3	0	0.679584	0.209	0.072	0	Oligodendrocytes			ZBTB11	0.160066	0.0629989	0.053	0.052	1
ELMO11	0	0.679363	0.908	0.517	0	Oligodendrocytes			LINC00662	0.0216753	0.0629795	0.072	0.073	1
CCDC122	0	0.678541	0.18	0.036	0	Oligodendrocytes			ABL1	0.00991822	0.0628837	0.228	0.246	1
EVA1C	0	0.677842	0.376	0.169	0	Oligodendrocytes			ACIN1	0.0418257	0.0628029	0.161	0.179	1
AFMID	0	0.676658	0.176	0.022	0	Oligodendrocytes			SLK	0.51992	0.0627042	0.072	0.073	1
AC063944.1	0	0.675543	0.145	0.018	0	Oligodendrocytes			AP2B1	0.310682	0.0626808	0.117	0.123	1
LARP6	0	0.674959	0.161	0.015	0	Oligodendrocytes			BIRC6	1.93866e-07	0.062587	0.408	0.444	0.00650186
CPEB1	0	0.673975	0.176	0.036	0	Oligodendrocytes			TOM1L2	0.461353	0.0625737	0.107	0.112	1
AUTS2	0	0.673379	0.839	0.658	0	Oligodendrocytes			OGT	0.454387	0.0625726	0.14	0.146	1
ZNF146	0	0.671894	0.245	0.079	0	Oligodendrocytes			UBXN4	0.522272	0.0624361	0.116	0.123	1
OSBPL1A	0	0.671852	0.543	0.347	0	Oligodendrocytes			RPS19	0.0526432	0.0623984	0.079	0.081	1
ASTN2	0	0.671765	0.518	0.308	0	Oligodendrocytes			UBTD2	0.0922272	0.0623803	0.051	0.049	1
P2RX71	0	0.671713	0.423	0.175	0	Oligodendrocytes			PKD1	0.075968	0.0623174	0.059	0.058	1
APBB1	0	0.670752	0.21	0.06	0	Oligodendrocytes			GFPT1	0.745619	0.0622707	0.078	0.08	1
FGF1	0	0.66951	0.289	0.132	0	Oligodendrocytes			HADHA	0.805012	0.0622573	0.077	0.078	1
NAPEPLD	0	0.668385	0.261	0.099	0	Oligodendrocytes			GOLGB1	0.00551376	0.0620642	0.22	0.247	1
STK39	0	0.667773	0.38	0.163	0	Oligodendrocytes			CAMK2G	0.00917961	0.0620154	0.131	0.146	1
TUBA1A	0	0.666282	0.263	0.066	0	Oligodendrocytes			AHCTF1	0.187328	0.0619729	0.099	0.104	1
CPEB2	0	0.666112	0.334	0.155	0	Oligodendrocytes			TOGARAM1	0.736334	0.0619524	0.087	0.09	1
TPD52	0	0.664858	0.207	0.05	0	Oligodendrocytes			SPOP	0.483607	0.0618669	0.114	0.12	1
MATN2	0	0.664288	0.214	0.07	0	Oligodendrocytes			TARBP1	0.872944	0.0616131	0.085	0.088	1
SH3BP4	0	0.662778	0.22	0.054	0	Oligodendrocytes			WDR59	0.268161	0.0615953	0.104	0.109	1
CBR1	0	0.661639	0.205	0.052	0	Oligodendrocytes			ZNF75A	0.0409829	0.06156	0.052	0.052	1
ZNF708	0	0.658414	0.311	0.142	0	Oligodendrocytes			PTBP3	0.00267419	0.0613106	0.204	0.218	1
AMD1	0	0.658246	0.226	0.064	0	Oligodendrocytes			NBEAL1	0.135456	0.0608711	0.134	0.141	1
KLF13	0	0.656682	0.244	0.074	0	Oligodendrocytes			HPS1	0.81572	0.0608339	0.081	0.083	1
PPM1B	0	0.656471	0.391	0.209	0	Oligodendrocytes			TNIP1	0.252459	0.0607722	0.054	0.053	1
TMCC2	0	0.656043	0.168	0.03	0	Oligodendrocytes			UVSSA	0.368047	0.0606283	0.086	0.091	1
GPSM2	0	0.655728	0.236	0.096	0	Oligodendrocytes			WDR48	0.388819	0.0606098	0.059	0.061	1
NAV1	0	0.655596	0.486	0.273	0	Oligodendrocytes			ORMDL1	0.205315	0.0606041	0.067	0.067	1
RASAL1	0	0.654791	0.135	0.004	0	Oligodendrocytes			ATP11B	0.320424	0.0605995	0.141	0.148	1
MVB12B1	0	0.654169	0.525	0.329	0	Oligodendrocytes			VASP	0.582	0.0604543	0.062	0.062	1
CRTC3	0	0.653885	0.325	0.153	0	Oligodendrocytes			HNRNPDL	0.381504	0.0604235	0.137	0.148	1
KIZ	0	0.651394	0.28	0.117	0	Oligodendrocytes			ANKLE2	0.257201	0.0602067	0.099	0.106	1
LINC00632	0	0.649566	0.184	0.037	0	Oligodendrocytes			SLC27A1	0.507165	0.0601748	0.089	0.092	1
OTUD7B	0	0.647326	0.345	0.179	0	Oligodendrocytes			AC009226.1	0.0358169	0.0601048	0.054	0.054	1
MEIS1	0	0.645328	0.211	0.078	0	Oligodendrocytes			ZDHHC7	0.233038	0.0600475	0.09	0.092	1
LINC01135	0	0.645272	0.185	0.056	0	Oligodendrocytes			UBE2I	0.971853	0.0600339	0.084	0.09	1
CDH8	0	0.642047	0.138	0.019	0	Oligodendrocytes			FXR1	0.305985	0.0599571	0.105	0.111	1
RASGRP3	0	0.639319	0.251	0.069	0	Oligodendrocytes			PFDN1	0.00213914	0.0599139	0.055	0.053	1
LSS	0	0.639196	0.272	0.122	0	Oligodendrocytes			NFKBIA	0.798396	0.0599114	0.052	0.051	1
NIPAL3	0	0.636273	0.222	0.067	0	Oligodendrocytes			WDR45B	0.769859	0.0598836	0.068	0.071	1
SAMD4B	0	0.631488	0.335	0.178	0	Oligodendrocytes			GIGYF1	0.900754	0.0598552	0.077	0.081	1
PTPRS	0	0.631128	0.259	0.123	0	Oligodendrocytes			CMTM6	0.0660663	0.0597207	0.07	0.067	1
TFEB1	0	0.630591	0.304	0.116	0	Oligodendrocytes			ZCCHC24	0.0455077	0.0596424	0.059	0.059	1
AP000282.1	0	0.629305	0.129	0.027	0	Oligodendrocytes			PAPOLG	0.16739	0.0596223	0.085	0.087	1
KCNJ2	0	0.628564	0.157	0.012	0	Oligodendrocytes			PGK1	0.18117	0.059399	0.079	0.083	1
AC106791.1	0	0.627065	0.205	0.073	0	Oligodendrocytes			ING5	0.467741	0.0593904	0.062	0.065	1
RTKN	0	0.626891	0.16	0.022	0	Oligodendrocytes			GTF2F2	0.600188	0.0593882	0.118	0.122	1
PROX1	0	0.625833	0.154	0.012	0	Oligodendrocytes			SCYL2	0.948693	0.059344	0.091	0.093	1
CASTOR3	0	0.625688	0.353	0.194	0	Oligodendrocytes			UGP2	0.748898	0.0593417	0.1	0.102	1
RAB30	0	0.625322	0.321	0.181	0	Oligodendrocytes			TTF1	0.09604	0.0592984	0.054	0.056	1
MFAP3L	0	0.625205	0.251	0.125	0	Oligodendrocytes			EIF2AK3	0.126769	0.0592866	0.058	0.056	1
ZNF638	0	0.624765	0.688	0.509	0	Oligodendrocytes			CDV3	0.379418	0.0592509	0.063	0.064	1
CRYAB	0	0.624508	0.181	0.051	0	Oligodendrocytes			JMJD1C	0.000628138	0.0590927	0.549	0.587	1
CDH1	0	0.621971	0.138	0.014	0	Oligodendrocytes			AL139260.1	0.332969	0.0590598	0.075	0.078	1
PPP1R21	0	0.621531	0.374	0.186	0	Oligodendrocytes			JAK1	0.343034	0.0590468	0.194	0.206	1
KANK1	0	0.62137	0.474	0.288	0	Oligodendrocytes			CRBN	0.146414	0.0590415	0.063	0.062	1
GPR137C	0	0.621334	0.209	0.078	0	Oligodendrocytes			NFATC1	0.25042	0.0590213	0.082	0.085	1
FOXN2	0	0.619177	0.315	0.143	0	Oligodendrocytes			STX17	0.386872	0.0589666	0.054	0.055	1
ABCG1	0	0.618653	0.245	0.079	0	Oligodendrocytes			SEC11A	0.932611	0.0589054	0.088	0.09	1
AC004690.2	0	0.616351	0.129	0.003	0	Oligodendrocytes			RALBP1	0.106735	0.0588896	0.055	0.055	1
PRKCQ	0	0.611958	0.195	0.046	0	Oligodendrocytes			SPEN	0.0986197	0.0588602	0.202	0.219	1
PPP2R2A	0	0.609227	0.403	0.213	0	Oligodendrocytes			TTC21B	0.942217	0.0587852	0.067	0.07	1
EML2	0	0.608676	0.185	0.048	0	Oligodendrocytes			GPR107	0.694488	0.0587207	0.116	0.119	1
MAPRE2	0	0.608501	0.405	0.242	0	Oligodendrocytes			MSRA	0.404874	0.0585933	0.207	0.218	1
CCNH	0	0.607547	0.544	0.358	0	Oligodendrocytes			UBASH3B	0.000260771	0.0585488	0.197	0.217	1
ENOX2	0	0.605311	0.272	0.115	0	Oligodendrocytes			FLVCR2	0.309507	0.0584363	0.071	0.066	1
TSPAN15	0	0.604294	0.22	0.063	0	Oligodendrocytes			NDUFV2	0.377287	0.0584357	0.055	0.055	1
RBPJ	0	0.603245	0.448	0.239	0	Oligodendrocytes			RC3H2	0.434331	0.0583916	0.097	0.099	1
ARHGAP1	0	0.602607	0.233	0.094	0	Oligodendrocytes			STAT5B	0.0430637	0.0583027	0.157	0.166	1
ITGB8	0	0.60214	0.271	0.143	0	Oligodendrocytes			CDC14A	0.0231475	0.0582892	0.135	0.144	1
NUTM2A-AS1	0	0.601896	0.421	0.244	0	Oligodendrocytes			MPHOSPH8	0.345274	0.0582882	0.159	0.173	1
SERINC5	0	0.601829	0.409	0.212	0	Oligodendrocytes			ANKDD1A	0.000328481	0.0582729	0.077	0.075	1
AL139383.1	0	0.601136	0.171	0.047	0	Oligodendrocytes			CACNB2	0.289857	0.0581408	0.077	0.085	1
NOVA1	0	0.598998	0.37	0.204	0	Oligodendrocytes			SWT1	0.585997	0.058137	0.057	0.058	1
UBE4B	0	0.594815	0.428	0.256	0	Oligodendrocytes			TLK2	0.00276772	0.0580546	0.194	0.209	1
DLC1	0	0.592678	0.537	0.23	0	Oligodendrocytes			CWF19L2	0.309767	0.0579738	0.128	0.137	1
CLIP2	0	0.592388	0.369	0.193	0	Oligodendrocytes			UBN1	0.471788	0.0578406	0.085	0.085	1
FBN1	0	0.592256	0.26	0.118	0	Oligodendrocytes			DNAJC1	0.0945467	0.057789	0.126	0.135	1
TCP11L2	0	0.591895	0.193	0.061	0	Oligodendrocytes			RBM6	1.10163e-06	0.0577511	0.385	0.418	0.0369465
ENDOD1	0	0.591739	0.193	0.06	0	Oligodendrocytes			SLMAP	0.0103099	0.057742	0.166	0.18	1
CHADL	0	0.590951	0.142	0.019	0	Oligodendrocytes			SCLT1	1.83646e-05	0.0577326	0.216	0.246	0.615912
AL034405.1	0	0.587516	0.113	0.016	0	Oligodendrocytes			ZDHHC14	0.152071	0.0576854	0.32	0.352	1
SCARB2	0	0.586889	0.304	0.144	0	Oligodendrocytes			XRN1	0.0036472	0.0575582	0.201	0.217	1
CLIC4	0	0.586417	0.322	0.147	0	Oligodendrocytes			RBM5	2.12351e-06	0.0574911	0.152	0.166	0.0712182
CDH13	0	0.586053	0.159	0.053	0	Oligodendrocytes			ZC3H14	0.566942	0.0573236	0.093	0.099	1
PGBD5	0	0.585377	0.177	0.064	0	Oligodendrocytes			ZNF638	4.0891e-09	0.0572896	0.387	0.425	0.00013714
VSTM2B	0	0.585275	0.12	0.007	0	Oligodendrocytes			EIF3B	0.572261	0.0571606	0.065	0.065	1
C21orf91	0	0.584955	0.15	0.015	0	Oligodendrocytes			SEC23B	0.0651416	0.0571027	0.058	0.057	1
LINC01122	0	0.584593	0.109	0.019	0	Oligodendrocytes			USP9Y	5.30615e-08	0.0571009	0.054	0.052	0.00177958
RDX	0	0.583097	0.325	0.177	0	Oligodendrocytes			NOL8	0.736006	0.0570696	0.066	0.07	1
HIP1R	0	0.581854	0.321	0.176	0	Oligodendrocytes			UBA6	0.075871	0.0570165	0.104	0.11	1
MPDZ	0	0.581448	0.314	0.176	0	Oligodendrocytes			SNRNP200	0.660505	0.0568396	0.07	0.07	1
SNX301	0	0.581176	0.284	0.114	0	Oligodendrocytes			CLEC2D	0.0472717	0.0567601	0.162	0.17	1
KCNK10	0	0.580012	0.107	0.01	0	Oligodendrocytes			DHX36	0.0647782	0.0567302	0.136	0.145	1
KAZN	0	0.579568	0.602	0.339	0	Oligodendrocytes			KRIT1	0.425841	0.0566872	0.109	0.116	1
AC233296.1	0	0.57906	0.174	0.06	0	Oligodendrocytes			REPS1	0.239979	0.0565602	0.141	0.149	1
DNAJB2	0	0.577984	0.166	0.042	0	Oligodendrocytes			PPM1F	0.416615	0.056553	0.082	0.085	1
APOLD1	0	0.576775	0.174	0.067	0	Oligodendrocytes			GNPTAB	0.451347	0.0564755	0.13	0.138	1
ARPP21	0	0.573657	0.161	0.038	0	Oligodendrocytes			ANKRD36	0.178641	0.0564748	0.099	0.105	1
PWWP2A	0	0.573551	0.267	0.122	0	Oligodendrocytes			NOP58	0.496573	0.0563475	0.066	0.068	1
MTUS1	0	0.57284	0.517	0.353	0	Oligodendrocytes			MVP	0.336409	0.0562971	0.053	0.051	1
HID1	0	0.571861	0.132	0.013	0	Oligodendrocytes			YTHDC1	0.145998	0.0562195	0.13	0.141	1
MYO6	0	0.571413	0.503	0.325	0	Oligodendrocytes			TRRAP	0.0294161	0.0560756	0.161	0.176	1
ZNF608	0	0.570998	0.296	0.172	0	Oligodendrocytes			SAFB2	0.360902	0.0560077	0.095	0.103	1
PLA2G4C	0	0.570978	0.212	0.104	0	Oligodendrocytes			CDKL5	0.532065	0.055996	0.064	0.064	1
MBOAT2	0	0.56892	0.33	0.195	0	Oligodendrocytes			HPS5	0.662109	0.0559941	0.062	0.064	1
AC007566.1	0	0.565655	0.266	0.129	0	Oligodendrocytes			CFDP1	0.854636	0.055855	0.13	0.136	1
ADSS	0	0.565611	0.208	0.067	0	Oligodendrocytes			GRK2	0.273253	0.0557317	0.108	0.114	1
OLMALINC	0	0.564194	0.203	0.088	0	Oligodendrocytes			MPP5	0.958537	0.0555157	0.062	0.066	1
ABHD6	0	0.563375	0.195	0.064	0	Oligodendrocytes			OGFR	0.572351	0.0555118	0.09	0.09	1
FAM69C	0	0.562984	0.118	0.018	0	Oligodendrocytes			ARHGAP1	0.861515	0.0554417	0.056	0.059	1
HSP90AA1	0	0.562458	0.471	0.237	0	Oligodendrocytes			ARID3A	4.54161e-05	0.0553305	0.196	0.219	1
PLEKHA1	0	0.561459	0.263	0.111	0	Oligodendrocytes			INTS4	0.770105	0.0553	0.078	0.081	1
TMEM64	0	0.560828	0.141	0.028	0	Oligodendrocytes			HECTD1	1.48552e-05	0.0552587	0.204	0.225	0.498215
GAS71	0	0.560321	0.369	0.147	0	Oligodendrocytes			SENP7	0.0104532	0.0551434	0.161	0.174	1
BOK	0	0.559382	0.12	0.004	0	Oligodendrocytes			ERGIC1	0.331135	0.0550839	0.146	0.151	1
PPP1R12B	0	0.558949	0.478	0.314	0	Oligodendrocytes			THRAP3	0.0397723	0.0549197	0.157	0.169	1
CAMK2N1	0	0.555885	0.196	0.062	0	Oligodendrocytes			LCORL	0.446604	0.0548113	0.226	0.24	1
CD55	0	0.554166	0.173	0.04	0	Oligodendrocytes			NFAM1	0.00279457	0.0546174	0.058	0.054	1
SOX2	0	0.550421	0.216	0.108	0	Oligodendrocytes			RNF114	0.474481	0.0545555	0.085	0.088	1
PPP1R14A	0	0.550043	0.127	0.007	0	Oligodendrocytes			HNRNPL	0.7862	0.0545387	0.082	0.088	1
CHST3	0	0.549647	0.166	0.064	0	Oligodendrocytes			ABHD18	0.10154	0.0545383	0.121	0.129	1
2008-09-01	0	0.549178	0.177	0.068	0	Oligodendrocytes			ZNF337	0.273643	0.0543991	0.06	0.063	1
PACS2	0	0.54905	0.375	0.216	0	Oligodendrocytes			CTDSPL2	0.282953	0.0543449	0.135	0.143	1
NLK	0	0.547754	0.446	0.261	0	Oligodendrocytes			TM9SF2	0.0454884	0.0542873	0.137	0.146	1
BACE1	0	0.547739	0.191	0.065	0	Oligodendrocytes			STX5	0.422978	0.054286	0.062	0.065	1
STXBP6	0	0.547503	0.299	0.134	0	Oligodendrocytes			TRNAU1AP	0.481209	0.0542649	0.054	0.054	1
TLE4	0	0.546888	0.357	0.209	0	Oligodendrocytes			VPS50	0.268113	0.0542644	0.137	0.146	1
GRIN2A	0	0.546411	0.162	0.045	0	Oligodendrocytes			RTF1	0.377582	0.0542604	0.075	0.082	1
UNC79	0	0.546063	0.25	0.147	0	Oligodendrocytes			NSUN2	0.683248	0.0542084	0.066	0.066	1
MAP4K41	0	0.545687	0.768	0.591	0	Oligodendrocytes			OPA1	0.00458271	0.0541501	0.13	0.144	1
LGI3	0	0.54522	0.118	0.006	0	Oligodendrocytes			SLC15A3	0.613747	0.0541479	0.057	0.059	1
SERPINI1	0	0.545085	0.156	0.049	0	Oligodendrocytes			TXNRD1	0.707053	0.054135	0.084	0.087	1
AL078590.3	0	0.54439	0.165	0.044	0	Oligodendrocytes			PDCD10	0.279377	0.053941	0.058	0.059	1
CDH20	0	0.544251	0.717	0.355	0	Oligodendrocytes			SIRT2	0.653908	0.053831	0.048	0.051	1
SOBP	0	0.541267	0.326	0.211	0	Oligodendrocytes			NAA50	0.74132	0.0538257	0.08	0.083	1
KIF1B	0	0.541232	0.648	0.416	0	Oligodendrocytes			CDK12	0.102005	0.0538214	0.145	0.158	1
PTMA	0	0.540568	0.26	0.106	0	Oligodendrocytes			FMNL2	1.16992e-11	0.053807	0.596	0.643	3.92368e-07
ADAM19	0	0.540088	0.137	0.022	0	Oligodendrocytes			SNAPC3	0.246894	0.0537367	0.069	0.07	1
ESRRG	0	0.539869	0.314	0.218	0	Oligodendrocytes			TSNARE1	0.141411	0.0537055	0.067	0.066	1
ZBED5	0	0.539013	0.234	0.102	0	Oligodendrocytes			BRD2	0.870021	0.0536642	0.079	0.086	1
KNOP1	0	0.538752	0.259	0.137	0	Oligodendrocytes			SRSF5	0.000108943	0.0535761	0.117	0.128	1
ADD1	0	0.537836	0.465	0.339	0	Oligodendrocytes			ASXL1	0.000974474	0.053551	0.16	0.174	1
DGKI	0	0.536382	0.157	0.043	0	Oligodendrocytes			PHF14	0.00026254	0.0535141	0.184	0.203	1
SIRT2	0	0.536211	0.203	0.083	0	Oligodendrocytes			HBP1	0.499554	0.0534921	0.082	0.083	1
ZKSCAN1	0	0.536135	0.371	0.221	0	Oligodendrocytes			GSPT1	0.127084	0.0533399	0.086	0.09	1
FANCL	0	0.534945	0.229	0.093	0	Oligodendrocytes			CREBL2	0.0680621	0.0531988	0.124	0.134	1
SPSB1	0	0.534259	0.15	0.038	0	Oligodendrocytes			CHD6	0.00361272	0.053136	0.208	0.228	1
USP31	0	0.534218	0.203	0.075	0	Oligodendrocytes			ZADH2	0.218037	0.0531005	0.053	0.053	1
NEK3	0	0.533404	0.229	0.091	0	Oligodendrocytes			FBXW7	0.00599108	0.0530924	0.238	0.258	1
BRMS1L	0	0.532863	0.159	0.042	0	Oligodendrocytes			SNRNP70	1.40269e-07	0.053043	0.183	0.208	0.00470433
ARHGEF37	0	0.530836	0.19	0.059	0	Oligodendrocytes			UBAC2	0.158171	0.052958	0.313	0.335	1
FBXL7	0	0.528395	0.672	0.396	0	Oligodendrocytes			BAZ1B	0.00401959	0.0528262	0.138	0.154	1
LRRC8B	0	0.524911	0.214	0.086	0	Oligodendrocytes			AMBRA1	0.00710333	0.0526811	0.192	0.205	1
AL138881.1	0	0.521686	0.102	0.005	0	Oligodendrocytes			DDX17	7.64963e-12	0.0525673	0.387	0.428	2.56553e-07
SLIT2	0	0.520953	0.231	0.07	0	Oligodendrocytes			INVS	0.00431053	0.0524921	0.199	0.218	1
SLC25A13	0	0.520637	0.396	0.262	0	Oligodendrocytes			KMT2E	0.000106693	0.0524897	0.298	0.328	1
CLIP4	0	0.520011	0.288	0.169	0	Oligodendrocytes			SLC30A6	0.737355	0.0523866	0.052	0.053	1
STMN4	0	0.519598	0.118	0.01	0	Oligodendrocytes			EFCAB11	0.618143	0.0523728	0.062	0.064	1
CEP97	0	0.518948	0.154	0.041	0	Oligodendrocytes			PAN3	2.39889e-05	0.0523513	0.397	0.428	0.80454
DICER1	0	0.517481	0.409	0.256	0	Oligodendrocytes			UGGT1	0.24439	0.052351	0.092	0.098	1
DUSP10	0	0.516544	0.135	0.024	0	Oligodendrocytes			NARS2	0.0690404	0.0523173	0.098	0.107	1
ATG13	0	0.516228	0.2	0.081	0	Oligodendrocytes			CLIP1	0.00100569	0.0523035	0.172	0.185	1
KAT2B	0	0.515174	0.416	0.274	0	Oligodendrocytes			CLINT1	0.58104	0.0522797	0.104	0.108	1
SLC48A1	0	0.515064	0.175	0.073	0	Oligodendrocytes			ATL2	0.159078	0.052279	0.088	0.094	1
FAM126A	0	0.514492	0.224	0.096	0	Oligodendrocytes			CCT4	0.598027	0.0520829	0.057	0.058	1
CTTNBP21	0	0.514199	0.451	0.213	0	Oligodendrocytes			ABCB10	0.351614	0.0520787	0.052	0.051	1
STARD9	0	0.513765	0.247	0.109	0	Oligodendrocytes			RABL6	0.239825	0.052063	0.074	0.081	1
WDR20	0	0.51264	0.341	0.202	0	Oligodendrocytes			FAM214A	0.983991	0.0520292	0.102	0.105	1
HDAC11	0	0.51052	0.124	0.023	0	Oligodendrocytes			ZNF407	0.14357	0.0520251	0.231	0.247	1
VLDLR-AS1	0	0.509236	0.113	0.014	0	Oligodendrocytes			ZSCAN5A	0.692763	0.0516779	0.085	0.091	1
TCF121	0	0.507564	0.818	0.683	0	Oligodendrocytes			GTF2H1	0.922159	0.0515936	0.068	0.069	1
FCHO1	0	0.507536	0.172	0.048	0	Oligodendrocytes			KIAA0319L	0.00296777	0.0514971	0.206	0.227	1
ANAPC5	0	0.506918	0.277	0.135	0	Oligodendrocytes			PPM1D	0.374675	0.0514388	0.086	0.092	1
NAALAD2	0	0.50639	0.115	0.014	0	Oligodendrocytes			PSMD1	0.0635476	0.0512554	0.142	0.153	1
YWHAQ	0	0.506374	0.22	0.092	0	Oligodendrocytes			WDR43	0.377774	0.0512023	0.09	0.094	1
KIAA1958	0	0.50593	0.304	0.198	0	Oligodendrocytes			MAST2	0.0115805	0.0511746	0.105	0.114	1
DUSP16	0	0.505638	0.258	0.137	0	Oligodendrocytes			MBNL1	4.8242e-09	0.0511373	0.635	0.684	0.000161794
DEPTOR1	0	0.504743	0.324	0.15	0	Oligodendrocytes			ANKRD10	4.74085e-06	0.0511179	0.226	0.245	0.158999
FAM69A	0	0.502951	0.309	0.187	0	Oligodendrocytes			ARRB2	0.000510178	0.0510154	0.203	0.221	1
FNIP21	0	0.502565	0.366	0.203	0	Oligodendrocytes			SLC30A7	0.122418	0.0509853	0.09	0.095	1
RHOBTB1	0	0.501796	0.213	0.079	0	Oligodendrocytes			DNAJC7	0.236626	0.0509749	0.097	0.103	1
PPP1R9A	0	0.501598	0.371	0.252	0	Oligodendrocytes			AMN1	0.305602	0.0507321	0.059	0.061	1
PLEKHB1	0	0.501484	0.144	0.048	0	Oligodendrocytes			TMEM176B	0.351493	0.0506685	0.058	0.058	1
BRSK1	0	0.501409	0.125	0.031	0	Oligodendrocytes			SPI1	0.0221133	0.0506435	0.141	0.152	1
DPP6	0	0.499765	0.395	0.231	0	Oligodendrocytes			TNRC6A	1.00541e-07	0.0505548	0.329	0.36	0.00337194
TTL	0	0.499501	0.211	0.093	0	Oligodendrocytes			HSD17B12	0.00381613	0.0504986	0.169	0.183	1
KCNK1	0	0.499181	0.108	0.014	0	Oligodendrocytes			BCOR	0.840928	0.0504765	0.062	0.065	1
SLC4A8	0	0.498997	0.203	0.092	0	Oligodendrocytes			UPF2	0.00191222	0.0504644	0.189	0.213	1
AF165147.1	0	0.49773	0.143	0.046	0	Oligodendrocytes			MTHFR	0.0474536	0.0503518	0.116	0.126	1
CYP7B1	0	0.49765	0.193	0.121	0	Oligodendrocytes			RALB	0.0532759	0.0503393	0.058	0.057	1
KCTD8	0	0.497349	0.214	0.129	0	Oligodendrocytes			LNPK	0.764709	0.0503311	0.055	0.056	1
JAKMIP2	0	0.49629	0.292	0.189	0	Oligodendrocytes			AC069368.1	0.000149044	0.0503169	0.075	0.074	1
MXI1	0	0.495016	0.351	0.232	0	Oligodendrocytes			WTAP	0.185216	0.050234	0.105	0.112	1
ZFHX4	0	0.494772	0.34	0.216	0	Oligodendrocytes			FAM120B	0.375568	0.0502191	0.234	0.249	1
SELENOP	0	0.494234	0.17	0.037	0	Oligodendrocytes			PLB1	0.00068079	0.0501906	0.104	0.114	1
ZNF565	0	0.492663	0.179	0.073	0	Oligodendrocytes			ERP44	0.0470855	0.0501357	0.152	0.166	1
MAN2A2	0	0.491155	0.148	0.043	0	Oligodendrocytes			ZNF445	0.626277	0.0501354	0.056	0.057	1
INPP1	0	0.49114	0.166	0.064	0	Oligodendrocytes			OSBPL2	0.819773	0.0500578	0.053	0.055	1
TYRO3	0	0.489495	0.133	0.042	0	Oligodendrocytes			GCC2	0.245311	0.0500362	0.156	0.174	1
DSEL	0	0.489054	0.116	0.012	0	Oligodendrocytes			UBR3	6.83478e-06	0.0500206	0.24	0.263	0.229225
DPF3	0	0.488312	0.273	0.174	0	Oligodendrocytes			ZNF761	0.652774	0.0500113	0.058	0.061	1
FNBP1	0	0.487797	0.624	0.449	0	Oligodendrocytes			SERINC1	0.231357	0.0499113	0.059	0.061	1
RALGPS1	0	0.485283	0.303	0.201	0	Oligodendrocytes			FBXO9	0.386428	0.0497566	0.073	0.078	1
ZHX2	0	0.483702	0.505	0.348	0	Oligodendrocytes			NGLY1	0.614448	0.0497475	0.096	0.102	1
CSMD3	0	0.482447	0.15	0.047	0	Oligodendrocytes			ATE1	0.00114228	0.0495858	0.169	0.185	1
AC007364.1	0	0.479144	0.145	0.071	0	Oligodendrocytes			DTNA	5.84939e-09	0.0495822	0.447	0.481	0.000196177
TBC1D2	0	0.478741	0.153	0.045	0	Oligodendrocytes			PHC3	0.00103994	0.0494669	0.234	0.253	1
TJAP1	0	0.478419	0.157	0.047	0	Oligodendrocytes			GNB1	3.02546e-06	0.0493955	0.368	0.396	0.101468
ZNF397	0	0.477709	0.205	0.092	0	Oligodendrocytes			MRE11	0.261012	0.0493842	0.075	0.078	1
CDK5RAP2	0	0.477202	0.34	0.222	0	Oligodendrocytes			LARP1B	0.220227	0.0493041	0.06	0.064	1
PRKCZ	0	0.474714	0.142	0.038	0	Oligodendrocytes			VPS26C	0.50004	0.0492293	0.075	0.076	1
SRPK2	0	0.474249	0.539	0.385	0	Oligodendrocytes			XRRA1	0.00185033	0.049051	0.084	0.087	1
MTMR2	0	0.473936	0.224	0.11	0	Oligodendrocytes			TRIM27	0.0958069	0.0490038	0.083	0.09	1
TSC22D3	0	0.472544	0.158	0.055	0	Oligodendrocytes			PTPRA	0.00424641	0.0489961	0.205	0.219	1
GTDC1	0	0.472439	0.387	0.261	0	Oligodendrocytes			FAM193A	0.00191415	0.0489615	0.188	0.208	1
CD82	0	0.472019	0.125	0.036	0	Oligodendrocytes			TAOK1	3.54609e-05	0.0489518	0.261	0.283	1
PTPDC1	0	0.471949	0.172	0.069	0	Oligodendrocytes			NAGLU	0.239054	0.04895	0.056	0.057	1
PCDH17	0	0.471833	0.136	0.055	0	Oligodendrocytes			RAF1	0.000486093	0.0489274	0.189	0.202	1
ZNF483	0	0.471621	0.179	0.084	0	Oligodendrocytes			GIGYF2	3.68636e-08	0.0489255	0.225	0.25	0.00123633
AC091948.1	0	0.471418	0.185	0.102	0	Oligodendrocytes			ORC4	0.605465	0.0488975	0.076	0.079	1
SH3PXD2A	0	0.470655	0.248	0.115	0	Oligodendrocytes			FAM111A	0.611012	0.0488508	0.081	0.085	1
C21orf62-AS1	0	0.468411	0.17	0.091	0	Oligodendrocytes			NUP98	0.0106129	0.0488233	0.135	0.146	1
CERS4	0	0.467823	0.233	0.132	0	Oligodendrocytes			ARNT	0.268814	0.0487649	0.109	0.116	1
CD9	0	0.466781	0.154	0.051	0	Oligodendrocytes			POLD3	0.516461	0.0486942	0.05	0.051	1
NPC11	0	0.466653	0.331	0.179	0	Oligodendrocytes			EFTUD2	0.0566314	0.0486939	0.077	0.083	1
PIGU	0	0.464846	0.212	0.113	0	Oligodendrocytes			TP53BP1	0.783671	0.0486761	0.065	0.069	1
AC025159.1	0	0.463903	0.198	0.132	0	Oligodendrocytes			TOP3A	0.0662073	0.0486757	0.052	0.05	1
LINC02241	0	0.463899	0.19	0.085	0	Oligodendrocytes			HSF1	0.679295	0.0485311	0.055	0.058	1
LRRC8C-DT	0	0.463633	0.141	0.044	0	Oligodendrocytes			MORF4L1	0.41838	0.0485305	0.118	0.124	1
RAB30-AS1	0	0.463369	0.257	0.157	0	Oligodendrocytes			ARFGEF1	0.000777198	0.0485088	0.228	0.249	1
VPS35L	0	0.462874	0.377	0.259	0	Oligodendrocytes			AC013394.1	0.171632	0.048508	0.105	0.112	1
FIGN	0	0.461092	0.267	0.203	0	Oligodendrocytes			DNAJC13	0.00069161	0.0482779	0.179	0.196	1
LRRFIP2	0	0.458755	0.376	0.259	0	Oligodendrocytes			RIPK1	0.127278	0.0482592	0.095	0.102	1
RAP1GDS1	0	0.458225	0.369	0.242	0	Oligodendrocytes			STXBP5	0.00378596	0.0481793	0.154	0.168	1
MPP2	0	0.45649	0.117	0.034	0	Oligodendrocytes			IFNAR1	0.662124	0.0481431	0.089	0.092	1
SYT14	0	0.456339	0.143	0.066	0	Oligodendrocytes			C1orf43	0.552571	0.0481211	0.058	0.063	1
SYT11	0	0.455863	0.203	0.109	0	Oligodendrocytes			PTEN	5.15576e-08	0.0480405	0.28	0.312	0.00172914
HSPA12A	0	0.455175	0.182	0.102	0	Oligodendrocytes			ANXA7	0.639939	0.0479351	0.059	0.059	1
SESTD1	0	0.454504	0.298	0.168	0	Oligodendrocytes			DYM	1.83379e-05	0.0478989	0.284	0.311	0.615017
EMC10	0	0.453917	0.147	0.046	0	Oligodendrocytes			MYSM1	0.0991629	0.0478578	0.087	0.094	1
ZBTB44	0	0.453693	0.229	0.119	0	Oligodendrocytes			GPATCH2L	3.05815e-05	0.0478388	0.238	0.26	1
ZNF706	0	0.449992	0.2	0.103	0	Oligodendrocytes			BCLAF1	0.00563656	0.0477604	0.161	0.18	1
PPFIBP2	0	0.449946	0.196	0.079	0	Oligodendrocytes			GNA12	0.034847	0.0476963	0.124	0.133	1
ST3GAL4	0	0.447009	0.133	0.046	0	Oligodendrocytes			ZNF267	0.760691	0.0476276	0.067	0.07	1
ACAP3	0	0.446676	0.154	0.07	0	Oligodendrocytes			CPSF6	0.00664736	0.0476191	0.129	0.138	1
ICK	0	0.445918	0.14	0.047	0	Oligodendrocytes			BTBD9	0.00242358	0.0475732	0.313	0.337	1
WDPCP	0	0.44583	0.406	0.296	0	Oligodendrocytes			MINDY3	0.820103	0.0474669	0.076	0.078	1
PRTFDC1	0	0.445098	0.231	0.154	0	Oligodendrocytes			CNOT1	0.104566	0.0472766	0.127	0.136	1
MOSPD2	0	0.444478	0.144	0.042	0	Oligodendrocytes			ZDHHC20	0.862584	0.0472523	0.096	0.102	1
RASGRF2	0	0.441708	0.211	0.095	0	Oligodendrocytes			SCFD1	0.000711356	0.0471037	0.173	0.191	1
GSN1	0	0.44032	0.518	0.361	0	Oligodendrocytes			MFN1	0.295414	0.0470715	0.053	0.056	1
MEGF9	0	0.43698	0.301	0.209	0	Oligodendrocytes			FOXJ3	0.00780312	0.0470546	0.201	0.22	1
MYO18A	0	0.435472	0.28	0.175	0	Oligodendrocytes			ORC3	0.137537	0.0469887	0.066	0.07	1
ENAH	0	0.434749	0.247	0.162	0	Oligodendrocytes			SH3BP2	0.196772	0.0469539	0.128	0.137	1
CSRP1	0	0.434342	0.206	0.122	0	Oligodendrocytes			XPO4	0.0145898	0.0468882	0.127	0.139	1
ADORA1	0	0.433505	0.113	0.033	0	Oligodendrocytes			PHF2	0.778419	0.0467923	0.061	0.064	1
TOGARAM1	0	0.432594	0.244	0.147	0	Oligodendrocytes			MAPRE2	0.0455749	0.0467791	0.14	0.155	1
SELENOW	0	0.432089	0.178	0.087	0	Oligodendrocytes			RBM17	0.564698	0.0466476	0.073	0.079	1
SPART	0	0.432053	0.259	0.161	0	Oligodendrocytes			KDM2A	1.35225e-06	0.0466287	0.375	0.406	0.0453518
BEST1	0	0.431637	0.122	0.037	0	Oligodendrocytes			UTP18	0.0663679	0.0464978	0.06	0.065	1
THRA	0	0.430999	0.16	0.082	0	Oligodendrocytes			SUPT20H	0.273665	0.0464455	0.073	0.077	1
CDKL1	0	0.430709	0.138	0.065	0	Oligodendrocytes			PSMD11	0.8519	0.0464066	0.054	0.054	1
AMOTL2	0	0.43007	0.11	0.019	0	Oligodendrocytes			KDM3A	0.147475	0.0462507	0.093	0.099	1
RTN1	0	0.429474	0.22	0.108	0	Oligodendrocytes			U2SURP	0.00532109	0.046223	0.126	0.139	1
BBX	0	0.428079	0.414	0.301	0	Oligodendrocytes			KTN1	3.84958e-07	0.0461967	0.199	0.224	0.0129107
NDFIP2	0	0.427084	0.123	0.04	0	Oligodendrocytes			INO80	0.0198218	0.0461556	0.142	0.154	1
BBS2	0	0.426571	0.27	0.187	0	Oligodendrocytes			SPTAN1	0.0464846	0.0460184	0.081	0.088	1
ITCH	0	0.425747	0.443	0.308	0	Oligodendrocytes			VRK2	0.0365495	0.0459603	0.134	0.141	1
LRP6	0	0.423792	0.249	0.174	0	Oligodendrocytes			GPAT4	0.936747	0.0457916	0.05	0.052	1
SLC13A3	0	0.42368	0.229	0.144	0	Oligodendrocytes			EEF1D	0.55124	0.0457877	0.067	0.071	1
PDZD2	0	0.422166	0.31	0.178	0	Oligodendrocytes			REV1	0.0166662	0.045718	0.153	0.167	1
AL591895.1	0	0.422143	0.121	0.03	0	Oligodendrocytes			JDP2	0.00110771	0.0457091	0.136	0.149	1
CDK17	0	0.421813	0.32	0.2	0	Oligodendrocytes			AATF	0.309168	0.0456918	0.113	0.119	1
AGO2	0	0.420741	0.302	0.211	0	Oligodendrocytes			TM9SF3	0.00120476	0.0456489	0.133	0.149	1
MARCKSL1	0	0.419182	0.101	0.015	0	Oligodendrocytes			POM121	0.0191253	0.0456369	0.105	0.116	1
STRN	0	0.41739	0.262	0.148	0	Oligodendrocytes			TNKS	0.000196692	0.0456165	0.202	0.219	1
ZNF532	0	0.417381	0.376	0.273	0	Oligodendrocytes			GCA	0.3574	0.0455519	0.076	0.076	1
RILPL1	0	0.414975	0.217	0.139	0	Oligodendrocytes			TDG	0.882747	0.0454728	0.048	0.051	1
TOM1L2	0	0.414396	0.403	0.297	0	Oligodendrocytes			TRIP11	0.0105275	0.0454567	0.115	0.129	1
DYNC1LI2	0	0.413501	0.24	0.144	0	Oligodendrocytes			FGFR1OP2	0.812732	0.0454428	0.09	0.095	1
AC090517.4	0	0.413334	0.209	0.123	0	Oligodendrocytes			ANAPC7	0.852846	0.045428	0.056	0.058	1
ACSS2	0	0.412354	0.171	0.078	0	Oligodendrocytes			RNF168	0.731108	0.0454071	0.081	0.085	1
BCAR1	0	0.412162	0.114	0.037	0	Oligodendrocytes			NSMAF	0.0342724	0.0453597	0.147	0.157	1
CRADD	0	0.412113	0.387	0.299	0	Oligodendrocytes			TMEM41B	0.741953	0.0453293	0.052	0.055	1
PCGF5	0	0.411219	0.387	0.281	0	Oligodendrocytes			RPS6KB1	0.738844	0.0453222	0.055	0.056	1
MAP1B	0	0.410607	0.299	0.173	0	Oligodendrocytes			PON2	0.0121256	0.0452984	0.051	0.059	1
RYR2	0	0.409368	0.169	0.061	0	Oligodendrocytes			TTI1	0.321551	0.0452738	0.052	0.052	1
MGAT3	0	0.408867	0.104	0.029	0	Oligodendrocytes			NFX1	0.0224379	0.0452736	0.203	0.223	1
SHC4	0	0.408626	0.101	0.02	0	Oligodendrocytes			RALGAPA1	6.82854e-05	0.0452692	0.207	0.229	1
PLS3	0	0.407615	0.14	0.063	0	Oligodendrocytes			SEC24B	0.0029246	0.0451865	0.159	0.172	1
AIF1L	0	0.40711	0.105	0.022	0	Oligodendrocytes			APPL1	0.00656883	0.0451545	0.102	0.11	1
GALNT6	0	0.405216	0.109	0.023	0	Oligodendrocytes			NHLRC3	0.715293	0.0450841	0.074	0.077	1
MYO1E1	0	0.40398	0.446	0.232	0	Oligodendrocytes			DDX60	0.28225	0.0450839	0.073	0.075	1
AC105383.1	0	0.401728	0.12	0.057	0	Oligodendrocytes			DYNC1LI2	0.0871441	0.0450433	0.084	0.09	1
NEGR1	0	0.401438	0.238	0.156	0	Oligodendrocytes			HMGB1	0.0145178	0.0449229	0.112	0.126	1
MYO5A	0	0.401003	0.399	0.254	0	Oligodendrocytes			CPVL	0.000337681	0.0449209	0.212	0.232	1
LDLRAP1	0	0.399507	0.122	0.032	0	Oligodendrocytes			ARGLU1	7.13522e-08	0.0448928	0.352	0.399	0.00239301
WASHC5	0	0.399454	0.198	0.1	0	Oligodendrocytes			BBS2	0.349284	0.044886	0.048	0.051	1
SGMS1	0	0.397062	0.52	0.404	0	Oligodendrocytes			SIRPA	0.00103024	0.0448775	0.141	0.154	1
C3orf58	0	0.395067	0.166	0.093	0	Oligodendrocytes			SNX4	0.145149	0.0448673	0.085	0.091	1
AC096677.1	0	0.394227	0.103	0.033	0	Oligodendrocytes			MAP3K20	0.854438	0.0447408	0.071	0.074	1
GATAD1	0	0.39359	0.222	0.129	0	Oligodendrocytes			VPS13C	2.25147e-12	0.04474	0.423	0.464	7.55097e-08
TSGA10	0	0.392488	0.173	0.096	0	Oligodendrocytes			ATP5F1C	0.478729	0.0446603	0.072	0.075	1
SEMA6D	0	0.392278	0.214	0.13	0	Oligodendrocytes			NDUFA10	0.00599669	0.0446474	0.106	0.116	1
GATM	0	0.391838	0.175	0.087	0	Oligodendrocytes			CSMD1	0.663828	0.0445913	0.057	0.06	1
ACER31	0	0.391113	0.373	0.237	0	Oligodendrocytes			CHST15	3.46928e-06	0.0445864	0.231	0.263	0.116353
C9orf85	0	0.391039	0.194	0.11	0	Oligodendrocytes			ARF1	0.850874	0.0444182	0.072	0.076	1
PTPRF	0	0.391009	0.158	0.097	0	Oligodendrocytes			ELP1	0.87489	0.0443834	0.052	0.055	1
AC078881.1	0	0.390496	0.17	0.105	0	Oligodendrocytes			HDLBP	0.0726202	0.0443522	0.152	0.163	1
SNX1	0	0.38977	0.291	0.179	0	Oligodendrocytes			DSE	0.588768	0.044301	0.095	0.096	1
PKD2	0	0.388642	0.399	0.287	0	Oligodendrocytes			UBQLN1	0.111121	0.0442013	0.083	0.091	1
PCDH9-AS2	0	0.388486	0.114	0.045	0	Oligodendrocytes			PNPLA8	0.370489	0.0442013	0.063	0.067	1
COL9A2	0	0.387682	0.12	0.037	0	Oligodendrocytes			AFG1L	0.69008	0.0441399	0.056	0.058	1
BAHCC1	0	0.38761	0.101	0.039	0	Oligodendrocytes			KDM5B	0.948479	0.0440097	0.062	0.065	1
KIF2A	0	0.387479	0.284	0.19	0	Oligodendrocytes			SLC38A10	0.0822631	0.0439364	0.131	0.141	1
CTTN	0	0.386218	0.191	0.123	0	Oligodendrocytes			ZNF131	0.00881913	0.0436702	0.149	0.164	1
SGK3	0	0.385819	0.432	0.327	0	Oligodendrocytes			AP2A1	0.790856	0.0435851	0.056	0.057	1
TESK2	0	0.383784	0.237	0.166	0	Oligodendrocytes			HNRNPF	0.163885	0.0434714	0.085	0.091	1
USP47	0	0.382888	0.418	0.312	0	Oligodendrocytes			SPIN1	0.00171198	0.0434044	0.208	0.228	1
DST	0	0.381996	0.867	0.618	0	Oligodendrocytes			PFKL	0.303452	0.0434005	0.054	0.057	1
SLF2	0	0.379964	0.286	0.189	0	Oligodendrocytes			NEK1	0.0609711	0.0433902	0.118	0.13	1
ELF2	0	0.378733	0.45	0.339	0	Oligodendrocytes			PHRF1	0.509744	0.0433263	0.058	0.063	1
DENND2A	0	0.377887	0.225	0.148	0	Oligodendrocytes			C9orf3	0.00148849	0.0432296	0.182	0.199	1
CXXC5	0	0.377753	0.134	0.062	0	Oligodendrocytes			RAB5A	0.258579	0.0432087	0.085	0.09	1
ACTN4	0	0.376438	0.262	0.148	0	Oligodendrocytes			TMPO	0.789548	0.0432043	0.071	0.074	1
TMEM184B	0	0.376434	0.227	0.161	0	Oligodendrocytes			PDS5B	0.0161469	0.0431999	0.198	0.213	1
MTURN	0	0.375648	0.235	0.141	0	Oligodendrocytes			MAN1A2	0.0553755	0.0431731	0.152	0.166	1
ZC3H13	0	0.375361	0.252	0.155	0	Oligodendrocytes			EHBP1	0.000401127	0.0431084	0.18	0.198	1
VEZF1	0	0.374564	0.138	0.058	0	Oligodendrocytes			DDX46	0.00720186	0.0430831	0.13	0.143	1
EEPD1	0	0.373893	0.223	0.132	0	Oligodendrocytes			PCMTD1	0.000791579	0.0430823	0.199	0.215	1
AC118549.1	0	0.373885	0.347	0.248	0	Oligodendrocytes			NT5C3A	0.865167	0.0430676	0.068	0.069	1
KIDINS220	0	0.373736	0.351	0.255	0	Oligodendrocytes			TUT4	1.67187e-05	0.042939	0.269	0.3	0.560711
OSBPL9	0	0.37262	0.367	0.264	0	Oligodendrocytes			PIP4K2A	6.32688e-17	0.0429316	0.342	0.375	2.12191e-12
C16orf45	0	0.372441	0.142	0.087	0	Oligodendrocytes			STK40	0.766227	0.0428972	0.084	0.087	1
ARHGEF21	0	0.371867	0.227	0.106	0	Oligodendrocytes			ACTN4	0.445686	0.04267	0.077	0.082	1
ADAM22	0	0.371172	0.172	0.104	0	Oligodendrocytes			AGPS	0.020488	0.0425729	0.114	0.122	1
SLC38A91	0	0.368281	0.239	0.148	0	Oligodendrocytes			ARPP19	0.814846	0.0424115	0.048	0.051	1
MYLIP	0	0.368197	0.107	0.027	0	Oligodendrocytes			GCFC2	0.796788	0.0422686	0.055	0.058	1
UNC5B	0	0.367894	0.181	0.084	0	Oligodendrocytes			KAT2B	0.000234815	0.0422367	0.143	0.155	1
FBXO32	0	0.367891	0.162	0.065	0	Oligodendrocytes			YWHAQ	0.979436	0.042234	0.064	0.068	1
CLCN4	0	0.367626	0.11	0.041	0	Oligodendrocytes			PRCP	0.401274	0.0422091	0.053	0.055	1
RNF1301	0	0.366868	0.604	0.458	0	Oligodendrocytes			EIF3E	0.270572	0.0421679	0.087	0.091	1
PSME4	0	0.3663	0.349	0.248	0	Oligodendrocytes			NAA16	0.10231	0.0421671	0.095	0.103	1
SGCE	0	0.365777	0.145	0.087	0	Oligodendrocytes			SLC7A5	0.00346816	0.0421315	0.075	0.085	1
ATE1	0	0.365108	0.339	0.251	0	Oligodendrocytes			BRD7	0.1804	0.0421241	0.078	0.085	1
ANKS6	0	0.364854	0.134	0.068	0	Oligodendrocytes			XPA	0.112515	0.0419578	0.057	0.063	1
CYP27A1	0	0.360551	0.199	0.121	0	Oligodendrocytes			TNPO3	0.00116489	0.0419323	0.116	0.128	1
HEPACAM	0	0.36047	0.223	0.156	0	Oligodendrocytes			ZBTB7A	0.996057	0.0419198	0.078	0.084	1
MSH2	0	0.360169	0.146	0.081	0	Oligodendrocytes			CNBP	0.237748	0.0419054	0.071	0.076	1
DENND5A	0	0.360082	0.39	0.275	0	Oligodendrocytes			WASL	0.598811	0.0418737	0.076	0.081	1
HIBCH	0	0.359874	0.358	0.278	0	Oligodendrocytes			SEC61A1	0.887963	0.0417522	0.05	0.051	1
S100B	0	0.359305	0.124	0.054	0	Oligodendrocytes			MIDN	0.60203	0.041728	0.052	0.052	1
TRPC4AP	0	0.359117	0.37	0.265	0	Oligodendrocytes			DTNBP1	0.000120822	0.0417124	0.18	0.195	1
ACYP2	0	0.358597	0.467	0.38	0	Oligodendrocytes			TBCA	0.0695263	0.0416906	0.111	0.118	1
MPP5	0	0.357835	0.176	0.1	0	Oligodendrocytes			RAB2A	0.00130106	0.0416268	0.252	0.275	1
ITPK1	0	0.357783	0.268	0.2	0	Oligodendrocytes			PPFIA1	1.08834e-07	0.0416131	0.21	0.233	0.00365007
PCCB	0	0.357237	0.144	0.074	0	Oligodendrocytes			MTX2	0.137804	0.0415253	0.074	0.08	1
ZNF280D	0	0.354511	0.27	0.195	0	Oligodendrocytes			HUS1	0.798337	0.0413527	0.054	0.055	1
LANCL2	0	0.353439	0.149	0.086	0	Oligodendrocytes			ACACA	0.000671422	0.0413316	0.159	0.176	1
POU3F3	0	0.351572	0.108	0.054	0	Oligodendrocytes			GRIPAP1	0.53338	0.0412919	0.072	0.076	1
MAP1A	0	0.350356	0.123	0.055	0	Oligodendrocytes			ETFA	0.00117218	0.0412914	0.128	0.138	1
ATP9A	0	0.349663	0.257	0.174	0	Oligodendrocytes			CREB1	0.0229686	0.0412654	0.151	0.165	1
SRRM1	0	0.349128	0.269	0.179	0	Oligodendrocytes			SEC23IP	0.525037	0.0411989	0.064	0.068	1
AC008537.1	0	0.348144	0.146	0.095	0	Oligodendrocytes			ANKRD27	0.255016	0.0411827	0.068	0.073	1
FAM13B	0	0.347996	0.361	0.265	0	Oligodendrocytes			SNX14	0.00438737	0.0411555	0.112	0.123	1
KCNJ10	0	0.347565	0.124	0.069	0	Oligodendrocytes			RGL2	0.290128	0.0411346	0.049	0.055	1
TRA2A	0	0.347517	0.431	0.339	0	Oligodendrocytes			SPTLC1	0.0125402	0.0410845	0.09	0.1	1
KLHL24	0	0.347316	0.27	0.194	0	Oligodendrocytes			PTPRD	0.510447	0.0410803	0.06	0.064	1
GPI	0	0.3468	0.254	0.185	0	Oligodendrocytes			2007-09-01	0.000455532	0.0409688	0.175	0.195	1
KIAA0930	0	0.345538	0.233	0.159	0	Oligodendrocytes			TFG	0.842356	0.0409587	0.079	0.082	1
STXBP3	0	0.343815	0.214	0.129	0	Oligodendrocytes			COMT	0.771005	0.0409341	0.073	0.078	1
RALGDS	0	0.34284	0.128	0.067	0	Oligodendrocytes			DOCK2	1.85809e-13	0.0407061	0.617	0.666	6.23168e-09
POGZ	0	0.342838	0.455	0.373	0	Oligodendrocytes			TCERG1	0.000182853	0.0405775	0.118	0.133	1
AC006030.1	0	0.342021	0.101	0.045	0	Oligodendrocytes			DNM1L	0.00156555	0.0405604	0.123	0.135	1
UGDH-AS1	0	0.340723	0.148	0.088	0	Oligodendrocytes			CALM1	0.0679037	0.0405549	0.094	0.111	1
KLHL42	0	0.339144	0.138	0.073	0	Oligodendrocytes			SLF2	0.000644687	0.0405444	0.136	0.149	1
ENTPD3-AS1	0	0.338863	0.151	0.1	0	Oligodendrocytes			SNX1	0.00118637	0.0404343	0.162	0.178	1
PNPT1	0	0.335674	0.161	0.087	0	Oligodendrocytes			AC097103.2	0.299388	0.0403707	0.077	0.084	1
RUFY2	0	0.334872	0.22	0.149	0	Oligodendrocytes			ACTR10	0.285532	0.0403481	0.048	0.052	1
AF241726.2	0	0.334849	0.101	0.041	0	Oligodendrocytes			PPM1A	0.453587	0.04028	0.06	0.066	1
PTPN11	0	0.3341	0.204	0.13	0	Oligodendrocytes			TRIM37	0.293812	0.0402323	0.063	0.068	1
WNK1	0	0.333484	0.434	0.334	0	Oligodendrocytes			ADD1	0.000183742	0.0400537	0.192	0.213	1
ZNF135	0	0.332057	0.104	0.05	0	Oligodendrocytes			PTBP2	0.000708411	0.0400071	0.19	0.208	1
TMEM123	0	0.331401	0.169	0.093	0	Oligodendrocytes			USO1	0.0263876	0.0399815	0.116	0.124	1
PDE7A	0	0.331319	0.275	0.178	0	Oligodendrocytes			USP10	0.000109105	0.0399144	0.151	0.167	1
ATXN1	0	0.330864	0.613	0.531	0	Oligodendrocytes			CUL3	7.01142e-05	0.0398287	0.206	0.227	1
ZNF462	0	0.330231	0.229	0.177	0	Oligodendrocytes			EIF4B	0.130869	0.039789	0.086	0.092	1
BTBD8	0	0.328208	0.179	0.122	0	Oligodendrocytes			CNOT6	0.419318	0.0397789	0.07	0.074	1
ST3GAL5	0	0.328068	0.224	0.145	0	Oligodendrocytes			EWSR1	0.0108902	0.039765	0.144	0.156	1
FAR1	0	0.32786	0.3	0.217	0	Oligodendrocytes			DDX42	0.0148016	0.0397278	0.08	0.088	1
GDAP1	0	0.327357	0.218	0.163	0	Oligodendrocytes			GLUD1	0.0123946	0.0396697	0.102	0.11	1
LAMA2	0	0.326489	0.477	0.16	0	Oligodendrocytes			USP34	1.36702e-11	0.0395263	0.398	0.438	4.5847e-07
GLDN1	0	0.325935	0.448	0.197	0	Oligodendrocytes			DHX15	0.00810591	0.0394522	0.103	0.112	1
CCSAP	0	0.325442	0.104	0.038	0	Oligodendrocytes			PDHX	0.282309	0.0394249	0.056	0.06	1
GIT1	0	0.325051	0.112	0.058	0	Oligodendrocytes			ZBTB37	0.639139	0.0394147	0.063	0.065	1
INSR	0	0.32489	0.354	0.255	0	Oligodendrocytes			KAT8	0.958577	0.0393284	0.052	0.055	1
SREBF1	0	0.324718	0.207	0.146	0	Oligodendrocytes			TBC1D23	0.0676935	0.0392082	0.068	0.075	1
GABPB1-AS1	0	0.324523	0.266	0.204	0	Oligodendrocytes			TRAM1	0.875363	0.0391626	0.049	0.051	1
TMEM206	0	0.324281	0.111	0.038	0	Oligodendrocytes			FDPS	0.816586	0.0391026	0.051	0.054	1
COL16A1	0	0.322414	0.124	0.076	0	Oligodendrocytes			WASHC4	2.75669e-07	0.0390312	0.238	0.261	0.0092454
RCAN1	0	0.322034	0.12	0.054	0	Oligodendrocytes			PIK3R1	2.14735e-11	0.0390106	0.339	0.372	7.20177e-07
STARD13	0	0.31921	0.474	0.365	0	Oligodendrocytes			GBF1	7.39702e-05	0.0389816	0.185	0.205	1
TMEM230	0	0.317853	0.126	0.067	0	Oligodendrocytes			CDKAL1	3.4311e-09	0.03896	0.365	0.4	0.000115072
MAGI1	0	0.317582	0.461	0.369	0	Oligodendrocytes			PPP4R3A	0.000973269	0.0388283	0.138	0.154	1
ANKH	0	0.317037	0.317	0.221	0	Oligodendrocytes			PCBD2	0.00725959	0.0387799	0.1	0.109	1
NIPA1	0	0.316022	0.114	0.052	0	Oligodendrocytes			CWF19L1	0.655404	0.0387688	0.053	0.055	1
GARNL3	0	0.315122	0.358	0.275	0	Oligodendrocytes			CD74	6.13739e-32	0.0386563	0.32	0.376	2.05836e-27
SLC25A27	0	0.314665	0.147	0.092	0	Oligodendrocytes			AF117829.1	0.000166757	0.0386459	0.105	0.116	1
NCOA6	0	0.313822	0.299	0.225	0	Oligodendrocytes			MAPK10	0.000225447	0.0386347	0.117	0.135	1
CADM1	0	0.312666	0.613	0.356	0	Oligodendrocytes			DPH6	0.00354519	0.0385748	0.161	0.175	1
LINC01411	0	0.311879	0.201	0.076	0	Oligodendrocytes			ZMIZ2	0.262845	0.0385517	0.061	0.065	1
ATP11A1	0	0.311383	0.372	0.257	0	Oligodendrocytes			ZSWIM7	0.468581	0.0384102	0.058	0.062	1
ZNF471	0	0.311289	0.11	0.057	0	Oligodendrocytes			CDC16	0.0117936	0.0383998	0.086	0.094	1
FTCDNL1	0	0.310774	0.192	0.138	0	Oligodendrocytes			ZYG11B	0.0445944	0.0383924	0.088	0.096	1
MITF1	0	0.310055	0.245	0.147	0	Oligodendrocytes			IFT122	0.0407	0.0383309	0.05	0.054	1
HSD17B4	0	0.310027	0.204	0.138	0	Oligodendrocytes			CENPC	0.186701	0.0383148	0.09	0.096	1
BORCS5	0	0.308896	0.185	0.126	0	Oligodendrocytes			ZNF800	0.429999	0.03824	0.084	0.09	1
SCGB2B2	0	0.308351	0.156	0.116	0	Oligodendrocytes			ATL3	0.272806	0.0381967	0.053	0.054	1
GXYLT2	0	0.308156	0.123	0.059	0	Oligodendrocytes			TM9SF4	0.00504542	0.0381879	0.104	0.113	1
UBAP1L	0	0.306584	0.106	0.048	0	Oligodendrocytes			BORCS5	0.464663	0.0380808	0.074	0.079	1
PSAT1	0	0.306145	0.13	0.089	0	Oligodendrocytes			CTDSP1	0.000182509	0.0380519	0.067	0.07	1
LRRC4B	0	0.305946	0.111	0.07	0	Oligodendrocytes			PEX14	0.182354	0.0379371	0.102	0.109	1
DPYSL2	0	0.305804	0.502	0.389	0	Oligodendrocytes			TOP2B	0.00438881	0.0379229	0.099	0.108	1
TALDO1	0	0.3056	0.101	0.043	0	Oligodendrocytes			ESCO1	0.422675	0.0378064	0.08	0.086	1
FAM177A1	0	0.304668	0.125	0.065	0	Oligodendrocytes			AC034195.1	0.505734	0.0377396	0.08	0.085	1
CBX7	0	0.304485	0.133	0.074	0	Oligodendrocytes			GNPAT	0.333292	0.0377226	0.065	0.069	1
C1orf198	0	0.303892	0.13	0.083	0	Oligodendrocytes			MTMR14	0.00172157	0.0377068	0.139	0.152	1
RNF131	0	0.303178	0.37	0.276	0	Oligodendrocytes			GCLC	0.533031	0.0376481	0.062	0.065	1
JUND	0	0.303041	0.149	0.086	0	Oligodendrocytes			PIK3CB	0.0245242	0.0375958	0.131	0.144	1
MAPK6	0	0.301611	0.159	0.104	0	Oligodendrocytes			ZNF512	0.164615	0.0375627	0.071	0.076	1
RTN3	0	0.30122	0.266	0.196	0	Oligodendrocytes			ZNF654	0.0860718	0.0375606	0.107	0.117	1
AC239809.3	0	0.299784	0.151	0.112	0	Oligodendrocytes			USP40	0.000629502	0.0375123	0.114	0.127	1
ILKAP	0	0.299643	0.212	0.154	0	Oligodendrocytes			ILF3	0.0255588	0.0374986	0.089	0.099	1
CDK61	0	0.299406	0.32	0.182	0	Oligodendrocytes			BLCAP	0.0404272	0.0374564	0.083	0.09	1
IKZF2	0	0.299193	0.209	0.152	0	Oligodendrocytes			LAP3	3.73231e-06	0.0373747	0.102	0.107	0.125174
ZNF6521	0	0.298655	0.309	0.221	0	Oligodendrocytes			ATF2	0.0130239	0.0373384	0.094	0.103	1
ZNF451	0	0.298208	0.251	0.18	0	Oligodendrocytes			NSFL1C	0.548175	0.0372992	0.053	0.055	1
ZBTB20	0	0.298144	0.889	0.774	0	Oligodendrocytes			GAPVD1	2.29539e-07	0.0372453	0.169	0.19	0.00769827
RPS6KA5	0	0.297655	0.273	0.207	0	Oligodendrocytes			SMC6	0.717723	0.0371575	0.055	0.057	1
MLH3	0	0.294941	0.178	0.12	0	Oligodendrocytes			SSBP3	0.166389	0.0371022	0.085	0.093	1
SEMA3C	0	0.294871	0.133	0.043	0	Oligodendrocytes			KPNA4	0.0167147	0.0370491	0.124	0.136	1
CALD1	0	0.293853	0.305	0.16	0	Oligodendrocytes			PSIP1	0.393607	0.0368757	0.057	0.063	1
TMEM59	0	0.293307	0.142	0.078	0	Oligodendrocytes			TIAL1	0.0314457	0.0368337	0.091	0.1	1
GPHN	0	0.291738	0.568	0.464	0	Oligodendrocytes			PRPF6	0.294455	0.0368029	0.055	0.059	1
TRAPPC10	0	0.29017	0.306	0.22	0	Oligodendrocytes			NRDC	1.95056e-05	0.0367921	0.234	0.261	0.654179
USP321	0	0.289998	0.381	0.292	0	Oligodendrocytes			FBXL17	1.7213e-07	0.0367297	0.324	0.351	0.00577291
ERBB4	0	0.289518	0.68	0.427	0	Oligodendrocytes			NUP153	0.000991604	0.0367091	0.096	0.105	1
SGIP1	0	0.288988	0.358	0.264	0	Oligodendrocytes			BTN2A1	0.250696	0.0366291	0.062	0.066	1
ANKRD23	0	0.288174	0.105	0.05	0	Oligodendrocytes			CMC1	0.334095	0.0365879	0.094	0.1	1
NSMCE2	0	0.285891	0.487	0.417	0	Oligodendrocytes			SECISBP2L	0.0491821	0.0364254	0.102	0.112	1
MTFR1	0	0.285436	0.124	0.066	0	Oligodendrocytes			PATJ	0.211539	0.0364022	0.051	0.055	1
DYNC1I2	0	0.284696	0.17	0.097	0	Oligodendrocytes			MAU2	0.0107075	0.0363838	0.099	0.109	1
PTP4A2	0	0.282302	0.121	0.055	0	Oligodendrocytes			MR1	0.670977	0.0363642	0.056	0.059	1
RALGAPA1	0	0.282204	0.438	0.366	0	Oligodendrocytes			STARD3	0.111327	0.0363555	0.057	0.062	1
TMEM87A	0	0.281161	0.229	0.161	0	Oligodendrocytes			NEK3	0.0570878	0.0363092	0.071	0.077	1
PLEKHM3	0	0.280871	0.2	0.138	0	Oligodendrocytes			PPIL2	0.0819051	0.0361756	0.081	0.086	1
ANKRD36	0	0.277389	0.23	0.169	0	Oligodendrocytes			DCUN1D4	0.224109	0.0361612	0.075	0.08	1
RNH1	0	0.277093	0.104	0.054	0	Oligodendrocytes			NUP160	0.178783	0.0361534	0.116	0.124	1
MAP7D1	0	0.276779	0.115	0.051	0	Oligodendrocytes			PPP2R5E	9.58569e-05	0.0359922	0.18	0.2	1
ZNF189	0	0.274967	0.103	0.044	0	Oligodendrocytes			NAB1	0.490631	0.0359906	0.056	0.059	1
C1GALT1	0	0.272531	0.17	0.105	0	Oligodendrocytes			SDAD1	0.524877	0.035896	0.05	0.054	1
APPBP2	0	0.27011	0.255	0.192	0	Oligodendrocytes			CYB5B	0.0365968	0.0358516	0.061	0.066	1
LINC01184	0	0.26613	0.244	0.203	0	Oligodendrocytes			SLC36A4	0.089008	0.0358121	0.079	0.085	1
FBXO7	0	0.264945	0.146	0.086	0	Oligodendrocytes			SMARCA5	0.100413	0.0356291	0.072	0.079	1
TMC61	0	0.264486	0.154	0.074	0	Oligodendrocytes			STRN	0.0425756	0.0356262	0.111	0.12	1
NCBP3	0	0.263044	0.164	0.108	0	Oligodendrocytes			WWP2	0.00839067	0.0355633	0.186	0.202	1
PPP4R2	0	0.261899	0.195	0.133	0	Oligodendrocytes			HIBCH	0.00273039	0.0355325	0.143	0.159	1
ERMP1	0	0.261775	0.12	0.07	0	Oligodendrocytes			CCDC88A	8.98879e-07	0.0355144	0.335	0.371	0.0301466
RIF1	0	0.25896	0.247	0.177	0	Oligodendrocytes			TKT	0.366395	0.0354656	0.05	0.054	1
FAT4	0	0.258927	0.118	0.056	0	Oligodendrocytes			PPP4R3B	0.00156057	0.0352367	0.128	0.14	1
CCDC82	0	0.258412	0.152	0.098	0	Oligodendrocytes			LEMD2	0.217052	0.0351634	0.05	0.053	1
UBE2R2	0	0.258274	0.272	0.218	0	Oligodendrocytes			CIR1	0.171264	0.0351625	0.074	0.078	1
CPPED1	0	0.257262	0.162	0.092	0	Oligodendrocytes			WARS	3.33846e-05	0.0350809	0.062	0.071	1
PHACTR4	0	0.255477	0.328	0.271	0	Oligodendrocytes			SCAF11	8.62048e-09	0.0350801	0.337	0.375	0.000289114
SYTL2	0	0.253325	0.112	0.053	0	Oligodendrocytes			CASP8AP2	0.148259	0.035073	0.069	0.078	1
MAST31	0	0.252774	0.168	0.092	0	Oligodendrocytes			PISD	0.274695	0.0350549	0.069	0.076	1
SREBF2	0	0.25229	0.359	0.306	0	Oligodendrocytes			EDEM3	0.0175526	0.0347848	0.092	0.099	1
NHLRC3	0	0.25216	0.137	0.081	0	Oligodendrocytes			TCAIM	0.10947	0.0347275	0.094	0.103	1
SOGA11	3.06320700421573e-322	0.270421	0.213	0.147	1.02733836507387e-317	Oligodendrocytes			BID	0.108579	0.0346963	0.083	0.091	1
GCLC	1.61278614519362e-313	0.276261	0.169	0.12	0	Oligodendrocytes			CCDC84	0.0332404	0.0345539	0.088	0.094	1
MIRLET7BHG	0	0.330703	0.342	0.269	2.11305e-304	Oligodendrocytes			RFC1	0.0742293	0.0344942	0.07	0.077	1
MLLT3	4.84318e-308	0.33409	0.263	0.213	1.6243e-303	Oligodendrocytes			WDR11	3.89108e-05	0.0344737	0.115	0.124	1
IQSEC1	2.57713e-305	0.312205	0.215	0.156	8.64317e-301	Oligodendrocytes			INO80D	0.00941611	0.0344496	0.098	0.108	1
PMP22	8.58356e-304	0.260548	0.151	0.102	2.87876e-299	Oligodendrocytes			COA1	0.000250904	0.0344467	0.178	0.2	1
PLXNB1	3.11936e-301	0.290999	0.146	0.111	1.04617e-296	Oligodendrocytes			ADARB1	0.0686504	0.0343524	0.069	0.07	1
EFCAB11	5.80333e-300	0.320043	0.146	0.104	1.94632e-295	Oligodendrocytes			INTS8	0.0991312	0.0343299	0.065	0.072	1
MIGA1	3.9402e-299	0.258253	0.206	0.151	1.32146e-294	Oligodendrocytes			RBBP4	0.171983	0.0343073	0.077	0.081	1
PLEKHH2	6.73759e-293	0.278401	0.105	0.067	2.25965e-288	Oligodendrocytes			CEP57	0.490025	0.0342509	0.072	0.076	1
ROR1	8.23109e-292	0.392828	0.165	0.137	2.76054e-287	Oligodendrocytes			FUBP1	6.69674e-05	0.0341768	0.129	0.144	1
PBX1	3.92765e-279	0.310695	0.396	0.319	1.31726e-274	Oligodendrocytes			BAIAP2	0.00823195	0.0340769	0.048	0.056	1
ALDH3A2	1.51939e-272	0.268267	0.108	0.06	5.09574e-268	Oligodendrocytes			RASGRP3	0.936584	0.0340595	0.09	0.093	1
PDCD7	1.10291e-270	0.307689	0.138	0.072	3.69895e-266	Oligodendrocytes			MTMR12	0.831618	0.0340302	0.052	0.054	1
CDC42BPB	1.53328e-267	0.261706	0.303	0.244	5.14232e-263	Oligodendrocytes			HNRNPK	0.167745	0.033978	0.055	0.06	1
AC053527.1	7.79125e-249	0.273719	0.202	0.17	2.61303e-244	Oligodendrocytes			GPHN	2.91545e-06	0.0339583	0.237	0.266	0.0977784
KIF1A	3.50483e-246	0.344033	0.173	0.124	1.17545e-241	Oligodendrocytes			SLC20A2	0.0104543	0.0339122	0.135	0.149	1
BDNF-AS	3.57617e-243	0.297191	0.162	0.126	1.19938e-238	Oligodendrocytes			SCN1B	0.0763917	0.0338345	0.05	0.055	1
MT-ND4	7.31899e-241	0.620364	0.405	0.231	2.45464e-236	Oligodendrocytes			SRRM1	0.000128916	0.0338201	0.123	0.141	1
SLC27A1	2.82498e-233	0.305503	0.233	0.186	9.47441e-229	Oligodendrocytes			SMYD4	0.0153061	0.0336731	0.083	0.091	1
ZBTB16	1.95354e-216	0.275494	0.472	0.356	6.55179e-212	Oligodendrocytes			PPP3CC	0.00308399	0.0336634	0.123	0.135	1
MT-CO1	9.45382e-210	0.276039	0.509	0.369	3.17062e-205	Oligodendrocytes			TAZ	0.234369	0.0336288	0.058	0.062	1
WDR59	6.33457e-209	0.252211	0.239	0.204	2.12449e-204	Oligodendrocytes			GDAP2	0.625689	0.0336085	0.092	0.096	1
GRIA2	9.01617e-202	0.297529	0.28	0.217	3.02384e-197	Oligodendrocytes			ATP11A	1.30523e-05	0.0335956	0.281	0.305	0.437749
CMTM4	9.30373e-201	0.255168	0.117	0.09	3.12029e-196	Oligodendrocytes			CEP295	0.0274899	0.0335515	0.059	0.067	1
XRRA1	1.92317e-192	0.27064	0.194	0.15	6.44994e-188	Oligodendrocytes			TMLHE	0.354224	0.0335372	0.11	0.119	1
TOB2	1.17245e-186	0.275311	0.154	0.113	3.93216e-182	Oligodendrocytes			KANSL1L	0.00205189	0.0334663	0.147	0.163	1
MDGA2	1.75221e-174	0.306837	0.105	0.053	5.87655e-170	Oligodendrocytes			ATP1A1	0.0512478	0.0334438	0.061	0.066	1
NDUFAF6	1.72931e-148	0.258068	0.199	0.162	5.79976e-144	Oligodendrocytes			HSPA4	0.234839	0.0333823	0.065	0.07	1
MT-ND3	2.7028e-132	0.437061	0.199	0.106	9.06466e-128	Oligodendrocytes			CCAR1	5.27888e-06	0.0333653	0.137	0.155	0.177043
MT-ND5	1.51357e-131	0.357906	0.218	0.121	5.07622e-127	Oligodendrocytes			DCP2	0.00644569	0.0333084	0.141	0.154	1
ZNF827	4.26332e-125	0.259199	0.159	0.141	1.42983e-120	Oligodendrocytes			EEPD1	9.76248e-05	0.0332637	0.097	0.107	1
MT-ND4L	4.48536e-122	0.355343	0.125	0.053	1.5043e-117	Oligodendrocytes			BSDC1	0.149943	0.0331998	0.068	0.074	1
SEM1	8.58592e-120	0.273767	0.171	0.136	2.87955e-115	Oligodendrocytes			FBXO7	0.640869	0.0331816	0.06	0.062	1
TRIM9	3.31266e-106	0.255081	0.328	0.254	1.111e-101	Oligodendrocytes			BTBD2	0.0351598	0.0331038	0.055	0.062	1
UTY	3.16026e-99	0.354353	0.212	0.135	1.05989e-94	Oligodendrocytes			FBXO33	0.645314	0.0330858	0.075	0.081	1
PPP2R2C	2.34843e-85	0.289715	0.136	0.106	7.87617e-81	Oligodendrocytes			TMEM131	6.67977e-07	0.0328731	0.236	0.262	0.0224026
MT-ND1	5.62477e-84	0.455865	0.289	0.17	1.88644e-79	Oligodendrocytes			AXIN1	0.328777	0.0328554	0.047	0.051	1
KCTD1	3.00138e-75	0.258499	0.129	0.115	1.0066e-70	Oligodendrocytes			MDN1	0.00359096	0.0328518	0.097	0.108	1
[truncated: 5,547 more rows]

## Sheet: Table S3
Enriched genes per subcluster within each cell type
Corresponding to Fig.2, Fig.S4, Fig S5, Fig S6.
Microglia								Astrocytes								Endothelial cells								Fibroblasts								CNS-associated macrophages								Mural cells								Lymphocytes
gene	p_val	avg_logFC	pct.1	pct.2	p_val_adj	subcluster		gene	p_val	avg_logFC	pct.1	pct.2	p_val_adj	subcluster		gene	p_val	avg_logFC	pct.1	pct.2	p_val_adj	subcluster		gene	p_val	avg_logFC	pct.1	pct.2	p_val_adj	subcluster		gene	p_val	avg_logFC	pct.1	pct.2	p_val_adj	subcluster		gene	p_val	avg_logFC	pct.1	pct.2	p_val_adj	subcluster		gene	p_val
AP003481.1	0	0.491897	0.466	0.301	0	0		CABLES1	0	0.687987	0.901	0.505	0	0		TMEM132C	1.52025e-199	0.526422	0.674	0.428	5.09862e-195	0		RORA	0	-0.324102	0.803	0.97	0	0		DOCK4	3.38411e-77	-0.331655	0.604	0.791	1.13496e-72	0		GRM8	0	0.668433	0.857	0.466	0	0		TXK	7.1824e-79
AC008691.1	0	0.42953	0.572	0.406	0	0		GRM3	0	0.618742	0.66	0.354	0	0		LDB2	2.87936e-193	-0.972114	0.13	0.321	9.65679e-189	0		LAMA2	0	-0.353848	0.769	0.963	0	0		LRMDA	1.3019e-76	-0.227478	0.742	0.894	4.3663e-72	0		SLIT3	0	-1.94117	0.026	0.271	0	0		INPP4B	5.6236e-67
ST6GALNAC3	0	0.396853	0.865	0.683	0	0		LINC00499	0	0.586133	0.743	0.453	0	0		PLCB4	7.88532e-174	-0.693909	0.416	0.564	2.64458e-169	0		FLRT2	0	-0.410148	0.473	0.797	0	0		PLXDC2	6.02795e-75	-0.392288	0.603	0.782	2.02165e-70	0		PDE7B	3.41409e-302	0.544365	0.874	0.59	1.14502e-297	0		ARHGAP15	4.5411e-59
KCNIP1	0	0.357302	0.531	0.4	0	0		DNAH7	0	0.57277	0.689	0.472	0	0		ADGRG6	6.59618e-173	-0.763951	0.031	0.157	2.21223e-168	0		PARD3	4.94065645841247e-324	-0.251564	0.481	0.829	1.65699736302237e-319	0		ARHGAP24	5.71716e-68	-0.244385	0.57	0.749	1.91742e-63	0		LAMA2	1.00469e-298	0.409564	0.923	0.675	3.36954e-294	0		BCL2	1.02295e-53
SYNDIG1	0	0.1308	0.815	0.735	0	0		SGCD	0	0.54719	0.846	0.581	0	0		PDE4D	8.48331e-169	-0.746959	0.504	0.67	2.84513e-164	0		LINC01088	1.25844e-279	-0.331894	0.445	0.754	4.22057e-275	0		SRGN	1.3056e-67	-0.544172	0.253	0.434	4.37872e-63	0		ATP1A2	2.46262e-275	0.346487	0.949	0.736	8.25912e-271	0		MBNL1	7.20513e-51
MALAT1	0	-0.134308	1	1	0	0		GNA14	0	0.537051	0.834	0.541	0	0		SLC7A5	1.48126e-167	0.313169	0.914	0.742	4.96785e-163	0		LHFPL6	2.36442e-274	-0.449025	0.365	0.718	7.9298e-270	0		FRMD4A	5.58456e-63	-0.286584	0.581	0.749	1.87295e-58	0		COLEC12	1.42155e-250	0.442301	0.802	0.516	4.76761e-246	0		KLRF1	4.82013e-46
MYO1E	0	-0.941536	0.122	0.293	0	0		PDE3B	0	0.525191	0.547	0.287	0	0		GPCPD1	3.36272e-156	0.485431	0.794	0.611	1.12779e-151	0		CDH11	3.31826e-268	-0.386091	0.262	0.616	1.11288e-263	0		DOCK8	5.5171e-60	-0.301907	0.343	0.517	1.85033e-55	0		MYH11	2.21832e-220	-1.7306	0.009	0.175	7.43979e-216	0		CD247	2.10492e-40
FRMD4A	1.09859e-286	0.137348	0.984	0.964	3.68444e-282	0		AF279873.3	0	0.491069	0.358	0.182	0	0		NUAK1	1.82435e-155	-0.820417	0.07	0.22	6.11849e-151	0		PDZRN3	7.43785e-265	-0.307966	0.37	0.698	2.49451e-260	0		CHST11	5.40832e-58	-0.372153	0.366	0.558	1.81384e-53	0		GRM3	1.3789e-218	0.499487	0.759	0.501	4.62455e-214	0		SKAP1	3.47552e-40
MIR646HG	2.2481e-274	0.300724	0.581	0.472	7.53967e-270	0		DNM3	0	0.479975	0.809	0.565	0	0		FLT1	3.56154e-151	0.252054	0.96	0.86	1.19447e-146	0		CELF2	4.81782e-261	-0.240259	0.43	0.775	1.6158e-256	0		MEF2A	4.89488e-52	-0.212646	0.532	0.697	1.64164e-47	0		GPC5	7.35839e-213	0.43407	0.913	0.702	2.46786e-208	0		ANKRD44	7.74721e-39
STARD13	4.55278e-271	-0.626978	0.12	0.26	1.52691e-266	0		LRRC3B	0	0.478316	0.547	0.307	0	0		CDH23	4.95665e-149	-0.706481	0.024	0.127	1.66236e-144	0		ZBTB20	1.7258e-255	-0.15839	0.61	0.884	5.78799e-251	0		KCNQ3	1.61821e-51	-0.646269	0.127	0.266	5.42716e-47	0		DLC1	1.55217e-189	0.336064	0.973	0.88	5.20568e-185	0		PTPRC	4.17972e-38
RASGEF1C	1.77536e-246	0.291611	0.564	0.448	5.95421e-242	0		SLC1A2	0	0.473013	0.996	0.913	0	0		NPIPB5	7.12434e-149	0.422757	0.7	0.484	2.38936e-144	0		PLCB4	9.20113e-253	-0.286819	0.317	0.66	3.08587e-248	0		HDAC9	1.29482e-50	-0.269264	0.362	0.514	4.34258e-46	0		SLC6A1	4.89969e-185	0.245072	0.897	0.719	1.64326e-180	0		TTC39C	6.05877e-37
PRDM11	3.04738e-232	0.294938	0.272	0.207	1.02203e-227	0		CACNB2	0	0.472087	0.944	0.706	0	0		SLCO1A2	4.57529e-146	0.503274	0.637	0.418	1.53446e-141	0		FTX	7.10555e-246	-0.153164	0.519	0.829	2.38306e-241	0		ELMO1	2.18564e-48	-0.162132	0.615	0.767	7.33019e-44	0		PDZD2	6.354e-177	0.371277	0.767	0.542	2.131e-172	0		LEF1	7.2219e-35
CD83	2.77599e-224	-0.811775	0.036	0.141	9.31013e-220	0		KCNQ3	0	0.467342	0.472	0.27	0	0		TSHZ2	3.4214e-145	-0.896585	0.2	0.367	1.14747e-140	0		PPFIBP1	2.17692e-242	-0.246393	0.325	0.659	7.30097e-238	0		SSH2	5.79014e-48	-0.356872	0.336	0.514	1.9419e-43	0		ADARB2	3.67089e-175	0.484466	0.569	0.341	1.23114e-170	0		IKZF2	1.99157e-33
TPRG1	6.62612e-216	-0.820598	0.028	0.101	2.22227e-211	0		WIF1	0	0.447543	0.301	0.121	0	0		ITIH5	2.80605e-142	0.435633	0.639	0.407	9.41094e-138	0		BICC1	1.10979e-235	-0.229293	0.49	0.814	3.72203e-231	0		FOXN3	1.03662e-47	-0.206716	0.561	0.714	3.47662e-43	0		RHOJ	1.73332e-158	0.570261	0.521	0.303	5.81321e-154	0		PRKCA	1.54693e-32
CPED1	2.32993e-214	0.184017	0.484	0.422	7.81411e-210	0		COL5A3	0	0.42852	0.739	0.522	0	0		PPFIBP1	1.17306e-134	0.36746	0.85	0.691	3.93422e-130	0		MIR99AHG	2.11827e-235	-0.244486	0.72	0.916	7.10427e-231	0		ARHGAP26	2.78333e-47	-0.277827	0.376	0.559	9.33475e-43	0		FRMD3	1.88103e-156	0.452463	0.693	0.446	6.30861e-152	0		CAMK4	2.70702e-32
SLC8A1	1.39211e-210	0.102013	0.84	0.788	4.66887e-206	0		TPD52L1	0	0.416341	0.894	0.644	0	0		SLC39A10	1.00999e-128	0.371128	0.831	0.662	3.38729e-124	0		AC092957.1	4.30786e-234	-0.231399	0.466	0.766	1.44477e-229	0		LDLRAD4	3.4966e-47	-0.161161	0.622	0.767	1.17269e-42	0		SLC6A12	1.94472e-152	0.398863	0.718	0.493	6.52219e-148	0		LRBA	1.92131e-31
2003-03-01	1.30833e-209	0.248865	0.404	0.331	4.38787e-205	0		CADM1	0	0.414121	0.967	0.824	0	0		SMG1	3.4638e-125	0.36966	0.76	0.579	1.16169e-120	0		SH3D19	6.91931e-234	-0.282768	0.316	0.651	2.3206e-229	0		ST6GAL1	1.29136e-46	-0.338456	0.326	0.478	4.33095e-42	0		RGS5	2.21057e-148	0.429477	0.606	0.398	7.41382e-144	0		PHACTR2	9.85063e-31
PRKCA	1.61012e-208	0.177114	0.635	0.56	5.40002e-204	0		MERTK	0	0.411933	0.759	0.528	0	0		BNC2	8.91215e-125	-0.688008	0.128	0.279	2.98896e-120	0		AUTS2	4.85197e-233	-0.213208	0.418	0.742	1.62725e-228	0		CD83	1.74471e-46	-0.725962	0.034	0.125	5.85142e-42	0		SLC12A7	6.6444e-133	0.426948	0.575	0.368	2.2284e-128	0		PIP4K2A	4.56862e-30
OXR1	1.45697e-207	0.160912	0.664	0.604	4.88637e-203	0		SPRY4-AS1	0	0.411865	0.391	0.218	0	0		SETBP1	1.90527e-124	-0.808456	0.076	0.214	6.3899e-120	0		PTN	3.19688e-230	-0.340389	0.262	0.55	1.07217e-225	0		CCDC26	1.7983e-45	-0.811361	0.03	0.11	6.03113e-41	0		ITGA8	1.93371e-132	-0.957066	0.004	0.105	6.48527e-128	0		DOCK10	6.26793e-30
CX3CR1	6.81135e-204	0.228459	0.397	0.34	2.28439e-199	0		F11-AS1	0	0.394592	0.503	0.301	0	0		ATP10A	7.07198e-123	0.285185	0.962	0.897	2.3718e-118	0		KCNK2	1.36208e-228	-0.444305	0.229	0.516	4.56815e-224	0		SLC8A1	7.29704e-45	-0.338885	0.318	0.486	2.44728e-40	0		SORBS2	3.40061e-127	-1.21386	0.085	0.249	1.1405e-122	0		PRKCH	9.49165e-29
SERPINB9	9.79347e-192	0.292408	0.307	0.233	3.28453e-187	0		TMEM132C	0	0.392439	0.357	0.196	0	0		PLA2G4A	1.10179e-122	-0.69724	0.099	0.238	3.6952e-118	0		COLEC12	1.35407e-225	-0.290961	0.42	0.726	4.54127e-221	0		SRGAP2	7.82331e-44	-0.305272	0.265	0.417	2.62378e-39	0		RGS6	3.86641e-127	-1.16712	0.174	0.362	1.29672e-122	0		STK4	4.19577e-28
FOXP2	3.08768e-189	0.228423	0.569	0.467	1.03555e-184	0		UNC5C	0	0.378261	0.49	0.297	0	0		SNTG2	5.98306e-120	-0.825939	0.008	0.088	2.0066e-115	0		KCNT2	2.96157e-225	-0.485552	0.199	0.503	9.93251e-221	0		ARHGAP15	2.95345e-42	-0.274704	0.339	0.501	9.9053e-38	0		MYOCD	6.24191e-125	-0.915684	0.006	0.104	2.09341e-120	0		CASK	6.27699e-28
TANC1	3.61152e-187	0.297031	0.333	0.254	1.21123e-182	0		ARHGAP24	0	0.377346	0.806	0.556	0	0		CFH	4.48297e-114	-0.688944	0.167	0.333	1.5035e-109	0		SVIL	4.31697e-225	-0.241448	0.429	0.76	1.44782e-220	0		JAZF1	9.07912e-42	-0.44143	0.13	0.261	3.04496e-37	0		RORA	1.86607e-121	0.234495	0.951	0.862	6.25843e-117	0		SERINC5	6.49907e-28
IGSF21	2.59726e-178	0.297438	0.606	0.494	8.71068e-174	0		RANBP3L	0	0.375788	0.774	0.581	0	0		LINC02147	6.36772e-113	-0.889708	0.102	0.243	2.13561e-108	0		FBXL7	1.2304e-223	-0.271946	0.319	0.644	4.12651e-219	0		ETV6	2.60253e-41	-0.256617	0.402	0.568	8.72837e-37	0		PTEN	4.1834e-121	0.280234	0.822	0.655	1.40303e-116	0		TSHZ2	1.39755e-27
DPYD	8.60313e-174	-0.595555	0.205	0.339	2.88532e-169	0		OPHN1	0	0.370347	0.865	0.71	0	0		CACNA1C	3.32261e-111	-0.759324	0.051	0.166	1.11434e-106	0		SASH1	4.97478e-221	-0.162883	0.392	0.719	1.66844e-216	0		ANKRD44	5.28292e-41	-0.251835	0.3	0.453	1.77179e-36	0		SLC19A1	3.15983e-116	0.391673	0.574	0.395	1.05974e-111	0		CD69	1.46095e-27
PTPRG	6.36629e-173	-0.974756	0.077	0.179	2.13513e-168	0		PLCB1	0	0.365689	0.893	0.608	0	0		RIMS2	7.43344e-109	-0.655869	0.048	0.155	2.49303e-104	0		SLC7A11	1.77141e-219	-0.347098	0.34	0.647	5.94096e-215	0		CELF2	6.46497e-41	-0.216417	0.469	0.636	2.16822e-36	0		SLC6A13	3.38595e-115	0.306391	0.589	0.399	1.13558e-110	0		PARP8	4.07174e-27
INPP5D	3.48928e-167	0.152999	0.81	0.765	1.17024e-162	0		OLFM2	0	0.351699	0.577	0.393	0	0		KCNT2	9.16108e-106	-0.577476	0.075	0.202	3.07244e-101	0		PCCA	2.40088e-219	-0.201834	0.346	0.674	8.05206e-215	0		MAML2	6.51603e-41	-0.158923	0.53	0.682	2.18535e-36	0		CPM	5.77065e-115	0.419111	0.548	0.367	1.93536e-110	0		CELF2	2.38288e-26
ST6GAL1	1.63834e-165	0.123911	0.908	0.859	5.49466e-161	0		GPC5	0	0.339238	0.995	0.913	0	0		COL8A1	5.21413e-101	-0.857244	0.004	0.073	1.74871e-96	0		NFIA	5.68655e-218	-0.14681	0.43	0.748	1.90715e-213	0		MAML3	9.84947e-41	-0.235394	0.34	0.487	3.30331e-36	0		PARD3	1.2362e-110	0.258584	0.869	0.733	4.14597e-106	0		RBMS1	3.23236e-26
GAS7	1.92263e-164	-0.543456	0.107	0.223	6.44812e-160	0		SLC1A3	0	0.339079	0.993	0.928	0	0		CA4	1.02283e-100	0.492802	0.265	0.116	3.43037e-96	0		NR2F1-AS1	3.46307e-212	-0.246501	0.252	0.562	1.16145e-207	0		SFMBT2	1.4124e-40	-0.134365	0.536	0.672	4.7369e-36	0		RYR2	1.99261e-109	-1.11571	0.023	0.134	6.68282e-105	0		THOC3	4.27527e-26
TENM4	3.11437e-162	0.201336	0.396	0.339	1.0445e-157	0		DCHS2	0	0.336698	0.334	0.192	0	0		SYNE1	6.2602e-97	0.236386	0.881	0.766	2.09955e-92	0		GMDS	1.94631e-211	-0.325372	0.227	0.538	6.52754e-207	0		SLC9A9	1.53369e-40	-0.120185	0.653	0.788	5.1437e-36	0		PTH1R	3.39548e-106	0.299063	0.637	0.454	1.13878e-101	0		DPYD	5.13778e-26
ABCC4	2.68107e-158	0.192947	0.652	0.597	8.99176e-154	0		RERG	0	0.331981	0.442	0.28	0	0		PDXK	1.15705e-95	0.323427	0.706	0.531	3.8805e-91	0		ARHGAP29	6.22518e-211	-0.269758	0.301	0.623	2.0878e-206	0		NEAT1	2.46023e-40	-0.153087	0.789	0.907	8.25112e-36	0		KCNAB1	8.19527e-106	-1.2334	0.106	0.257	2.74853e-101	0		SSH2	1.35813e-25
P2RY12	2.2928e-157	0.148164	0.597	0.548	7.68958e-153	0		GRID1	0	0.321031	0.747	0.561	0	0		ST6GAL1	1.66018e-90	0.377638	0.809	0.679	5.5679e-86	0		SORBS1	2.1611e-210	-0.179764	0.412	0.746	7.24789e-206	0		AOAH	4.03722e-40	-0.272006	0.329	0.493	1.354e-35	0		SH3RF3	3.83893e-105	-0.966969	0.046	0.17	1.2875e-100	0		PDE7A	3.81145e-25
PTPN14	4.51318e-154	0.251977	0.162	0.118	1.51363e-149	0		ADAMTS17	0	0.318569	0.592	0.411	0	0		SPOCK3	3.24838e-89	0.404441	0.606	0.413	1.08944e-84	0		NTRK3	2.10842e-205	-0.234635	0.56	0.823	7.07124e-201	0		HSPB1	9.83467e-40	-0.717069	0.064	0.162	3.29835e-35	0		UST	7.27801e-104	0.412745	0.558	0.382	2.4409e-99	0		MDFIC	4.71212e-25
ITPR2	6.1116e-144	0.101535	0.89	0.849	2.04971e-139	0		SLC4A4	0	0.316149	0.896	0.75	0	0		CMIP	4.85323e-89	-0.649007	0.155	0.31	1.62768e-84	0		PARD3B	3.41035e-204	-0.203415	0.305	0.625	1.14376e-199	0		DPYD	5.08771e-38	-0.188778	0.467	0.634	1.70631e-33	0		PTPRK	1.46711e-103	0.255175	0.884	0.747	4.9204e-99	0		AC139720.1	1.18719e-24
LHFPL2	6.77531e-135	0.147039	0.702	0.644	2.2723e-130	0		AC079760.1	0	0.312316	0.319	0.191	0	0		ESYT2	2.49924e-88	0.270134	0.875	0.763	8.38194e-84	0		EXOC4	6.58667e-204	-0.20666	0.264	0.581	2.20904e-199	0		NAMPT	1.7772e-37	-0.536039	0.133	0.268	5.96037e-33	0		PDGFRB	2.37275e-103	0.245919	0.823	0.671	7.95774e-99	0		PLCL2	2.9248e-24
TLN2	6.83751e-135	0.272862	0.493	0.404	2.29316e-130	0		AKAP12	0	0.311942	0.385	0.227	0	0		SPOCK2	5.80865e-87	0.43476	0.422	0.265	1.94811e-82	0		WWOX	5.69702e-203	-0.251455	0.423	0.731	1.91067e-198	0		RUNX1	3.93505e-37	-0.246494	0.38	0.537	1.31974e-32	0		ANO3	1.83664e-102	0.471595	0.315	0.189	6.15971e-98	0		LINC01934	4.54117e-24
KHDRBS3	7.57781e-132	0.111268	0.483	0.439	2.54145e-127	0		PIK3C2A	0	0.30831	0.658	0.49	0	0		RYR3	3.72897e-85	-0.560601	0.123	0.23	1.25062e-80	0		ZIC1	1.99683e-202	-0.253475	0.247	0.552	6.69696e-198	0		AC016831.7	1.77973e-36	-0.181645	0.398	0.549	5.96885e-32	0		CYSLTR2	2.92468e-102	0.57177	0.37	0.205	9.80879e-98	0		DPP4	4.66511e-24
LDLRAD4	6.67075e-127	0.200542	0.913	0.864	2.23724e-122	0		ME1	0	0.308189	0.359	0.222	0	0		CEMIP	6.36046e-79	-0.707683	0.062	0.143	2.13317e-74	0		JMJD1C	3.9739e-201	-0.139759	0.395	0.722	1.33277e-196	0		ZEB2	5.39226e-36	-0.132622	0.533	0.686	1.80846e-31	0		PLXDC1	6.16942e-102	0.372796	0.54	0.365	2.0691e-97	0		SMYD3	3.54437e-23
PALD1	3.37572e-125	0.224442	0.748	0.689	1.13215e-120	0		FAM171B	0	0.307078	0.518	0.367	0	0		SDK1	1.04729e-78	-0.602416	0.119	0.222	3.51242e-74	0		RBMS1	1.10871e-200	-0.323582	0.19	0.491	3.71838e-196	0		ADAM28	5.8454e-36	-0.282569	0.149	0.287	1.96043e-31	0		CACHD1	4.0412e-100	0.443295	0.589	0.407	1.35534e-95	0		PVT1	4.89096e-23
ARID5B	4.11199e-116	-0.424638	0.069	0.15	1.37908e-111	0		EPHA4	0	0.300052	0.302	0.173	0	0		PTPRE	1.14803e-78	-0.491319	0.025	0.102	3.85027e-74	0		TJP1	1.39727e-200	-0.139349	0.346	0.671	4.68618e-196	0		ARHGAP22	3.03016e-35	-0.286392	0.238	0.362	1.01625e-30	0		ITIH5	6.6168e-100	0.253487	0.789	0.621	2.21914e-95	0		CBLB	2.16734e-22
EYA2	1.51833e-111	-0.363272	0.014	0.058	5.09218e-107	0		DOCK5	0	0.300007	0.516	0.357	0	0		BTNL9	4.82351e-78	0.31134	0.676	0.505	1.61771e-73	0		DCN	8.71962e-199	-0.30163	0.219	0.519	2.92439e-194	0		EPB41L2	9.59488e-35	-0.306613	0.26	0.397	3.21793e-30	0		TRPC3	4.1819e-99	0.393144	0.514	0.343	1.40253e-94	0		KCNQ5	4.63382e-22
GLDN	2.73314e-106	-0.43872	0.334	0.414	9.16639e-102	0		TENM2	0	0.291728	0.789	0.648	0	0		SORBS1	5.31373e-78	0.232132	0.859	0.739	1.78212e-73	0		RBMS3	6.39516e-197	-0.239665	0.315	0.631	2.14481e-192	0		CMIP	1.04669e-34	-0.193425	0.324	0.472	3.51039e-30	0		PID1	5.81389e-99	0.40625	0.524	0.338	1.94986e-94	0		SOS1	1.074e-21
LINC02232	3.3137e-106	0.144061	0.431	0.392	1.11135e-101	0		GARNL3	0	0.291288	0.516	0.375	0	0		SAMD5	1.63117e-75	-0.457574	0.02	0.085	5.47061e-71	0		NR2F2-AS1	3.95135e-195	-0.225949	0.266	0.559	1.32521e-190	0		GAB2	2.49557e-34	-0.159738	0.374	0.526	8.36966e-30	0		PAG1	3.84011e-96	0.324141	0.597	0.422	1.2879e-91	0		STK39	1.48487e-21
SCIN	1.05356e-105	-0.341067	0.14	0.232	3.53344e-101	0		CARMIL1	0	0.289816	0.904	0.772	0	0		MYOF	4.97397e-75	-0.489431	0.198	0.331	1.66817e-70	0		COL1A2	2.85291e-194	-0.317137	0.174	0.46	9.56808e-190	0		PTPRE	2.98936e-34	-0.24558	0.284	0.434	1.00257e-29	0		NR4A1	5.84703e-96	-1.18761	0.037	0.149	1.96098e-91	0		FYB1	1.49964e-21
MITF	1.89359e-105	-0.391491	0.111	0.195	6.35073e-101	0		RNF219-AS1	0	0.289755	0.862	0.724	0	0		ROR1	5.38227e-74	-0.6469	0.021	0.084	1.8051e-69	0		FOXP2	1.84718e-193	-0.308473	0.181	0.451	6.19508e-189	0		HIF1A	3.90699e-34	-0.39575	0.185	0.329	1.31032e-29	0		ZBTB7C	2.99187e-95	-0.924754	0.028	0.136	1.00341e-90	0		HERC4	8.4609e-21
AL158071.4	6.64614e-102	-0.322651	0.091	0.162	2.22898e-97	0		LRP1B	0	0.28694	0.988	0.94	0	0		TFRC	3.62731e-73	0.357828	0.584	0.428	1.21653e-68	0		ADAMTS9-AS2	2.20434e-193	-0.249998	0.302	0.615	7.39292e-189	0		FOXP1	7.63334e-34	-0.126058	0.435	0.575	2.56007e-29	0		ATP10A	9.93285e-95	-0.791751	0.017	0.109	3.33128e-90	0		EMB	9.22409e-21
ATG7	1.95861e-101	-0.370786	0.407	0.534	6.56879e-97	0		AL589740.1	0	0.286835	0.85	0.707	0	0		PCSK5	3.82742e-73	-0.731397	0.028	0.094	1.28364e-68	0		AC016831.7	2.73867e-191	-0.151497	0.393	0.721	9.18496e-187	0		MARCH1	1.15197e-33	-0.256189	0.252	0.392	3.86349e-29	0		SGIP1	2.26585e-94	0.324069	0.765	0.609	7.59919e-90	0		LDLRAD4	1.24393e-20
TIAM1	8.43673e-100	0.131299	0.452	0.417	2.82951e-95	0		SYNE1	0	0.285034	0.921	0.734	0	0		IL1R1	2.75841e-66	-0.541387	0.037	0.109	9.25116e-62	0		ADAMTS12	4.32159e-190	-0.46465	0.118	0.343	1.44937e-185	0		MSR1	1.86276e-33	-0.363224	0.201	0.343	6.24731e-29	0		LDB3	4.58536e-93	-0.783075	0.007	0.092	1.53784e-88	0		ANK3	2.66759e-20
SRGAP1	1.18898e-97	0.248687	0.56	0.48	3.98761e-93	0		AF123462.1	0	0.284317	0.151	0.055	0	0		KHDRBS2	7.46216e-63	-0.351989	0.031	0.093	2.50266e-58	0		PTPRM	4.5679e-190	-0.231181	0.28	0.602	1.53198e-185	0		HS3ST4	2.00617e-33	-0.610562	0.095	0.188	6.72828e-29	0		LINC02147	2.39633e-92	0.456038	0.445	0.278	8.0368e-88	0		IKZF1	2.94384e-20
SAMD4A	6.53284e-97	-0.423085	0.162	0.271	2.19098e-92	0		PTCH1	0	0.283873	0.391	0.258	0	0		ADAMTS6	1.82901e-61	-0.625155	0.066	0.153	6.13412e-57	0		TCF4	2.68635e-189	-0.188795	0.275	0.582	9.00947e-185	0		MED13L	3.50395e-33	-0.120867	0.442	0.588	1.17515e-28	0		PCBP3	4.85507e-92	0.501592	0.574	0.4	1.62829e-87	0		SFMBT2	3.63431e-20
SH3RF3	1.20016e-96	0.21993	0.754	0.688	4.02509e-92	0		HPSE2	0	0.281915	0.723	0.482	0	0		ABCC4	4.14418e-60	-0.517047	0.132	0.25	1.38987e-55	0		LAMA4	1.03264e-187	-0.196622	0.333	0.643	3.46327e-183	0		HSPA1A	3.1662e-32	-0.549356	0.061	0.155	1.06188e-27	0		SLC30A10	9.02975e-92	0.331431	0.562	0.399	3.0284e-87	0		ARID1B	4.01839e-20
CSGALNACT1	5.1646e-95	0.134236	0.695	0.633	1.7321e-90	0		NRXN1	0	0.278879	0.986	0.914	0	0		HSPA1A	7.44384e-60	-0.461712	0.025	0.084	2.49651e-55	0		PLEKHA5	1.45925e-187	-0.129312	0.362	0.669	4.89402e-183	0		DPP10	3.96943e-32	0.643245	0.547	0.433	1.33127e-27	0		DAB1	2.0992e-90	0.485241	0.456	0.286	7.04028e-86	0		SMARCA2	5.98045e-20
C12orf75	2.62894e-94	0.164256	0.198	0.172	8.81694e-90	0		GPM6A	0	0.278179	0.994	0.961	0	0		COBLL1	9.17585e-60	0.19914	0.889	0.803	3.0774e-55	0		ARID1B	1.81271e-186	-0.190586	0.265	0.573	6.07946e-182	0		ACSL1	1.06351e-31	-0.440096	0.15	0.269	3.56681e-27	0		SORBS1	1.13181e-89	-0.894309	0.147	0.3	3.79585e-85	0		TMEM131L	7.79888e-20
TTC7A	8.29032e-90	0.149611	0.467	0.434	2.78041e-85	0		HS3ST5	0	0.277355	0.279	0.168	0	0		ACTN2	1.14949e-59	0.422621	0.235	0.118	3.85517e-55	0		ZEB1	3.79276e-186	-0.320074	0.363	0.66	1.27201e-181	0		PALD1	1.26787e-31	-0.349898	0.165	0.272	4.25219e-27	0		SLC1A3	4.35235e-88	0.200397	0.823	0.658	1.45969e-83	0		RUNX1	9.8252e-20
CSF1R	1.50401e-88	0.167373	0.672	0.62	5.04413e-84	0		CPEB3	0	0.276325	0.67	0.508	0	0		TSPAN5	2.73636e-59	0.359208	0.655	0.523	9.1772e-55	0		SEMA5A	3.25796e-185	-0.289638	0.188	0.446	1.09265e-180	0		PTPRJ	1.56979e-31	-0.159697	0.425	0.563	5.26477e-27	0		SLC20A2	7.97425e-88	0.215997	0.729	0.595	2.6744e-83	0		CDKAL1	2.66786e-19
DIRC3	2.04242e-88	-0.353439	0.019	0.054	6.84987e-84	0		NLGN4X	0	0.275248	0.447	0.311	0	0		NPAS2	9.20548e-59	0.283076	0.48	0.368	3.08733e-54	0		SPTBN1	5.85469e-185	-0.175298	0.375	0.686	1.96355e-180	0		PELI1	1.72145e-31	-0.307926	0.184	0.31	5.77341e-27	0		ZEB1	6.58184e-87	0.285251	0.743	0.602	2.20742e-82	0		RASA2	5.08026e-19
CPM	3.33191e-87	-0.371011	0.16	0.217	1.11745e-82	0		MIAT	0	0.274592	0.257	0.14	0	0		MCTP1	1.17755e-57	-0.662243	0.168	0.298	3.94926e-53	0		PID1	2.76603e-184	-0.291054	0.273	0.558	9.27671e-180	0		CTSB	2.19272e-31	-0.252507	0.332	0.466	7.35394e-27	0		PLCL1	9.07941e-87	0.406228	0.584	0.43	3.04505e-82	0		MAML2	5.18303e-19
ADGRG5	3.45971e-86	0.20741	0.055	0.028	1.16032e-81	0		HIF3A	0	0.273985	0.862	0.72	0	0		C2orf83	2.44818e-57	-0.630072	0.128	0.224	8.21071e-53	0		PRICKLE1	1.2628e-183	-0.366899	0.171	0.439	4.23516e-179	0		MBNL1	7.29149e-31	-0.103245	0.465	0.605	2.44542e-26	0		LMOD1	1.64429e-86	-0.836538	0.024	0.124	5.51461e-82	0		CNOT6L	9.43172e-19
IQGAP2	1.46203e-85	-0.294551	0.03	0.074	4.90336e-81	0		LGR4	0	0.273219	0.61	0.453	0	0		ELN	2.45325e-56	-0.538949	0.04	0.095	8.2277e-52	0		FOXP1	2.70412e-182	-0.125118	0.396	0.702	9.06908e-178	0		RAPGEF1	8.70893e-31	-0.286332	0.213	0.34	2.9208e-26	0		CRISPLD2	6.69775e-86	-0.864637	0.107	0.225	2.24629e-81	0		ADAMTS17	1.50593e-18
JAZF1	3.47331e-85	0.105359	0.661	0.637	1.16488e-80	0		DLC1	0	0.270648	0.524	0.38	0	0		LRRC1	3.11826e-56	-0.460797	0.049	0.121	1.0458e-51	0		NCOA1	6.90126e-181	-0.173233	0.358	0.668	2.31455e-176	0		CD74	4.58775e-30	-0.367476	0.146	0.264	1.53864e-25	0		GRK3	1.60043e-85	0.435397	0.429	0.278	5.36753e-81	0		SMCHD1	2.89863e-18
MT-CYB	6.33202e-82	0.294551	0.245	0.173	2.12363e-77	0		ITSN1	0	0.269475	0.814	0.654	0	0		KYNU	4.26784e-56	-0.376903	0.023	0.078	1.43135e-51	0		TGFBR3	3.96719e-180	-0.214712	0.312	0.617	1.33052e-175	0		TLR2	7.09679e-30	-0.233772	0.248	0.392	2.38012e-25	0		KCNT2	3.78969e-84	0.351273	0.604	0.437	1.27099e-79	0		TBC1D5	3.07829e-18
NAV3	5.93546e-81	0.130435	0.743	0.689	1.99064e-76	0		PHF21B	0	0.26735	0.789	0.641	0	0		HSPB1	3.91134e-54	-0.544843	0.023	0.072	1.31179e-49	0		MAGI2	3.25232e-179	-0.18696	0.43	0.719	1.09076e-174	0		HSP90AA1	1.81527e-29	-0.666284	0.185	0.287	6.08804e-25	0		DAAM2	1.92326e-81	0.280315	0.657	0.517	6.45023e-77	0		BACH2	3.67836e-18
SLCO2B1	1.81859e-80	0.17274	0.734	0.689	6.09919e-76	0		ZNF98	0	0.26637	0.786	0.559	0	0		SCARB1	6.03757e-54	0.180992	0.661	0.515	2.02488e-49	0		TTC28	2.23101e-178	-0.127658	0.364	0.677	7.48235e-174	0		IGSF21	2.60374e-29	-0.486479	0.039	0.113	8.73243e-25	0		GUCY1A2	3.11797e-81	0.460729	0.362	0.219	1.04571e-76	0		LPP	5.00047e-18
MAFB	2.22208e-80	-0.280868	0.031	0.074	7.45242e-76	0		SASH1	0	0.263891	0.883	0.746	0	0		MAGI2	3.28747e-53	-0.457766	0.228	0.329	1.10255e-48	0		TBX18	5.15565e-178	-0.334767	0.13	0.38	1.7291e-173	0		ABR	1.25468e-28	-0.10452	0.402	0.534	4.20794e-24	0		ABCC9	1.69589e-79	0.465702	0.386	0.244	5.68767e-75	0		RPS6KA3	5.89602e-18
DENND3	2.80926e-80	0.244358	0.6	0.528	9.42169e-76	0		RORA	0	0.262915	0.995	0.959	0	0		DIAPH2	5.88373e-53	-0.394111	0.129	0.212	1.97328e-48	0		NEAT1	5.35127e-177	-0.163399	0.703	0.93	1.79471e-172	0		GNAQ	1.27047e-28	-0.138673	0.425	0.568	4.2609e-24	0		AKAP6	1.81994e-79	-0.813269	0.043	0.147	6.10372e-75	0		STK17B	6.09161e-18
MT-CO1	4.6582e-80	0.27083	0.382	0.304	1.56227e-75	0		SH3RF1	0	0.262703	0.561	0.402	0	0		HMCN1	1.41341e-52	0.303751	0.418	0.279	4.74028e-48	0		PPM1H	1.75665e-176	-0.22232	0.225	0.491	5.89146e-172	0		BMP2K	2.10006e-28	-0.137062	0.391	0.531	7.04319e-24	0		SLC12A2	4.05649e-78	0.3857	0.519	0.358	1.36047e-73	0		FOXP1	6.18908e-18
PIP5K1B	5.8478e-79	0.210662	0.179	0.146	1.96123e-74	0		GLUL	0	0.262692	0.819	0.617	0	0		LARGE1	2.92865e-52	0.313679	0.473	0.348	9.82211e-48	0		ROBO1	1.16073e-175	-0.660909	0.182	0.425	3.89286e-171	0		LYN	2.3618e-28	-0.208863	0.271	0.399	7.92102e-24	0		PDE8A	1.98196e-77	0.293512	0.711	0.565	6.6471e-73	0		FYN	9.61374e-18
SMAD6	7.15746e-79	0.136249	0.107	0.09	2.40047e-74	0		PRDM16	0	0.261685	0.838	0.691	0	0		RALGAPA2	5.83534e-50	-0.586782	0.225	0.34	1.95706e-45	0		PBX1	2.31895e-172	-0.233889	0.233	0.512	7.77728e-168	0		HERPUD1	2.3963e-28	-0.353094	0.111	0.201	8.03672e-24	0		CARMIL1	2.0623e-76	-0.832092	0.06	0.164	6.91653e-72	0		DOCK2	1.27632e-17
PREX1	1.16305e-78	0.155095	0.665	0.625	3.90063e-74	0		FLRT2	0	0.25922	0.651	0.465	0	0		MFSD2A	7.38589e-50	0.314805	0.4	0.275	2.47708e-45	0		FNDC3B	6.18783e-172	-0.275572	0.216	0.51	2.07527e-167	0		ELL2	2.91482e-28	-0.409731	0.117	0.226	9.77572e-24	0		LZTS1	4.518e-76	0.387565	0.404	0.263	1.51525e-71	0		ADAM19	2.79639e-17
CD163	2.05925e-78	-0.276821	0.042	0.073	6.90631e-74	0		AC002429.2	0	0.258402	0.543	0.433	0	0		NKAIN2	3.45069e-49	-0.881818	0.036	0.088	1.15729e-44	0		EPS8	7.25399e-172	-0.322316	0.22	0.512	2.43284e-167	0		CIITA	6.64396e-28	-0.342855	0.102	0.2	2.22825e-23	0		COL4A3	7.44157e-76	0.337855	0.511	0.362	2.49576e-71	0		SARAF	3.55974e-17
NPL	3.4505e-78	-0.319749	0.336	0.455	1.15723e-73	0		GABRA2	0	0.258203	0.606	0.468	0	0		CGNL1	3.94378e-49	0.218379	0.761	0.639	1.32266e-44	0		LDLRAD3	1.91134e-171	-0.276828	0.246	0.545	6.41025e-167	0		DOCK10	7.78632e-28	-0.257599	0.153	0.259	2.61137e-23	0		LTBP1	9.2273e-76	-0.825037	0.127	0.267	3.09465e-71	0		TNRC6B	4.68641e-17
MT-CO3	1.27986e-76	0.263387	0.264	0.198	4.29238e-72	0		PAMR1	0	0.256571	0.783	0.659	0	0		BSG	6.01628e-49	0.282417	0.476	0.349	2.01774e-44	0		PTPRG	2.7836e-170	-0.24365	0.301	0.603	9.33564e-166	0		FAM49B	1.0005e-27	-0.164307	0.339	0.475	3.35549e-23	0		TJP1	1.07847e-75	0.251286	0.763	0.638	3.61697e-71	0		CYTIP	5.91331e-17
AC244021.1	7.03672e-76	0.180819	0.456	0.405	2.35998e-71	0		CADM2	0	0.255451	0.971	0.895	0	0		GPR85	8.8551e-49	0.325512	0.39	0.265	2.96982e-44	0		EHBP1	3.64539e-170	-0.140723	0.302	0.592	1.22259e-165	0		INPP5D	1.21463e-27	-0.143139	0.343	0.469	4.07364e-23	0		EPS8	1.36857e-75	0.205495	0.851	0.728	4.5899e-71	0		LCP1	8.96077e-17
C3	8.48837e-76	0.193596	0.607	0.555	2.84683e-71	0		PTN	0	0.250909	0.616	0.462	0	0		CP	2.9998e-48	-0.669292	0.069	0.173	1.00607e-43	0		ATP1A2	2.13735e-168	-0.147517	0.469	0.728	7.16824e-164	0		DENND1A	1.33777e-27	-0.115931	0.432	0.565	4.4866e-23	0		SDK1	1.40804e-74	-0.937282	0.076	0.191	4.7223e-70	0		PACS1	1.01511e-16
CHST11	2.5033e-75	0.163145	0.895	0.854	8.39556e-71	0		ADGRB3	0	0.249501	0.968	0.888	0	0		LEF1	5.72866e-48	0.272198	0.724	0.605	1.92128e-43	0		LPP	3.76305e-168	-0.146124	0.325	0.637	1.26205e-163	0		MGAT4A	1.95766e-27	-0.139482	0.312	0.437	6.56561e-23	0		MPPED2	2.2468e-73	0.321475	0.482	0.357	7.53533e-69	0		JAK1	1.25694e-16
SH3PXD2A	8.18884e-75	-0.312442	0.036	0.086	2.74637e-70	0		STOX1	0	0.247088	0.614	0.469	0	0		RASAL2	1.68408e-47	0.236064	0.714	0.589	5.64808e-43	0		PRKCA	3.09378e-165	-0.12012	0.493	0.788	1.03759e-160	0		ANKS1A	2.56897e-27	-0.119792	0.36	0.49	8.6158e-23	0		TTN	3.80633e-73	0.343146	0.389	0.267	1.27657e-68	0		MLLT3	2.12053e-16
MCF2L	1.49046e-74	0.300701	0.543	0.449	4.99871e-70	0		RHOJ	0	0.246706	0.463	0.334	0	0		IL6R	2.66115e-47	-0.3951	0.072	0.153	8.92496e-43	0		PAM	5.40771e-164	-0.243917	0.223	0.515	1.81364e-159	0		SLC1A3	4.10627e-27	-0.167199	0.576	0.716	1.37716e-22	0		P2RY14	3.87163e-73	0.365608	0.514	0.359	1.29847e-68	0		CD96	2.34346e-16
DSCAM	2.11366e-74	-0.258128	0.387	0.467	7.0888e-70	0		NHSL1	0	0.242302	0.847	0.718	0	0		CCSER1	6.81766e-47	-0.399531	0.164	0.266	2.28651e-42	0		EBF1	1.20775e-163	-0.311813	0.194	0.455	4.05056e-159	0		TBC1D22A	4.91641e-27	-0.105089	0.46	0.598	1.64886e-22	0		PRDM16	4.93446e-72	-0.622288	0.005	0.069	1.65492e-67	0		TTC39B	2.36008e-16
PPARG	1.36401e-73	-0.308153	0.068	0.121	4.5746e-69	0		SLCO1C1	0	0.241184	0.595	0.461	0	0		LYST	8.41967e-47	-0.347726	0.314	0.398	2.82379e-42	0		TRIO	3.53388e-163	-0.173517	0.376	0.688	1.18519e-158	0		TNFRSF1B	5.2728e-27	-0.273411	0.205	0.321	1.76839e-22	0		CNTN4	2.23327e-68	0.30535	0.507	0.36	7.48993e-64	0		ESYT2	2.63219e-16
ZNF804A	2.24835e-72	-0.288865	0.018	0.053	7.5405e-68	0		LMO3	0	0.240369	0.589	0.458	0	0		SLC7A1	1.76379e-46	0.21547	0.742	0.613	5.9154e-42	0		TMEM132C	2.15984e-161	-0.164303	0.469	0.744	7.24366e-157	0		CAPZB	1.4353e-26	-0.151079	0.325	0.438	4.81371e-22	0		KALRN	2.26892e-68	0.208313	0.666	0.53	7.6095e-64	0		NFKB1	2.77435e-16
CCDC26	1.8417e-71	0.150086	0.285	0.253	6.17669e-67	0		ACSBG1	0	0.23928	0.729	0.563	0	0		NET1	4.3084e-46	0.33876	0.447	0.318	1.44495e-41	0		AFF3	6.27278e-159	-0.185948	0.3	0.576	2.10377e-154	0		TBXAS1	1.65062e-26	-0.102236	0.451	0.589	5.53585e-22	0		RAPGEF5	3.00288e-68	0.393146	0.475	0.339	1.00711e-63	0		SLC1A2	3.05404e-16
NAV2	3.09126e-71	-0.362758	0.248	0.364	1.03675e-66	0		PDE4D	0	0.23856	0.837	0.694	0	0		DENND2A	8.23868e-46	0.325364	0.23	0.138	2.76309e-41	0		RBPMS	6.53402e-158	-0.28815	0.204	0.486	2.19138e-153	0		FMNL2	1.74057e-26	-0.161138	0.422	0.55	5.83752e-22	0		DENND2A	9.2359e-68	0.306908	0.504	0.365	3.09754e-63	0		DOCK8	7.94323e-16
HCG22	1.44631e-70	0.240464	0.083	0.054	4.85064e-66	0		PREX2	0	0.238019	0.915	0.782	0	0		ARID5B	2.19467e-45	-0.365734	0.038	0.099	7.36048e-41	0		PRKAG2	1.04331e-157	-0.247336	0.317	0.594	3.49904e-153	0		PAG1	1.82576e-26	-0.242768	0.191	0.305	6.12322e-22	0		MYO1B	4.6034e-67	0.251968	0.675	0.531	1.54389e-62	0		AC016831.7	1.04774e-15
RUNX2	2.05905e-70	0.186285	0.427	0.387	6.90565e-66	0		SOX5	0	0.232927	0.967	0.902	0	0		KCNJ6	2.86289e-45	-0.33304	0.028	0.075	9.60155e-41	0		SBF2	7.56079e-157	-0.125598	0.292	0.596	2.53574e-152	0		ENTPD1	3.77798e-26	-0.305605	0.134	0.234	1.26706e-21	0		LHFPL6	3.27592e-66	0.236553	0.807	0.683	1.09868e-61	0		HIST1H2AC	1.08618e-15
P3H2	6.92271e-70	0.13091	0.238	0.22	2.32174e-65	0		ATP8A1	0	0.231558	0.483	0.357	0	0		ADGRL3	3.17986e-45	-0.389324	0.236	0.321	1.06646e-40	0		RBFOX2	2.31558e-156	-0.154176	0.235	0.517	7.76599e-152	0		SH3RF3	1.20891e-25	-0.191205	0.345	0.461	4.05443e-21	0		ADAMTS1	3.88363e-66	-0.846505	0.047	0.124	1.30249e-61	0		FAAH2	1.0863e-15
LINC02057	7.01231e-70	0.227487	0.109	0.077	2.35179e-65	0		MAST4	0	0.230363	0.882	0.739	0	0		PDZRN3	3.77083e-45	-0.421019	0.335	0.42	1.26466e-40	0		NOVA1	4.95566e-156	-0.302541	0.173	0.436	1.66203e-151	0		SMAP2	1.44375e-25	-0.197883	0.299	0.429	4.84204e-21	0		KIAA1109	1.944e-64	0.251519	0.688	0.563	6.5198e-60	0		TNFAIP8	1.31877e-15
USP53	1.64454e-69	0.27783	0.445	0.361	5.51547e-65	0		GLI3	0	0.229819	0.725	0.566	0	0		AL033504.1	1.18696e-44	-0.295887	0.014	0.056	3.98082e-40	0		GAB1	7.82846e-154	-0.260398	0.16	0.406	2.62551e-149	0		RNF144B	1.59953e-25	-0.342542	0.159	0.282	5.36452e-21	0		CASQ2	5.64959e-64	-0.470845	0.002	0.052	1.89476e-59	0		RHOH	2.41292e-15
RASSF8	2.71573e-69	0.190249	0.438	0.39	9.10801e-65	0		MACROD2	0	0.226947	0.757	0.604	0	0		ITGA9	3.69374e-44	-0.345261	0.018	0.068	1.23881e-39	0		WWTR1	2.91349e-153	-0.297108	0.162	0.413	9.77126e-149	0		KCNMA1	6.24137e-25	-0.289289	0.243	0.381	2.09323e-20	0		DISC1	1.36457e-63	0.271432	0.496	0.362	4.57648e-59	0		WNK1	2.99393e-15
SP140	2.58965e-68	0.208839	0.188	0.153	8.68518e-64	0		RGS20	0	0.222981	0.8	0.653	0	0		ETS1	1.34295e-43	0.271003	0.488	0.378	4.50399e-39	0		SLC20A2	4.19501e-153	-0.199481	0.276	0.568	1.40692e-148	0		C5AR1	6.60788e-25	-0.361192	0.048	0.112	2.21615e-20	0		CA2	4.37677e-63	0.482045	0.29	0.175	1.46788e-58	0		PATJ	3.1087e-15
IL1RAP	4.20543e-67	0.243802	0.204	0.161	1.41042e-62	0		NTRK2	0	0.22279	0.951	0.876	0	0		LRP8	2.82327e-43	0.288468	0.431	0.31	9.46869e-39	0		SGCD	1.10835e-152	-0.217809	0.205	0.448	3.71718e-148	0		MITF	1.00898e-24	-0.271413	0.129	0.22	3.38393e-20	0		PITPNM2	5.25377e-63	0.330168	0.4	0.286	1.76201e-58	0		NCOA2	4.38297e-15
ITGA9	8.07278e-65	0.20023	0.275	0.233	2.70745e-60	0		NKAIN3	0	0.220897	0.892	0.778	0	0		DST	3.97045e-43	-0.500975	0.203	0.312	1.33161e-38	0		SYNPO2	1.16468e-152	-0.273756	0.154	0.385	3.90611e-148	0		DOCK5	1.71646e-24	-0.278664	0.154	0.257	5.75667e-20	0		ADGRL3	9.49193e-63	0.183413	0.652	0.525	3.1834e-58	0		AC245297.3	4.79871e-15
LINC01684	1.55929e-64	0.113986	0.191	0.177	5.22954e-60	0		RYR3	0	0.218235	0.97	0.873	0	0		SPTBN1	5.03169e-43	0.214208	0.855	0.766	1.68753e-38	0		SLC1A3	1.30009e-151	-0.15384	0.493	0.76	4.36025e-147	0		ATXN1	2.81251e-24	-0.115598	0.332	0.453	9.43259e-20	0		ARHGAP42	1.28702e-62	0.245124	0.657	0.527	4.3164e-58	0		ETS1	5.51373e-15
LINC01091	4.5533e-63	0.365518	0.141	0.085	1.52709e-58	0		AC073050.1	0	0.218082	0.743	0.622	0	0		HLF	1.08116e-42	0.309781	0.478	0.35	3.626e-38	0		CPQ	3.16952e-151	-0.182854	0.188	0.448	1.06299e-146	0		PRAM1	2.94678e-24	-0.362328	0.009	0.052	9.8829e-20	0		RCAN2	1.15631e-61	-0.832694	0.25	0.384	3.87802e-57	0		UBASH3B	5.77969e-15
CARD11	6.12134e-62	0.129845	0.321	0.3	2.05297e-57	0		GABRB1	0	0.218061	0.898	0.783	0	0		CARMIL1	1.96014e-42	-0.430115	0.069	0.136	6.5739e-38	0		FBN1	4.14589e-151	-0.326662	0.146	0.395	1.39045e-146	0		DENND3	4.19329e-24	-0.28399	0.177	0.29	1.40635e-19	0		SNRK	1.3409e-61	0.313395	0.505	0.385	4.49712e-57	0		ITK	6.23204e-15
TNFAIP2	8.46107e-62	-0.288038	0.068	0.13	2.83767e-57	0		ADGRL3	0	0.217437	0.935	0.832	0	0		INPP5D	1.59326e-41	0.233544	0.588	0.476	5.34348e-37	0		PRRX1	2.19578e-150	-0.260102	0.169	0.414	7.36421e-146	0		FGD4	6.4177e-24	-0.204533	0.264	0.383	2.15237e-19	0		ACTA2	5.06031e-61	-0.746269	0.062	0.163	1.69713e-56	0		CDC14A	7.17293e-15
SPNS2	9.01959e-62	0.158082	0.225	0.195	3.02499e-57	0		LSAMP	0	0.217284	0.997	0.982	0	0		CASS4	2.78482e-41	0.28209	0.223	0.142	9.33973e-37	0		FRMD6	1.39625e-149	-0.246989	0.174	0.427	4.68275e-145	0		PPARD	1.1512e-23	-0.301693	0.106	0.202	3.8609e-19	0		COL5A3	1.44705e-60	0.382206	0.382	0.258	4.85313e-56	0		NEDD9	9.96882e-15
CADM1	8.94794e-61	-0.28565	0.081	0.128	3.00096e-56	0		LIMCH1	0	0.217067	0.658	0.518	0	0		PPM1H	3.31281e-41	0.308431	0.495	0.375	1.11105e-36	0		THRB	3.87729e-147	-0.244141	0.16	0.398	1.30036e-142	0		NCKAP5	1.21408e-23	-0.32441	0.144	0.235	4.07179e-19	0		PDE1C	3.3865e-60	0.392815	0.37	0.251	1.13577e-55	0		RPS6KA5	1.01102e-14
MT-CO2	6.6779e-60	0.270296	0.261	0.195	2.23964e-55	0		EPHB1	0	0.215959	0.691	0.55	0	0		JCAD	8.99068e-41	0.278655	0.557	0.432	3.01529e-36	0		IMMP2L	4.2839e-146	-0.153769	0.32	0.603	1.43674e-141	0		TRIO	1.55706e-23	-0.100183	0.323	0.449	5.22208e-19	0		DGKB	8.9267e-60	0.206898	0.625	0.487	2.99384e-55	0		NAP1L4	1.20453e-14
SEMA4D	1.17821e-59	0.228417	0.285	0.232	3.95147e-55	0		TCF7L2	0	0.213831	0.837	0.718	0	0		HSPG2	1.32066e-40	-0.424577	0.076	0.147	4.42925e-36	0		PKP4	1.13257e-145	-0.237719	0.148	0.386	3.79841e-141	0		FCHO2	2.49788e-23	-0.179547	0.266	0.371	8.37739e-19	0		STK39	5.19101e-59	0.299213	0.485	0.361	1.74096e-54	0		CAMK2D	1.281e-14
TBXAS1	2.66287e-57	0.134936	0.799	0.762	8.93072e-53	0		AC091826.2	0	0.211903	0.613	0.49	0	0		SLC22A5	3.11905e-40	0.326871	0.277	0.177	1.04607e-35	0		NID1	6.23534e-145	-0.212814	0.246	0.518	2.09121e-140	0		FHIT	2.50724e-23	-0.119274	0.471	0.582	8.40879e-19	0		MGLL	4.00892e-57	0.312674	0.556	0.431	1.34451e-52	0		ITPR1	1.51804e-14
PTPRE	2.77449e-57	0.137009	0.655	0.618	9.30509e-53	0		CPE	0	0.208972	0.806	0.687	0	0		NCALD	5.66814e-40	0.350188	0.342	0.226	1.90098e-35	0		ARNT2	1.02883e-144	-0.160666	0.383	0.655	3.45049e-140	0		ZFP36L2	2.62387e-23	-0.258103	0.157	0.255	8.79993e-19	0		CYTH3	9.61699e-57	0.220387	0.581	0.466	3.22535e-52	0		SIPA1L1	1.66478e-14
OTULINL	3.71974e-57	0.106593	0.297	0.285	1.24753e-52	0		AC092691.1	0	0.206736	0.957	0.87	0	0		PRSS23	6.19408e-40	-0.331642	0.111	0.185	2.07737e-35	0		MSI2	1.15901e-144	-0.188877	0.264	0.543	3.8871e-140	0		PLSCR1	2.89168e-23	-0.319573	0.094	0.189	9.69811e-19	0		AGRN	1.13894e-56	0.368614	0.32	0.207	3.81977e-52	0		TRAPPC9	2.01587e-14
AC008050.1	1.68388e-56	0.245485	0.166	0.128	5.64741e-52	0		TMEM108	0	0.205478	0.561	0.435	0	0		NKD1	2.13831e-39	0.289198	0.398	0.276	7.17147e-35	0		BMP6	1.83522e-144	-0.338806	0.155	0.391	6.15497e-140	0		CSGALNACT1	2.96917e-23	-0.102898	0.429	0.546	9.95802e-19	0		AC092957.1	1.80999e-56	0.216067	0.671	0.533	6.07036e-52	0		BABAM2	2.11152e-14
GRK5	3.48287e-56	0.158017	0.207	0.181	1.16809e-51	0		SFXN5	0	0.203533	0.918	0.811	0	0		ARL15	3.06307e-39	-0.655521	0.697	0.722	1.02729e-34	0		DOCK1	4.58785e-143	-0.179605	0.186	0.447	1.53867e-138	0		CAMK1D	3.06212e-23	-0.151025	0.241	0.351	1.02697e-18	0		CEMIP	6.19904e-56	-1.15932	0.069	0.162	2.07903e-51	0		MGAT5	2.42325e-14
XYLT1	9.52623e-56	-0.27743	0.112	0.165	3.19491e-51	0		SHROOM3	0	0.198109	0.757	0.623	0	0		ARFGEF2	3.75497e-39	0.215254	0.584	0.481	1.25934e-34	0		SSBP2	8.85406e-143	-0.116077	0.241	0.504	2.96947e-138	0		FNIP2	4.28994e-23	-0.230209	0.16	0.258	1.43876e-18	0		SHISA6	1.07317e-55	0.327839	0.298	0.197	3.59919e-51	0		ARIH1	2.6563e-14
HIVEP3	3.50141e-55	0.122021	0.524	0.482	1.1743e-50	0		ERBB4	0	0.19406	0.969	0.905	0	0		PTPRJ	4.29133e-39	-0.38472	0.079	0.146	1.43923e-34	0		ERC1	9.43265e-143	-0.113269	0.25	0.534	3.16352e-138	0		B4GALT1	4.97396e-23	-0.309874	0.122	0.207	1.66817e-18	0		TMEM132C	3.78402e-55	-0.610253	0.01	0.064	1.26909e-50	0		MAP3K1	3.65994e-14
STK32B	3.28068e-54	0.121131	0.213	0.199	1.10027e-49	0		FRMD4A	0	0.190354	0.578	0.437	0	0		CLIC5	8.48524e-39	0.32972	0.362	0.25	2.84578e-34	0		MPP6	1.47744e-142	-0.343699	0.15	0.373	4.95504e-138	0		NFATC2	5.14551e-23	-0.193568	0.199	0.292	1.7257e-18	0		PDE1A	5.7686e-55	-0.688968	0.072	0.177	1.93467e-50	0		GPRIN3	3.91137e-14
SYTL3	4.2874e-54	0.166815	0.207	0.18	1.43791e-49	0		C1orf61	0	0.166284	0.715	0.587	0	0		ATP8B1	1.04483e-38	-0.347074	0.147	0.228	3.50414e-34	0		ZFPM2	1.97336e-142	-0.387942	0.114	0.329	6.61827e-138	0		RIN3	5.38573e-23	-0.157259	0.254	0.359	1.80627e-18	0		PAPSS2	1.01393e-53	0.411206	0.324	0.208	3.40051e-49	0		SCML4	4.10752e-14
CGNL1	1.30944e-53	0.161494	0.103	0.08	4.3916e-49	0		CTNNA2	0	0.139233	0.996	0.974	0	0		SH3RF3	1.84895e-38	-0.337382	0.095	0.159	6.20102e-34	0		USP53	5.05817e-142	-0.364835	0.27	0.537	1.69641e-137	0		P4HA1	5.61568e-23	-0.351424	0.157	0.255	1.88339e-18	0		ARHGEF10L	1.14331e-53	-0.648971	0.053	0.14	3.83442e-49	0		TESPA1	5.40738e-14
VASH1	2.74693e-53	0.102889	0.269	0.26	9.21264e-49	0		MALAT1	0	-0.135568	1	1	0	0		FARP1	2.04321e-38	0.257429	0.326	0.234	6.85252e-34	0		TEAD1	5.66959e-141	-0.225809	0.187	0.451	1.90147e-136	0		GALNT2	6.07586e-23	-0.26007	0.129	0.218	2.03772e-18	0		RIPOR3	2.83123e-52	0.307038	0.447	0.317	9.49538e-48	0		KLRD1	5.41527e-14
KCNMB2-AS1	1.74957e-52	0.198382	0.157	0.125	5.86772e-48	0		SPARC	0	-0.293859	0.008	0.073	0	0		MRPS6	1.10487e-37	0.307298	0.175	0.099	3.70551e-33	0		ABCA8	9.95151e-141	-0.24769	0.227	0.47	3.33754e-136	0		PCNX2	6.77611e-23	-0.305454	0.06	0.133	2.27257e-18	0		LPL	1.32366e-51	0.453529	0.219	0.12	4.43928e-47	0		CAMKMT	7.0602e-14
PLA2G7	4.61884e-52	-0.178723	0.03	0.059	1.54907e-47	0		ARRDC4	0	-0.348583	0.014	0.094	0	0		TMTC1	1.81772e-37	-0.568792	0.16	0.236	6.09626e-33	0		RANBP3L	1.21235e-140	-0.347536	0.145	0.357	4.06599e-136	0		BNC2	7.30775e-23	-0.129099	0.315	0.416	2.45087e-18	0		FILIP1	1.74884e-51	-0.560922	0.039	0.114	5.86527e-47	0		AOAH	7.90541e-14
FOS	5.78921e-52	-0.394486	0.051	0.114	1.94159e-47	0		RASL12	0	-0.363485	0.016	0.11	0	0		VEGFC	2.83482e-37	-0.501626	0.098	0.164	9.50743e-33	0		PLD1	3.48801e-139	-0.200741	0.186	0.442	1.16981e-134	0		ARHGAP25	7.34404e-23	-0.227208	0.157	0.251	2.46304e-18	0		ENAH	2.20816e-51	-0.660403	0.044	0.125	7.40574e-47	0		KMT2E	1.0445e-13
APPL2	9.63759e-52	0.111049	0.429	0.414	3.23225e-47	0		ID3	0	-0.38137	0.029	0.131	0	0		THSD4	4.71025e-37	0.137507	0.899	0.816	1.57972e-32	0		LDLRAD4	4.45845e-139	-0.18039	0.269	0.539	1.49527e-134	0		MERTK	1.8423e-22	-0.136064	0.33	0.455	6.1787e-18	0		COBLL1	5.03681e-51	0.188212	0.769	0.657	1.68925e-46	0		STT3B	1.09288e-13
PLXNA2	3.36302e-51	0.21393	0.096	0.066	1.12789e-46	0		ACTN2	0	-0.384094	0.052	0.167	0	0		NOS1	4.76921e-37	-0.262542	0.018	0.055	1.5995e-32	0		ITIH5	1.55691e-138	-0.129804	0.305	0.571	5.22156e-134	0		KLF2	2.59665e-22	-0.454496	0.017	0.068	8.70864e-18	0		COL4A4	1.03503e-50	0.301551	0.422	0.315	3.4713e-46	0		CDK6	1.28418e-13
SKI	9.15671e-50	0.136302	0.421	0.394	3.07098e-45	0		KCNJ3	0	-0.397378	0.03	0.12	0	0		RASGRP3	1.62143e-35	0.317516	0.271	0.176	5.43794e-31	0		ARHGAP10	3.10978e-138	-0.249374	0.191	0.453	1.04296e-133	0		FMNL3	3.71512e-22	-0.201745	0.142	0.22	1.24598e-17	0		DACH1	1.19141e-50	0.295337	0.481	0.364	3.99574e-46	0		MGAT4A	1.28495e-13
C4orf19	1.296e-49	0.157341	0.12	0.1	4.34652e-45	0		GUCY1A1	0	-0.415906	0.013	0.11	0	0		MCC	4.46408e-35	0.199077	0.551	0.451	1.49716e-30	0		PHACTR2	4.12835e-138	-0.305147	0.143	0.383	1.38457e-133	0		SAT1	5.45967e-22	-0.21926	0.332	0.465	1.83106e-17	0		TMEM131L	2.05367e-50	-0.617609	0.026	0.094	6.8876e-46	0		NELL2	1.32853e-13
CACNB4	3.77776e-49	0.181202	0.095	0.071	1.26698e-44	0		SYNPO2	0	-0.433977	0.015	0.115	0	0		NEK5	4.59615e-35	0.305043	0.226	0.141	1.54146e-30	0		EPHA3	6.31979e-138	-0.376681	0.079	0.261	2.11953e-133	0		TAOK3	9.01661e-22	-0.113357	0.301	0.42	3.02399e-17	0		ACTN1	9.70038e-50	-0.613418	0.073	0.168	3.25331e-45	0		KLRC4-KLRK1	1.45963e-13
BCL6	4.65166e-47	-0.194608	0.077	0.112	1.56007e-42	0		RNF19A	0	-0.44485	0.508	0.595	0	0		HIF1A-AS2	9.12037e-35	0.234689	0.474	0.352	3.05879e-30	0		ABCA10	8.13334e-138	-0.30412	0.204	0.431	2.72776e-133	0		AC074327.1	1.0291e-21	-0.342129	0.072	0.148	3.45141e-17	0		NMNAT2	4.49657e-49	-0.555494	0.008	0.06	1.50806e-44	0		TXNIP	1.48932e-13
MT-ATP6	1.50308e-46	0.234985	0.19	0.139	5.04102e-42	0		SNTB1	0	-0.452386	0.125	0.269	0	0		PRKCB	1.63546e-34	0.338081	0.169	0.093	5.485e-30	0		COBLL1	1.24527e-136	-0.203215	0.219	0.474	4.17639e-132	0		VMP1	1.21315e-21	-0.192515	0.208	0.323	4.06867e-17	0		IGF1R	4.60474e-49	-0.636594	0.139	0.256	1.54434e-44	0		NRG3	1.5481e-13
MVB12B	2.96852e-46	0.168306	0.367	0.327	9.95581e-42	0		ANGPT1	0	-0.454273	0.046	0.168	0	0		TRABD2A	2.71421e-34	-0.205208	0.019	0.054	9.10292e-30	0		FGD6	5.03214e-136	-0.141183	0.198	0.441	1.68768e-131	0		HLA-DPB1	1.68659e-21	-0.393829	0.047	0.118	5.65648e-17	0		FOS	4.98581e-49	-0.599662	0.035	0.097	1.67214e-44	0		SESN3	2.48172e-13
S100Z	5.22403e-46	0.197655	0.214	0.182	1.75204e-41	0		SEMA6A	0	-0.466444	0.139	0.28	0	0		KIF26B	3.31898e-34	-0.30657	0.051	0.1	1.11312e-29	0		PTPN13	1.10116e-135	-0.194272	0.174	0.421	3.69307e-131	0		GNA13	1.70662e-21	-0.317244	0.137	0.231	5.72368e-17	0		LAMC3	7.44115e-49	0.29779	0.361	0.264	2.49561e-44	0		CHST11	2.8333e-13
FARP1	1.10687e-45	-0.190203	0.109	0.157	3.7122e-41	0		CCDC85A	0	-0.46833	0.013	0.091	0	0		CEMIP2	7.97283e-34	0.195506	0.65	0.546	2.67393e-29	0		BMP5	6.83079e-135	-0.311088	0.127	0.331	2.29091e-130	0		PIK3R1	2.10298e-21	-0.142043	0.206	0.316	7.05297e-17	0		SH3RF1	1.64554e-48	0.247729	0.516	0.4	5.51881e-44	0		XKR6	2.87862e-13
NHSL1	3.21559e-45	-0.169369	0.288	0.336	1.07844e-40	0		IGFBP5	0	-0.471089	0.01	0.097	0	0		DLC1	1.1678e-33	0.251159	0.47	0.369	3.91657e-29	0		KIF13A	8.64056e-135	-0.177551	0.167	0.411	2.89787e-130	0		APBB1IP	2.38405e-21	-0.185279	0.23	0.332	7.99563e-17	0		CCDC102B	1.99323e-48	0.411941	0.315	0.201	6.68491e-44	0		RCAN3	3.59378e-13
SLC2A5	5.37841e-45	0.214958	0.368	0.306	1.80381e-40	0		FRMPD2	0	-0.474722	0.171	0.318	0	0		SH3RF2	3.18523e-33	-0.224323	0.027	0.07	1.06826e-28	0		SLC22A23	9.89344e-135	-0.235333	0.198	0.46	3.31806e-130	0		PRKCB	2.73662e-21	-0.170224	0.256	0.349	9.17809e-17	0		MYO1E	2.01362e-48	-0.646017	0.07	0.165	6.75326e-44	0		ARL15	4.19677e-13
ADAMTS17	1.00297e-44	-0.392308	0.084	0.141	3.36377e-40	0		JUN	0	-0.477383	0.143	0.287	0	0		ABCG2	9.5073e-33	0.250108	0.728	0.609	3.18856e-28	0		SESTD1	6.13953e-134	-0.190871	0.172	0.421	2.05907e-129	0		DIAPH2	3.35306e-21	-0.116503	0.333	0.453	1.12455e-16	0		PDLIM5	3.50814e-48	-0.736548	0.183	0.296	1.17656e-43	0		KAT6B	5.40078e-13
MT-ND3	2.11883e-44	0.173194	0.105	0.076	7.10613e-40	0		SH3GL2	0	-0.482112	0.016	0.126	0	0		ITGA1	2.21281e-32	0.159126	0.562	0.475	7.42131e-28	0		RUNX1T1	6.72254e-133	-0.194368	0.164	0.401	2.25461e-128	0		EPB41L3	4.3115e-21	-0.251955	0.266	0.391	1.44599e-16	0		AC012409.2	4.60227e-48	0.282006	0.462	0.353	1.54351e-43	0		USP3	5.80927e-13
KIRREL3	2.21546e-44	0.222237	0.052	0.03	7.43021e-40	0		AEBP1	0	-0.488577	0.109	0.241	0	0		MTUS1	2.54195e-32	0.186296	0.687	0.594	8.52519e-28	0		SETBP1	1.03812e-131	-0.245969	0.244	0.477	3.48165e-127	0		LHFPL2	4.5202e-21	-0.278184	0.108	0.194	1.51598e-16	0		LINC01088	3.1941e-47	-0.74193	0.034	0.109	1.07124e-42	0		PHTF2	6.56102e-13
CYTL1	3.73374e-44	0.125225	0.072	0.057	1.25222e-39	0		LINC00836	0	-0.490618	0.005	0.104	0	0		LRRFIP1	3.65109e-32	-0.307638	0.199	0.291	1.2245e-27	0		TBL1XR1	2.2224e-131	-0.138797	0.188	0.441	7.4535e-127	0		MCTP1	1.34017e-20	-0.153303	0.242	0.35	4.49468e-16	0		ARHGAP29	9.30991e-47	0.206866	0.685	0.554	3.12236e-42	0		NR3C1	7.1191e-13
MT-ND4	1.18648e-43	0.253149	0.222	0.163	3.97922e-39	0		ADAMTS9	0	-0.49706	0.062	0.191	0	0		ANKS1A	4.66268e-32	0.153817	0.76	0.663	1.56377e-27	0		MLLT3	3.66908e-131	-0.244518	0.13	0.345	1.23054e-126	0		SRGAP2B	1.41364e-20	-0.210398	0.136	0.223	4.74106e-16	0		TRPC4	2.87163e-46	0.399297	0.406	0.287	9.63086e-42	0		AKAP13	7.46137e-13
PTCHD4	1.41935e-43	0.166362	0.135	0.111	4.76023e-39	0		COL21A1	0	-0.501957	0.16	0.302	0	0		DOCK4	9.33025e-32	-0.306076	0.513	0.591	3.12918e-27	0		LAMC1	4.6528e-131	-0.329588	0.143	0.371	1.56046e-126	0		WDFY2	1.54409e-20	-0.138149	0.267	0.367	5.17859e-16	0		FN1	3.07237e-46	0.312486	0.402	0.298	1.03041e-41	0		DPP10	8.21194e-13
EML1	3.47217e-43	0.105085	0.172	0.161	1.1645e-38	0		CFAP47	0	-0.506466	0.1	0.231	0	0		BBS9	1.72263e-31	0.218832	0.666	0.569	5.77735e-27	0		DLG2	5.20769e-131	-0.103916	0.591	0.827	1.74655e-126	0		HLA-DRB1	2.23039e-20	-0.279427	0.054	0.12	7.48029e-16	0		CTNNA3	1.53524e-45	-0.47806	0.174	0.265	5.1489e-41	0		TLK1	8.48311e-13
TMEM156	4.87665e-43	0.12175	0.336	0.318	1.63553e-38	0		NAV1	0	-0.521274	0.464	0.593	0	0		MGAT5	1.92698e-31	0.245942	0.532	0.43	6.46269e-27	0		ANKS1B	5.84934e-131	-0.299544	0.176	0.401	1.96175e-126	0		FOXO3	2.91504e-20	-0.149578	0.247	0.353	9.77647e-16	0		ARHGAP26	2.1016e-45	0.291924	0.556	0.437	7.04836e-41	0		CRYBG1	9.46401e-13
RASGEF1B	1.36531e-42	-0.231541	0.032	0.072	4.57898e-38	0		SERPINI2	0	-0.545673	0.069	0.233	0	0		PLCG2	3.54491e-31	-0.352084	0.171	0.25	1.18889e-26	0		SPATS2L	6.63777e-131	-0.261058	0.135	0.362	2.22617e-126	0		PAN3	4.07767e-20	-0.100351	0.269	0.376	1.36757e-15	0		SLC8A1	3.38496e-45	-0.696047	0.142	0.241	1.13525e-40	0		ARHGEF3	9.82722e-13
AC066613.2	1.77083e-42	-0.271844	0.071	0.117	5.93901e-38	0		TENM4	0	-0.551765	0.443	0.618	0	0		PDE7B	4.6836e-31	-0.293408	0.131	0.195	1.57079e-26	0		RAPGEF4	3.72609e-130	-0.228771	0.164	0.402	1.24966e-125	0		DLEU7-AS1	8.04993e-20	-0.279977	0.06	0.13	2.69979e-15	0		GRID1	4.19482e-45	-0.640748	0.144	0.253	1.40686e-40	0		UBAC2	1.01889e-12
MT-ND1	1.95149e-42	0.212403	0.17	0.127	6.54492e-38	0		PRRX1	0	-0.552038	0.059	0.212	0	0		TFPI	5.21033e-31	-0.253934	0.016	0.056	1.74744e-26	0		PHF21A	1.25871e-129	-0.146899	0.182	0.43	4.22147e-125	0		SLC4A7	8.44334e-20	-0.14599	0.254	0.354	2.83173e-15	0		CA4	5.72873e-45	0.325159	0.184	0.116	1.9213e-40	0		ASCC3	1.27237e-12
LINC00996	2.98829e-42	0.200183	0.06	0.039	1.00221e-37	0		SLCO3A1	0	-0.552818	0.069	0.208	0	0		GCNT1	5.27713e-31	0.275756	0.23	0.153	1.76984e-26	0		CDC42BPA	3.31006e-129	-0.102389	0.253	0.528	1.11013e-124	0		KLF6	9.67e-20	-0.29834	0.075	0.155	3.24313e-15	0		SH3D19	8.42504e-45	0.238482	0.478	0.37	2.82559e-40	0		ANK2	1.43913e-12
MRC2	5.70037e-42	0.152706	0.2	0.173	1.91179e-37	0		ADAMTSL3	0	-0.553664	0.026	0.122	0	0		AC245297.3	6.92658e-31	-0.261351	0.082	0.131	2.32304e-26	0		TANK	6.94967e-129	-0.213012	0.157	0.392	2.33078e-124	0		SAMD4A	1.00386e-19	-0.148984	0.214	0.303	3.36676e-15	0		PIK3CD	1.32134e-44	0.307998	0.284	0.2	4.43149e-40	0		NEK7	1.49919e-12
NCF1	6.89467e-42	0.130669	0.1	0.084	2.31234e-37	0		ABCC4	0	-0.558357	0.107	0.265	0	0		UACA	9.43445e-31	0.222012	0.613	0.515	3.16413e-26	0		PLEKHG1	7.36337e-129	-0.252353	0.145	0.38	2.46953e-124	0		SLC1A2	1.24981e-19	0.530678	0.285	0.231	4.19161e-15	0		SLC22A23	1.74159e-44	0.255077	0.363	0.274	5.84095e-40	0		NCK2	1.5034e-12
ICA1	1.36042e-41	0.144733	0.104	0.088	4.56259e-37	0		FOS	0	-0.5632	0.087	0.233	0	0		KLHL5	1.37016e-30	0.169615	0.615	0.524	4.59525e-26	0		CPED1	9.3403e-128	-0.239885	0.141	0.354	3.13255e-123	0		H3F3B	1.73342e-19	-0.394439	0.033	0.089	5.81353e-15	0		THRB	1.02296e-43	-0.50287	0.035	0.104	3.43079e-39	0		ZC3HAV1	1.50884e-12
BACH1	8.80583e-41	0.148358	0.522	0.486	2.9533e-36	0		DPYSL3	0	-0.568091	0.156	0.323	0	0		ST8SIA6	1.67291e-30	0.225819	0.731	0.625	5.61061e-26	0		TENM4	6.55442e-127	-0.147246	0.233	0.475	2.19822e-122	0		PARP8	1.74949e-19	-0.175218	0.188	0.277	5.86745e-15	0		TFPI	1.05093e-43	0.315706	0.353	0.255	3.5246e-39	0		CRTC3	1.70377e-12
NAIP	1.38121e-40	0.158164	0.502	0.463	4.6323e-36	0		KAZN	0	-0.572784	0.439	0.563	0	0		AGAP1	1.88792e-30	0.207465	0.678	0.572	6.33172e-26	0		IGF1R	8.62781e-127	-0.150523	0.211	0.462	2.8936e-122	0		RAD51B	1.97827e-19	-0.126104	0.278	0.38	6.63473e-15	0		CECR2	2.12329e-43	0.278069	0.402	0.294	7.12108e-39	0		GMDS	1.96072e-12
OSBPL6	2.7805e-40	0.103505	0.175	0.16	9.32525e-36	0		USH1C	0	-0.573579	0.01	0.145	0	0		A2M	1.67284e-29	0.208746	0.706	0.595	5.61039e-25	0		CACNA2D1	1.16877e-126	-0.257495	0.11	0.316	3.91982e-122	0		FMN1	2.25673e-19	-0.113305	0.485	0.601	7.56861e-15	0		DOCK6	3.97731e-43	0.252564	0.363	0.269	1.33391e-38	0		OSBPL8	2.1153e-12
ACSL1	3.51081e-40	-0.151089	0.166	0.179	1.17745e-35	0		SLC24A4	0	-0.586073	0.061	0.216	0	0		STK39	1.91905e-29	0.247207	0.343	0.259	6.43611e-25	0		NR3C1	6.75744e-126	-0.141572	0.177	0.417	2.26631e-121	0		SUSD6	2.32709e-19	-0.179633	0.192	0.291	7.8046e-15	0		SEMA5A	5.58257e-43	0.21112	0.507	0.404	1.87228e-38	0		KCNQ1	2.24746e-12
SRGAP2B	1.02526e-39	0.110929	0.502	0.492	3.43851e-35	0		ST6GALNAC3	0	-0.590741	0.231	0.4	0	0		GLI3	2.38882e-29	-0.268281	0.052	0.104	8.01163e-25	0		NEGR1	2.00405e-125	-0.340234	0.145	0.358	6.72118e-121	0		PAPSS2	2.64692e-19	-0.306131	0.075	0.148	8.87722e-15	0		PRKCB	6.34222e-43	0.334528	0.237	0.158	2.12705e-38	0		SUCLG2	2.26024e-12
SPATA6	3.06598e-39	0.236492	0.283	0.237	1.02827e-34	0		ELN	0	-0.594458	0.079	0.229	0	0		RAMP3	3.14188e-29	-0.297021	0.082	0.149	1.05372e-24	0		CEP112	3.39345e-125	-0.135795	0.22	0.474	1.13809e-120	0		HIVEP3	2.75264e-19	-0.32078	0.092	0.167	9.2318e-15	0		PALD1	1.17396e-42	0.152463	0.536	0.436	3.93721e-38	0		EPB41	2.3687e-12
RPS6KA2	1.44715e-38	0.141888	0.468	0.439	4.85347e-34	0		SMAD9	0	-0.59681	0.06	0.239	0	0		LIMCH1	3.33142e-29	0.178088	0.737	0.641	1.11729e-24	0		KIAA1755	6.00703e-125	-0.169499	0.221	0.452	2.01464e-120	0		CD86	3.02836e-19	-0.2567	0.124	0.201	1.01565e-14	0		AUTS2	1.36264e-42	0.163319	0.656	0.551	4.57002e-38	0		RUNX2	2.45475e-12
NXN	2.96224e-38	0.141732	0.2	0.183	9.93475e-34	0		DAAM2	0	-0.599047	0.522	0.683	0	0		SLCO2B1	4.56928e-29	0.133203	0.702	0.608	1.53245e-24	0		APBB2	1.29525e-124	-0.197673	0.197	0.441	4.34399e-120	0		HSPA1B	3.62048e-19	-0.307832	0.037	0.098	1.21424e-14	0		GRIP2	1.58543e-42	-0.465148	0.03	0.1	5.31722e-38	0		RAD51B	2.84358e-12
MTSS1	3.51828e-38	-0.259965	0.348	0.446	1.17996e-33	0		PLEKHA5	0	-0.613883	0.402	0.537	0	0		CRIM1	4.91288e-29	-0.384893	0.583	0.635	1.64768e-24	0		ASAP1	1.66323e-124	-0.146406	0.209	0.466	5.57813e-120	0		MAN1A1	4.24194e-19	-0.160919	0.444	0.545	1.42266e-14	0		ZSWIM5	2.55881e-42	0.264036	0.374	0.287	8.58174e-38	0		NCOA3	2.96197e-12
TMEM163	3.70576e-38	0.398908	0.305	0.22	1.24284e-33	0		PFKFB2	0	-0.61824	0.166	0.329	0	0		PAM	6.85033e-29	0.20276	0.672	0.578	2.29746e-24	0		RARB	2.63849e-124	-0.319253	0.147	0.364	8.84896e-120	0		SORL1	4.58471e-19	-0.268297	0.113	0.188	1.53762e-14	0		ADGRD1	2.92574e-42	0.264741	0.355	0.264	9.81236e-38	0		SLC2A3	3.14323e-12
PRKCE	4.05825e-38	-0.174034	0.176	0.226	1.36106e-33	0		MAN1C1	0	-0.623104	0.146	0.306	0	0		AC233296.1	8.00658e-29	0.336304	0.3	0.203	2.68525e-24	0		ANTXR2	4.03799e-124	-0.308687	0.094	0.285	1.35426e-119	0		JUN	5.07954e-19	-0.450957	0.076	0.154	1.70358e-14	0		WNK2	4.5038e-42	-0.437603	0.012	0.064	1.51049e-37	0		DOCK9	3.1678e-12
SYT6	6.38943e-38	0.10948	0.143	0.132	2.14289e-33	0		PLCE1	0	-0.627308	0.227	0.441	0	0		SAT1	1.72138e-28	-0.346531	0.34	0.415	5.77316e-24	0		AC092958.1	4.95903e-124	-0.242896	0.131	0.332	1.66316e-119	0		SLC2A3	9.6114e-19	-0.717872	0.064	0.139	3.22347e-14	0		TESC	8.92768e-42	0.300299	0.299	0.215	2.99417e-37	0		BTG1	3.21307e-12
VSIR	1.398e-37	0.136746	0.293	0.274	4.68861e-33	0		L3MBTL4	0	-0.635286	0.058	0.214	0	0		AKAP13	1.91518e-28	-0.298206	0.277	0.36	6.42313e-24	0		YAP1	5.0072e-124	-0.188903	0.145	0.376	1.67931e-119	0		FYB1	1.11953e-18	-0.13019	0.279	0.392	3.75469e-14	0		LDB2	1.03838e-41	0.281635	0.376	0.282	3.48253e-37	0		PCAT1	3.68059e-12
ASAP1	1.69985e-37	-0.2775	0.199	0.271	5.70095e-33	0		ADAMTS9-AS2	0	-0.665423	0.15	0.33	0	0		TRPM6	1.92337e-28	-0.306496	0.195	0.259	6.45059e-24	0		AL445250.1	5.40213e-124	-0.249769	0.169	0.376	1.81176e-119	0		NR4A1	1.42115e-18	-0.404998	0.023	0.065	4.76625e-14	0		MYOM1	2.79204e-41	-0.549395	0.075	0.169	9.36395e-37	0		CERS6	3.90715e-12
UGCG	3.25523e-37	-0.214281	0.118	0.173	1.09174e-32	0		HSPB8	0	-0.689362	0.124	0.25	0	0		ARRB1	3.0523e-28	-0.204067	0.022	0.057	1.02368e-23	0		ANKH	4.96609e-123	-0.338248	0.125	0.344	1.66553e-118	0		BCL2	1.53487e-18	-0.225873	0.148	0.234	5.14766e-14	0		CRIM1	4.25125e-41	-0.736423	0.208	0.328	1.42578e-36	0		SNTB1	4.62147e-12
MT-ND2	6.87447e-37	0.203361	0.165	0.123	2.30556e-32	0		RGS6	0	-0.694776	0.094	0.268	0	0		BACH2	3.33477e-28	-0.256334	0.095	0.153	1.11842e-23	0		EYA1	2.6637e-122	-0.266182	0.145	0.344	8.93353e-118	0		PRKAG2	1.67685e-18	-0.122338	0.25	0.361	5.62382e-14	0		GRIN2A	4.53923e-40	-0.596725	0.017	0.069	1.52237e-35	0		ATF7IP	5.08161e-12
MSR1	1.26932e-36	-0.225632	0.224	0.294	4.25706e-32	0		GFAP	0	-0.706212	0.486	0.693	0	0		RAPGEF4	5.76147e-28	0.166446	0.607	0.518	1.93228e-23	0		CDK14	8.59033e-122	-0.203266	0.142	0.365	2.88102e-117	0		LRRK1	2.1584e-18	-0.182639	0.163	0.247	7.23884e-14	0		RAPH1	9.60968e-40	0.287606	0.371	0.276	3.22289e-35	0		EVL	5.12163e-12
CPA6	3.98979e-36	0.135515	0.096	0.079	1.33809e-31	0		STXBP5L	0	-0.709598	0.039	0.195	0	0		FOXO1	5.97486e-28	-0.28844	0.448	0.522	2.00385e-23	0		LINC02058	2.15679e-121	-0.264854	0.09	0.272	7.23343e-117	0		INSIG1	2.39944e-18	-0.442958	0.035	0.08	8.04723e-14	0		ADCY3	3.16857e-39	-0.518503	0.087	0.168	1.06268e-34	0		VAV3	5.35896e-12
LIPC	7.67338e-36	0.146105	0.122	0.102	2.5735e-31	0		AC073941.1	0	-0.723146	0.05	0.236	0	0		IGF1R	7.12754e-28	0.177724	0.89	0.824	2.39043e-23	0		SLC16A12	1.29615e-120	-0.305992	0.181	0.408	4.34701e-116	0		IL17RA	2.94962e-18	-0.285249	0.104	0.182	9.89242e-14	0		ZNF385B	4.60582e-39	0.307972	0.264	0.187	1.5447e-34	0		OXNAD1	5.77905e-12
IGF1	5.24054e-35	0.116889	0.094	0.082	1.75757e-30	0		GALNT15	0	-0.737297	0.066	0.237	0	0		FAM155A	7.94605e-28	-0.348079	0.255	0.316	2.66495e-23	0		NAV2	3.09006e-120	-0.22022	0.405	0.672	1.03634e-115	0		IKZF1	3.5179e-18	-0.160001	0.203	0.295	1.17983e-13	0		DOCK8	4.93691e-39	-0.554003	0.07	0.149	1.65574e-34	0		MFHAS1	6.30181e-12
PEAK1	7.1237e-35	-0.22603	0.244	0.329	2.38915e-30	0		SEMA5A	0	-0.752092	0.054	0.216	0	0		ZNF385B	1.02242e-27	0.238749	0.526	0.404	3.42898e-23	0		C9orf3	4.90373e-120	-0.147789	0.213	0.463	1.64461e-115	0		SAMSN1	3.63751e-18	-0.231114	0.129	0.212	1.21995e-13	0		SNTB1	5.3098e-39	0.210604	0.566	0.469	1.7808e-34	0		PIK3IP1	6.34954e-12
FAM20C	2.06299e-34	-0.157735	0.07	0.103	6.91885e-30	0		CERS6	0	-0.76364	0.162	0.381	0	0		TBC1D4	1.27415e-27	0.191438	0.8	0.706	4.27326e-23	0		THSD4	1.43151e-119	-0.249046	0.189	0.395	4.801e-115	0		RAP1A	4.96074e-18	-0.151703	0.19	0.29	1.66373e-13	0		SORCS1	8.94145e-39	0.375504	0.183	0.105	2.99878e-34	0		IL7R	6.42085e-12
RHOH	2.45704e-34	0.135255	0.105	0.087	8.24042e-30	0		DGKB	0	-0.77849	0.116	0.303	0	0		AP3S1	1.75552e-27	0.215821	0.454	0.354	5.88766e-23	0		FTO	2.67146e-119	-0.142007	0.185	0.425	8.95953e-115	0		TPRG1	5.03288e-18	-0.349528	0.048	0.104	1.68793e-13	0		MCAM	9.2227e-39	-0.626923	0.097	0.187	3.09311e-34	0		STAU2	7.20967e-12
FAM149A	3.72916e-34	0.104054	0.397	0.382	1.25069e-29	0		DSCAML1	0	-0.78382	0.019	0.149	0	0		CACHD1	3.62248e-27	-0.280108	0.086	0.147	1.21491e-22	0		APP	9.43147e-119	-0.168546	0.155	0.39	3.16312e-114	0		SIPA1L1	5.2933e-18	-0.364717	0.166	0.272	1.77527e-13	0		NEBL	1.53368e-38	0.181067	0.604	0.498	5.14365e-34	0		PAG1	7.5021e-12
RHBDF2	8.79234e-34	0.151541	0.564	0.536	2.94877e-29	0		GRIA1	0	-0.795045	0.046	0.205	0	0		PDLIM1	5.14764e-27	-0.408489	0.029	0.091	1.72642e-22	0		TIMP3	8.20618e-118	-0.291018	0.183	0.417	2.75219e-113	0		FNDC3A	6.55508e-18	-0.181307	0.207	0.309	2.19844e-13	0		TACC1	2.89713e-38	0.139148	0.717	0.626	9.71641e-34	0		LINC00623	8.89319e-12
CFAP74	1.30772e-33	0.179036	0.086	0.062	4.38583e-29	0		KCNN2	0	-0.843582	0.039	0.223	0	0		FAM189A1	5.847e-27	-0.248508	0.031	0.069	1.96097e-22	0		FLVCR2	9.8484e-118	-0.328135	0.142	0.354	3.30296e-113	0		GPR183	7.37259e-18	-0.302567	0.077	0.143	2.47262e-13	0		AL138828.1	4.114e-38	0.374562	0.236	0.153	1.37975e-33	0		CEP128	1.04682e-11
AC009950.1	1.63603e-33	0.118723	0.11	0.099	5.48692e-29	0		WDR49	0	-0.871287	0.136	0.39	0	0		COL26A1	8.78939e-27	0.245439	0.151	0.091	2.94779e-22	0		TMTC1	1.33048e-117	-0.251116	0.148	0.362	4.46217e-113	0		NHSL1	7.49618e-18	-0.167429	0.228	0.321	2.51407e-13	0		TCF4	8.13794e-38	0.199785	0.591	0.492	2.7293e-33	0		MAN1A2	1.24979e-11
SPP1	5.19362e-33	-0.401908	0.292	0.342	1.74184e-28	0		TSHZ2	0	-0.880281	0.042	0.208	0	0		PROM1	1.51763e-26	0.256699	0.316	0.223	5.08983e-22	0		ITGA8	4.38185e-117	-0.216781	0.186	0.417	1.46958e-112	0		SQSTM1	9.26945e-18	-0.46594	0.122	0.191	3.10879e-13	0		NEDD4L	1.22376e-37	0.266983	0.295	0.215	4.10425e-33	0		BTBD11	1.26387e-11
ELL2	5.64267e-33	-0.17164	0.32	0.381	1.89244e-28	0		CD44	0	-0.921622	0.077	0.25	0	0		EFR3B	1.63478e-26	0.181241	0.449	0.36	5.48272e-22	0		TACC1	5.99308e-117	-0.140814	0.265	0.534	2.00996e-112	0		PSAP	9.54185e-18	-0.155312	0.252	0.34	3.20015e-13	0		FREM1	2.58586e-37	-0.443069	0.015	0.065	8.67244e-33	0		PBX3	1.48812e-11
NEK10	1.06965e-32	0.136821	0.075	0.058	3.5874e-28	0		GPC6	0	-0.933543	0.097	0.349	0	0		ABCA1	1.98316e-26	-0.381724	0.158	0.236	6.65112e-22	0		BNC2	6.88365e-117	-0.228126	0.225	0.466	2.30864e-112	0		CUX1	1.12425e-17	-0.1034	0.251	0.35	3.77052e-13	0		RNF152	2.58861e-37	0.119184	0.585	0.497	8.68167e-33	0		PLCL1	1.51676e-11
LINC00278	9.8882e-32	-0.108225	0.056	0.074	3.3163e-27	0		SNED1	0	-0.958735	0.151	0.421	0	0		EFEMP1	2.25663e-26	-0.419203	0.025	0.066	7.56827e-22	0		ZCCHC24	1.35501e-116	-0.148806	0.178	0.415	4.54442e-112	0		ACER3	1.20773e-17	-0.121455	0.174	0.266	4.0505e-13	0		RFTN1	6.11764e-37	0.211496	0.379	0.304	2.05173e-32	0		FARS2	1.60274e-11
FTH1	2.84223e-31	-0.21375	0.143	0.18	9.53229e-27	0		VCAN	0	-0.977248	0.09	0.343	0	0		NPIPB4	2.27167e-26	0.283355	0.247	0.166	7.61873e-22	0		AC026316.5	5.7536e-116	-0.136112	0.362	0.599	1.92964e-111	0		SLA	1.5954e-17	-0.233153	0.152	0.241	5.35065e-13	0		FAM129A	2.44958e-36	-0.522649	0.094	0.176	8.2154e-32	0		PDS5B	1.66384e-11
CYSLTR1	3.21919e-31	0.119703	0.073	0.061	1.07965e-26	0		LINC01088	0	-1.00797	0.079	0.248	0	0		ISM1	2.67723e-26	0.282392	0.116	0.059	8.97889e-22	0		ZHX2	6.8811e-116	-0.116751	0.252	0.508	2.30778e-111	0		MAP3K8	1.8549e-17	-0.26215	0.109	0.194	6.22095e-13	0		PPARGC1B	2.57734e-36	0.264281	0.271	0.199	8.64388e-32	0		MALT1	1.78542e-11
HTRA1	7.62611e-31	0.18531	0.304	0.269	2.55765e-26	0		TNC	0	-1.0757	0.034	0.241	0	0		CSGALNACT1	3.58868e-26	-0.283101	0.284	0.359	1.20357e-21	0		ALDH1A2	1.21602e-115	-0.233428	0.138	0.347	4.07828e-111	0		HSPD1	1.85707e-17	-0.476727	0.04	0.089	6.22822e-13	0		DCBLD1	4.15755e-36	0.376635	0.166	0.102	1.39436e-31	0		SLC1A3	2.19413e-11
RGL1	1.19973e-30	-0.151277	0.147	0.193	4.02365e-26	0		DPP6	0	-1.13377	0.342	0.594	0	0		FAM19A5	4.12095e-26	-0.218545	0.042	0.08	1.38208e-21	0		PDE5A	1.38263e-115	-0.271177	0.083	0.26	4.63705e-111	0		RAB31	1.91454e-17	-0.153158	0.266	0.373	6.421e-13	0		PTN	7.91518e-36	0.203109	0.458	0.362	2.65459e-31	0		VOPP1	2.25031e-11
HIVEP1	1.78098e-30	-0.151195	0.03	0.054	5.97305e-26	0		LINC01411	0	-1.13779	0.042	0.234	0	0		FAM84A	5.11426e-26	0.235341	0.135	0.08	1.71522e-21	0		TGFBR2	6.59194e-115	-0.232119	0.13	0.346	2.2108e-110	0		RAB20	2.04068e-17	-0.293286	0.121	0.198	6.84402e-13	0		ETS1	1.09876e-35	0.22788	0.341	0.266	3.68503e-31	0		NR3C2	2.85712e-11
SRGN	5.84024e-30	-0.437201	0.169	0.236	1.9587e-25	0		LINC00609	0	-1.2507	0.157	0.385	0	0		APCDD1	1.29732e-25	0.294355	0.336	0.241	4.35095e-21	0		EXT1	2.50319e-114	-0.253381	0.159	0.377	8.3952e-110	0		PLAUR	2.24051e-17	-0.418074	0.031	0.081	7.51422e-13	0		DGKG	1.27956e-35	-0.541096	0.138	0.253	4.2914e-31	0		SVIL	2.91552e-11
TFRC	6.78177e-30	-0.231303	0.042	0.068	2.27447e-25	0		SLC38A1	0	-1.31825	0.02	0.28	0	0		EBF1	1.37016e-25	0.221849	0.645	0.545	4.59525e-21	0		SCMH1	4.32249e-114	-0.131464	0.205	0.454	1.44968e-109	0		PFKFB3	2.83919e-17	-0.20469	0.213	0.311	9.52209e-13	0		SCARB1	1.37195e-35	0.207879	0.342	0.253	4.60124e-31	0		CADM2	3.02877e-11
SSH2	7.87379e-30	0.120058	0.792	0.768	2.64071e-25	0		DPP10	0	-1.37207	0.802	0.898	0	0		DNM3	1.44078e-25	0.152199	0.749	0.642	4.83207e-21	0		STK24	6.85097e-114	-0.217125	0.164	0.39	2.29768e-109	0		LY86	3.80284e-17	-0.191768	0.13	0.212	1.2754e-12	0		NFIB	1.46179e-35	-0.502398	0.087	0.17	4.90254e-31	0		COMMD10	3.14175e-11
SUSD1	1.40076e-29	-0.157926	0.064	0.101	4.69788e-25	0		DCLK1	0	-1.80753	0.039	0.332	0	0		UBC	1.87968e-25	-0.379796	0.131	0.196	6.30408e-21	0		ST5	8.69761e-114	-0.147437	0.216	0.469	2.917e-109	0		NPL	4.63094e-17	-0.124641	0.302	0.395	1.55312e-12	0		AC022414.1	2.74955e-35	0.302034	0.224	0.15	9.22145e-31	0		CYLD	3.30667e-11
HPSE	3.10558e-29	0.105674	0.063	0.051	1.04155e-24	0		ADCY8	4.94065645841247e-324	-0.490442	0.42	0.556	1.65699736302237e-319	0		TMEM45B	2.97018e-25	0.241613	0.145	0.083	9.96141e-21	0		PPP1R12B	9.23137e-114	-0.125674	0.168	0.399	3.09602e-109	0		MIR646HG	4.96438e-17	-0.239509	0.146	0.225	1.66496e-12	0		FYN	4.36227e-35	0.190801	0.45	0.354	1.46302e-30	0		HNRNPU	3.50127e-11
ADGRG1	7.76689e-29	0.19121	0.248	0.209	2.60486e-24	0		RORB	1.33397724377137e-322	0.191142	0.679	0.545	4.47389288016041e-318	0		FAR2	5.06078e-25	-0.249839	0.086	0.138	1.69728e-20	0		RAPGEF5	2.36152e-113	-0.516614	0.093	0.271	7.92005e-109	0		ZNF331	5.27807e-17	-0.464885	0.055	0.107	1.77016e-12	0		MAP3K5	5.41763e-35	-0.506901	0.176	0.268	1.81696e-30	0		SGMS1	3.71379e-11
GARNL3	1.11743e-28	0.115255	0.255	0.239	3.74765e-24	0		GNAO1	2.96439387504748e-322	0.169125	0.707	0.601	9.94198417813424e-318	0		PELI2	5.12201e-25	-0.305615	0.207	0.275	1.71782e-20	0		PTEN	7.08776e-113	-0.186821	0.178	0.406	2.37709e-108	0		IRS2	5.30688e-17	-0.244978	0.12	0.198	1.77982e-12	0		GJC1	1.54997e-34	0.193483	0.429	0.349	5.1983e-30	0		PTPN2	3.95214e-11
PMEPA1	2.85602e-28	0.14037	0.156	0.139	9.57851e-24	0		NFASC	2.35669313066275e-321	-0.475167	0.133	0.251	7.90387742161672e-317	0		ABCB1	7.23305e-25	0.132901	0.936	0.876	2.42582e-20	0		VTI1A	9.67032e-113	-0.167664	0.153	0.374	3.24323e-108	0		PPP1CB	5.48424e-17	-0.242151	0.061	0.117	1.8393e-12	0		ATF3	3.70516e-34	-0.567097	0.022	0.064	1.24264e-29	0		RAP1A	4.15843e-11
ZFP36L1	7.04955e-28	-0.111701	0.427	0.477	2.36428e-23	0		ASAP2	1.63486322208868e-320	0.228525	0.642	0.5	5.48300427424103e-316	0		MVB12B	8.7414e-25	-0.236574	0.136	0.194	2.93169e-20	0		CENPP	1.56154e-112	-0.28026	0.192	0.433	5.2371e-108	0		PYGL	6.29705e-17	-0.213661	0.14	0.225	2.1119e-12	0		NTRK3	4.74879e-34	-0.414864	0.389	0.507	1.59265e-29	0		JPX	4.66684e-11
XACT	8.16668e-28	0.179593	0.202	0.162	2.73894e-23	0		B3GAT2	1.64326233806799e-320	-0.384223	0.041	0.138	5.51117322941241e-316	0		SLC16A1	1.58822e-24	0.276393	0.206	0.139	5.32658e-20	0		TSPAN5	8.35675e-112	-0.156479	0.212	0.45	2.80269e-107	0		PCCA	6.75039e-17	-0.122341	0.18	0.266	2.26395e-12	0		HES4	4.75524e-34	0.249658	0.305	0.229	1.59481e-29	0		USP47	4.87089e-11
PTK2	1.0816e-27	0.100666	0.317	0.304	3.62748e-23	0		SLC35F1	2.16153720055545e-320	0.198942	0.714	0.561	7.24936346322288e-316	0		THRB	2.14268e-24	-0.21463	0.043	0.082	7.18611e-20	0		BBS9	9.8833e-112	-0.14954	0.15	0.365	3.31466e-107	0		TMEM65	6.83532e-17	-0.150809	0.134	0.202	2.29243e-12	0		FOSL2	5.14816e-34	-0.512531	0.05	0.109	1.72659e-29	0		ZBTB16	6.15582e-11
GAK	1.54357e-27	0.151583	0.341	0.313	5.17684e-23	0		CCDC14	9.04213559925766e-316	-0.486379	0.164	0.298	3.03255143727903e-311	0		TMTC2	4.61658e-24	-0.274799	0.211	0.282	1.54831e-19	0		RASGRF2	2.26007e-111	-0.210455	0.149	0.351	7.57981e-107	0		HECA	8.0549e-17	-0.259006	0.054	0.109	2.70145e-12	0		BBS9	5.38372e-34	0.228992	0.387	0.303	1.80559e-29	0		SMAP2	6.2427e-11
CC2D2B	1.93305e-27	0.146829	0.119	0.1	6.48306e-23	0		PHLPP1	1.51079388560322e-312	0.178954	0.817	0.702	5.0669e-308	0		CHKA	4.70754e-24	0.197275	0.374	0.289	1.57882e-19	0		LEF1	3.19514e-111	-0.265276	0.111	0.294	1.07159e-106	0		SCIN	1.00177e-16	-0.26183	0.031	0.083	3.35975e-12	0		MCC	8.41336e-34	0.252228	0.331	0.237	2.82167e-29	0		NRXN1	6.26374e-11
NAMPT	4.89364e-27	-0.346827	0.042	0.075	1.64123e-22	0		ALPK1	2.12008685206214e-310	-0.338535	0.039	0.126	7.11035e-306	0		ADIPOR2	5.28003e-24	0.124335	0.634	0.571	1.77082e-19	0		ANO2	4.8944e-111	-0.23235	0.114	0.304	1.64148e-106	0		CSF2RA	1.10088e-16	-0.200932	0.131	0.21	3.69213e-12	0		TANC2	9.37756e-34	0.351811	0.345	0.249	3.14505e-29	0		EPC1	6.32676e-11
ASAH1	9.21495e-27	-0.196136	0.125	0.185	3.09051e-22	0		COL23A1	3.2299347436913e-310	0.289025	0.261	0.145	1.08326e-305	0		CTTNBP2	6.32201e-24	-0.248166	0.087	0.132	2.12028e-19	0		DANT2	8.53293e-111	-0.150387	0.191	0.429	2.86178e-106	0		TBC1D4	1.21751e-16	-0.112174	0.213	0.287	4.08327e-12	0		SLC6A1-AS1	1.43906e-33	0.137316	0.418	0.348	4.82632e-29	0		GPM6A	6.40453e-11
BIN1	9.23534e-27	0.200612	0.359	0.312	3.09735e-22	0		TTN	4.51671619321473e-310	-0.540716	0.03	0.109	1.51482e-305	0		RNF19A	8.53882e-24	0.224777	0.475	0.392	2.86375e-19	0		KLF12	9.13314e-111	-0.138432	0.165	0.386	3.06307e-106	0		CSF3R	1.72274e-16	-0.191351	0.115	0.189	5.77771e-12	0		MAST4	2.39997e-33	0.171568	0.526	0.436	8.04902e-29	0		NUFIP2	6.53296e-11
IL17RA	1.77191e-26	0.116831	0.363	0.35	5.94262e-22	0		OTUD7A	0	0.26395	0.689	0.533	3.4481e-305	0		GNA14	1.16682e-23	-0.303256	0.139	0.203	3.91327e-19	0		ACSS3	1.18568e-110	-0.171347	0.168	0.399	3.97653e-106	0		ZC3HAV1	1.93235e-16	-0.284206	0.104	0.171	6.48071e-12	0		SMOC2	4.13552e-33	0.210331	0.408	0.33	1.38697e-28	0		FAM168A	6.72288e-11
LIPA	2.45649e-26	-0.186461	0.062	0.103	8.23857e-22	0		PCDH9	0	0.13007	0.996	0.977	5.80747e-304	0		SLC12A2	2.18599e-23	0.227733	0.446	0.345	7.33137e-19	0		EFNA5	1.90439e-110	-0.289684	0.125	0.312	6.38694e-106	0		TGFBR1	2.12716e-16	-0.175353	0.174	0.248	7.13406e-12	0		PTP4A3	4.15539e-33	-0.367962	0.031	0.067	1.39363e-28	0		HIPK2	7.32957e-11
NCOR2	3.57477e-26	0.10956	0.388	0.374	1.19891e-21	0		EEF2K	3.6432e-306	0.395788	0.417	0.271	1.22186e-301	0		PRTG	3.56511e-23	0.251583	0.353	0.267	1.19567e-18	0		MAML2	2.7999e-110	-0.185269	0.312	0.577	9.39032e-106	0		MCF2L	2.3913e-16	-0.275044	0.016	0.056	8.01994e-12	0		CNTN1	5.80887e-33	0.240593	0.3	0.225	1.94818e-28	0		ZNF407	7.66951e-11
ZNF608	4.63754e-26	0.110453	0.073	0.062	1.55534e-21	0		PTPRD	1.00021e-302	-0.420933	0.25	0.392	3.3545e-298	0		FMNL3	3.92071e-23	0.203586	0.5	0.405	1.31493e-18	0		RNF220	9.1207e-110	-0.16892	0.52	0.718	3.0589e-105	0		WDFY4	2.39775e-16	-0.18522	0.144	0.219	8.04158e-12	0		LEF1	2.99902e-32	0.255575	0.359	0.278	1.00581e-27	0		CEMIP2	8.64578e-11
FLT1	7.78847e-26	-0.21365	0.035	0.067	2.6121e-21	0		DCLK2	6.41519e-301	-0.606585	0.807	0.841	2.15153e-296	0		DGKI	4.28062e-23	0.245429	0.133	0.083	1.43564e-18	0		CCNY	1.29096e-109	-0.139302	0.17	0.399	4.32963e-105	0		C22orf34	2.66397e-16	-0.103377	0.196	0.264	8.93442e-12	0		ADARB1	1.28394e-31	-0.431192	0.025	0.075	4.30607e-27	0		HIVEP2	8.8772e-11
RUNX1	1.3412e-25	0.130263	0.709	0.67	4.49811e-21	0		GNAQ	8.134e-301	0.156318	0.862	0.765	2.72798e-296	0		TANK	4.44491e-23	0.21783	0.384	0.302	1.49073e-18	0		TANC2	1.09217e-108	-0.111172	0.18	0.402	3.66293e-104	0		SLC11A1	2.94659e-16	-0.301282	0.131	0.229	9.88227e-12	0		ANKH	1.38562e-31	0.262373	0.235	0.168	4.6471e-27	0		EXOC2	1.61812e-10
RCSD1	1.3671e-25	0.105274	0.528	0.511	4.58498e-21	0		NLGN1	8.36763e-299	-0.519513	0.061	0.154	2.80634e-294	0		CTGF	5.57186e-23	-0.270343	0.043	0.083	1.86869e-18	0		GHR	1.18262e-108	-0.241721	0.128	0.328	3.96626e-104	0		GTDC1	3.10034e-16	-0.120019	0.208	0.298	1.03979e-11	0		NTM	1.54671e-31	0.20905	0.336	0.263	5.18734e-27	0		RASA1	1.89451e-10
MGLL	1.91673e-25	-0.201247	0.119	0.166	6.42833e-21	0		CELF2	1.52649e-297	0.151284	0.914	0.83	5.11953e-293	0		SNED1	6.7426e-23	0.184569	0.668	0.574	2.26133e-18	0		NKD1	2.00972e-108	-0.161673	0.235	0.467	6.7402e-104	0		NCOR2	4.00792e-16	-0.100079	0.191	0.275	1.34418e-11	0		CDK14	1.67385e-31	0.195457	0.401	0.321	5.61374e-27	0		TRAF3IP3	2.38243e-10
OLR1	1.96928e-25	-0.281801	0.173	0.249	6.60457e-21	0		FMNL2	2.26942e-297	0.15888	0.911	0.826	7.61119e-293	0		PTK2	9.16423e-23	-0.231268	0.45	0.523	3.0735e-18	0		LINC02147	3.04158e-108	-0.374968	0.125	0.3	1.02008e-103	0		C3	4.94417e-16	-0.248144	0.045	0.101	1.65818e-11	0		PHLPP1	1.83291e-31	0.199857	0.447	0.366	6.14722e-27	0		WWP1	2.48301e-10
SELPLG	3.26511e-25	0.104864	0.089	0.078	1.09505e-20	0		CHST11	9.40105e-295	0.242318	0.671	0.513	3.15292e-290	0		CPE	9.92337e-23	-0.253608	0.105	0.156	3.3281e-18	0		MAP4K3	6.89203e-107	-0.11119	0.162	0.387	2.31145e-102	0		FCGR2A	5.05637e-16	-0.137786	0.227	0.316	1.6958e-11	0		SERINC5	1.92474e-31	0.182649	0.379	0.312	6.4552e-27	0		CD44	2.62699e-10
IRAK3	4.34298e-25	0.174352	0.322	0.29	1.45655e-20	0		ZSWIM6	1.54398e-294	0.183152	0.874	0.781	5.1782e-290	0		TIE1	1.13277e-22	0.192139	0.377	0.303	3.79909e-18	0		COL4A2	1.56004e-106	-0.257225	0.151	0.372	5.23208e-102	0		SNX9	5.29457e-16	-0.122007	0.248	0.34	1.77569e-11	0		ASAP2	5.11673e-31	0.178745	0.387	0.313	1.71605e-26	0		ELF1	2.80109e-10
IRS2	6.19979e-25	0.160601	0.216	0.191	2.07929e-20	0		VWCE	2.06798e-294	-0.414606	0.048	0.154	6.93558e-290	0		XAF1	1.74603e-22	0.196218	0.682	0.577	5.85583e-18	0		CFH	3.06477e-106	-0.300364	0.124	0.322	1.02786e-101	0		ABCC4	5.7469e-16	-0.208985	0.085	0.148	1.92739e-11	0		CNNM2	7.74625e-31	-0.67626	0.135	0.225	2.59794e-26	0		HELB	2.93325e-10
THRB	6.78964e-25	-0.171357	0.042	0.072	2.27711e-20	0		APLNR	1.96555e-293	-0.275692	0.008	0.075	6.59206e-289	0		FMNL2	1.78301e-22	-0.328724	0.243	0.311	5.97984e-18	0		FAM110B	7.25637e-106	-0.258037	0.081	0.254	2.43364e-101	0		GRB2	6.26657e-16	-0.126329	0.272	0.371	2.10168e-11	0		CFH	8.03217e-31	0.284839	0.28	0.194	2.69383e-26	0		ASAP1	3.04599e-10
HDAC9	7.73576e-25	-0.204231	0.581	0.653	2.59442e-20	0		NEO1	2.40534e-293	0.230663	0.806	0.661	8.06703e-289	0		PRSS3	2.23187e-22	0.226206	0.085	0.044	7.48526e-18	0		LPAR1	1.22502e-105	-0.196335	0.151	0.37	4.10848e-101	0		KCNK13	7.55423e-16	-0.28113	0.032	0.08	2.53354e-11	0		TEX41	1.05376e-30	-0.457873	0.024	0.077	3.53411e-26	0		SMURF2	3.0845e-10
MT-ND5	8.19416e-25	0.173244	0.106	0.075	2.74816e-20	0		RBMS3	8.47361e-293	0.277991	0.335	0.212	2.84188e-288	0		LMBR1	3.14723e-22	0.154424	0.635	0.561	1.05552e-17	0		GRK5	1.35439e-105	-0.17729	0.201	0.435	4.54234e-101	0		RNF149	7.62375e-16	-0.171438	0.278	0.397	2.55685e-11	0		ANGPT1	1.05832e-30	-0.453257	0.028	0.088	3.5494e-26	0		TMEM123	4.1683e-10
MLXIPL	3.88439e-24	0.154521	0.199	0.173	1.30275e-19	0		MRAS	1.01943e-292	0.299829	0.516	0.385	3.41895e-288	0		DNAJC1	3.33892e-22	0.210799	0.48	0.405	1.11981e-17	0		ABCA6	5.28344e-105	-0.292114	0.116	0.293	1.77196e-100	0		TANC2	8.35704e-16	-0.165537	0.16	0.242	2.80278e-11	0		ERBB4	1.86073e-30	-0.529171	0.222	0.309	6.24051e-26	0		NPAS3	4.18863e-10
SMIM35	4.29148e-24	0.124479	0.105	0.09	1.43928e-19	0		MATN2	1.89625e-291	-0.388141	0.081	0.184	6.35964e-287	0		SORT1	3.48305e-22	0.111724	0.544	0.462	1.16815e-17	0		NHSL2	8.11132e-105	-0.208201	0.16	0.368	2.72037e-100	0		PTPRC	8.4799e-16	-0.121049	0.22	0.32	2.84399e-11	0		ANKRD44	1.99579e-30	0.184024	0.46	0.376	6.69348e-26	0		ABCC1	4.32708e-10
CYP27A1	7.23973e-24	-0.166577	0.059	0.093	2.42806e-19	0		VAV3	5.44156e-291	0.248212	0.502	0.348	1.82499e-286	0		ARHGAP20	4.37107e-22	-0.209383	0.022	0.057	1.46597e-17	0		OSBPL9	8.74106e-105	-0.154018	0.145	0.358	2.93158e-100	0		ARMH3	8.55799e-16	-0.110753	0.178	0.265	2.87018e-11	0		CPE	2.30294e-30	0.262961	0.433	0.349	7.72361e-26	0		ADGRV1	4.50725e-10
WNT2B	1.34248e-23	0.140722	0.189	0.169	4.5024e-19	0		RGS9	4.52734e-290	-0.428411	0.118	0.237	1.51838e-285	0		BCL2L1	7.02017e-22	0.201943	0.392	0.313	2.35442e-17	0		COL12A1	9.73796e-105	-0.315397	0.09	0.267	3.26592e-100	0		CDK6	9.93721e-16	-0.27446	0.073	0.135	3.33274e-11	0		PPP2R2B	2.88964e-30	-0.555009	0.131	0.203	9.69129e-26	0		CENPC	4.52848e-10
FAM107B	1.50301e-23	-0.142898	0.033	0.056	5.04081e-19	0		LINC01094	4.8536e-290	-0.709582	0.132	0.247	1.6278e-285	0		CDH13	7.04888e-22	-0.556817	0.025	0.052	2.36405e-17	0		ECHDC2	1.74114e-104	-0.119365	0.15	0.36	5.83945e-100	0		ST3GAL1	1.02925e-15	-0.191139	0.169	0.259	3.45189e-11	0		PCED1B	7.37091e-30	-0.498016	0.028	0.08	2.47206e-25	0		RRAS2	4.69348e-10
FAM129A	1.71601e-23	-0.165422	0.148	0.192	5.75515e-19	0		SEL1L3	2.35012e-289	0.251131	0.25	0.145	7.88183e-285	0		RNF180	7.86835e-22	-0.21288	0.055	0.096	2.63889e-17	0		ZBTB16	7.3412e-104	-0.140824	0.249	0.501	2.46209e-99	0		CDH20	1.47695e-15	0.537193	0.14	0.089	4.95338e-11	0		CDH6	8.50534e-30	0.173676	0.505	0.435	2.85252e-25	0		C15orf53	5.02262e-10
AC079015.1	2.49892e-23	0.103515	0.214	0.204	8.38089e-19	0		ATP1A2	1.06004e-287	0.173303	0.869	0.751	3.55517e-283	0		SLC39A8	8.13438e-22	0.219133	0.36	0.278	2.72811e-17	0		STK3	2.04063e-103	-0.102206	0.189	0.428	6.84386e-99	0		FOS	2.00986e-15	-0.210303	0.131	0.215	6.74066e-11	0		NOTCH3	1.25688e-29	0.173364	0.504	0.425	4.21533e-25	0		ARID5B	5.28484e-10
PPM1H	3.71981e-23	-0.172161	0.032	0.061	1.24755e-18	0		PTCHD1-AS	2.29561e-286	0.183697	0.649	0.53	7.699e-282	0		SH3BP5	8.82383e-22	-0.215283	0.05	0.091	2.95934e-17	0		MIRLET7BHG	2.22206e-103	-0.165747	0.13	0.327	7.45235e-99	0		TFRC	2.83441e-15	-0.446908	0.067	0.126	9.50606e-11	0		NRP2	2.56897e-29	0.264126	0.208	0.154	8.61582e-25	0		ERBB4	5.33222e-10
LPAR5	5.26334e-23	0.100391	0.137	0.124	1.76522e-18	0		TOX	2.73261e-285	0.201556	0.671	0.54	9.16463e-281	0		CCDC3	1.08058e-21	-0.316582	0.037	0.077	3.62403e-17	0		DISC1	3.41052e-103	-0.23797	0.158	0.364	1.14382e-98	0		IRAK3	3.04254e-15	-0.2561	0.104	0.181	1.02041e-10	0		JAK1	6.08279e-29	0.225229	0.358	0.283	2.04005e-24	0		PCED1B	6.63821e-10
ITGAM	9.00159e-23	0.102096	0.237	0.23	3.01895e-18	0		MIR4300HG	6.22668e-283	-0.808428	0.408	0.55	2.0883e-278	0		ADGRF5	1.56839e-21	0.160131	0.655	0.554	5.26006e-17	0		ZNF704	6.84161e-103	-0.163037	0.12	0.31	2.29454e-98	0		SH2B3	3.08419e-15	-0.124485	0.217	0.296	1.03437e-10	0		JPH2	2.53294e-28	-0.336465	0.015	0.055	8.49498e-24	0		TRAF5	6.86202e-10
PLB1	2.0765e-22	0.111385	0.119	0.109	6.96416e-18	0		FAM184A	1.58123e-282	0.199219	0.692	0.563	5.30311e-278	0		CMTM8	1.61278e-21	0.136496	0.495	0.424	5.40893e-17	0		KIAA1958	8.84283e-103	-0.234189	0.096	0.272	2.96571e-98	0		PTPN2	3.15811e-15	-0.238186	0.121	0.203	1.05917e-10	0		ADGRF5	3.48711e-28	0.268881	0.227	0.168	1.16951e-23	0		NCAM2	6.98318e-10
DUSP1	5.27641e-22	-0.264724	0.037	0.078	1.7696e-17	0		ASPH	2.49345e-282	0.208938	0.816	0.688	8.36254e-278	0		USP54	2.15564e-21	0.161268	0.61	0.529	7.22959e-17	0		ABL1	1.06739e-101	-0.168786	0.164	0.382	3.57981e-97	0		ZDHHC14	3.62991e-15	-0.108702	0.228	0.3	1.2174e-10	0		CLSTN2	4.87498e-28	-0.550427	0.019	0.06	1.63497e-23	0		TRABD2A	7.0266e-10
SUSD6	5.994e-22	0.114967	0.465	0.456	2.01027e-17	0		DGKZ	4.49768e-278	0.255908	0.296	0.174	1.50843e-273	0		GALNT18	2.22065e-21	0.10526	0.833	0.763	7.44761e-17	0		ZNRF3	1.37538e-101	-0.109197	0.185	0.401	4.61274e-97	0		NRXN1	3.70619e-15	0.546062	0.307	0.247	1.24298e-10	0		SPTBN1	6.20514e-28	0.149974	0.59	0.503	2.08108e-23	0		BBX	8.34102e-10
DIP2A	7.93989e-22	0.134257	0.382	0.364	2.66288e-17	0		GFPT2	1.3248e-276	-0.438901	0.096	0.209	4.44313e-272	0		TBX3	2.91744e-21	0.228406	0.184	0.125	9.7845e-17	0		AC012404.1	2.37814e-101	-0.333149	0.027	0.132	7.97582e-97	0		TBL1XR1	3.7319e-15	-0.109588	0.228	0.314	1.2516e-10	0		DNAH11	1.34166e-27	0.132401	0.264	0.213	4.49965e-23	0		PREX2	8.44071e-10
KLF12	8.5792e-22	0.147595	0.131	0.109	2.87729e-17	0		DIRC3	1.27387e-275	-0.475612	0.072	0.179	4.27232e-271	0		ATP7B	3.28112e-21	0.222689	0.286	0.216	1.10042e-16	0		EPHA7	3.36768e-101	-0.549477	0.091	0.238	1.12945e-96	0		TGFBR2	4.80944e-15	-0.158723	0.119	0.193	1.61299e-10	0		AGAP1	1.50226e-27	0.101034	0.678	0.586	5.03828e-23	0		TAB2	8.52448e-10
ABCA1	8.75144e-22	-0.179464	0.114	0.163	2.93506e-17	0		GRIN2C	6.71557e-275	0.243763	0.453	0.326	2.25227e-270	0		CACNA2D1	4.03566e-21	-0.199101	0.073	0.111	1.35348e-16	0		DOCK5	3.90937e-101	-0.179638	0.163	0.372	1.31112e-96	0		ATF3	5.29485e-15	-0.334063	0.024	0.064	1.77579e-10	0		ERC1	3.10634e-27	0.141255	0.606	0.524	1.04181e-22	0		MIR99AHG	8.75815e-10
ALOX5	1.57605e-21	0.104253	0.35	0.339	5.28577e-17	0		SFMBT2	1.00032e-272	0.184921	0.725	0.596	3.35487e-268	0		SAMD12	6.07047e-21	0.222843	0.695	0.595	2.03592e-16	0		SEPT11	1.50562e-100	-0.229811	0.109	0.299	5.04955e-96	0		MKL1	5.51743e-15	-0.130801	0.165	0.243	1.85043e-10	0		MMP16	4.30807e-27	0.307654	0.15	0.094	1.44484e-22	0		PLCB1	8.91741e-10
CHD7	2.29138e-21	0.112686	0.422	0.408	7.68482e-17	0		LINC00500	1.75297e-271	0.231904	0.183	0.091	5.87911e-267	0		PPP3CC	7.69876e-21	0.192774	0.473	0.391	2.58201e-16	0		ATXN10	2.12017e-100	-0.16076	0.149	0.363	7.11063e-96	0		TAB2	5.6398e-15	-0.101264	0.198	0.276	1.89148e-10	0		GGT5	4.39397e-27	0.206015	0.217	0.157	1.47365e-22	0		WDR33	9.40714e-10
ZNF124	2.96947e-21	0.121758	0.178	0.165	9.959e-17	0		SRGAP3	2.72695e-271	0.168088	0.765	0.639	9.14564e-267	0		PCDH11X	8.17946e-21	-0.314241	0.049	0.095	2.74323e-16	0		PLA2R1	1.52472e-99	-0.146683	0.133	0.335	5.1136e-95	0		BIN1	5.98479e-15	-0.245651	0.039	0.088	2.00718e-10	0		PDE8B	6.76159e-27	0.24928	0.132	0.083	2.2677e-22	0		NTM	1.03876e-09
KLF6	6.90228e-21	-0.16132	0.09	0.126	2.31489e-16	0		RASGRF1	5.18455e-268	-0.324092	0.02	0.097	1.73879e-263	0		RIMKLB	9.35304e-21	0.152673	0.364	0.328	3.13682e-16	0		COL6A3	1.79041e-99	-0.126112	0.184	0.404	6.00469e-95	0		SSH1	7.84498e-15	-0.194109	0.081	0.143	2.63105e-10	0		DSTN	7.44231e-27	-0.446758	0.053	0.117	2.496e-22	0		PCDH9	1.0813e-09
ACER3	7.4957e-21	-0.158434	0.202	0.258	2.51391e-16	0		SLC8A3	1.14276e-267	-0.344765	0.005	0.064	3.8326e-263	0		SYT1	9.55302e-21	-0.412163	0.08	0.118	3.20389e-16	0		BRAF	3.2136e-99	-0.107623	0.157	0.373	1.07778e-94	0		PPP1R15A	8.47008e-15	-0.344965	0.026	0.071	2.8407e-10	0		FAM155A	9.44542e-27	-0.481418	0.108	0.163	3.1678e-22	0		STK17A	1.11361e-09
WNT5A	2.1092e-20	0.1495	0.104	0.085	7.07384e-16	0		CHKA	2.2262e-267	0.163616	0.648	0.537	7.46624e-263	0		RUNDC3B	1.11365e-20	0.19265	0.545	0.463	3.73497e-16	0		PIK3R1	4.06346e-99	-0.143041	0.155	0.36	1.3628e-94	0		PDE3B	9.04599e-15	-0.139024	0.158	0.248	3.03384e-10	0		SLCO3A1	1.08597e-26	-0.487525	0.209	0.294	3.64213e-22	0		ATP8B4	1.29935e-09
SPIRE1	2.14898e-20	-0.192287	0.127	0.184	7.20725e-16	0		UBC	4.46799e-267	-0.433462	0.112	0.21	1.49847e-262	0		KCTD8	1.26717e-20	-0.415415	0.213	0.294	4.24984e-16	0		DENND4C	4.13663e-99	-0.10338	0.157	0.367	1.38734e-94	0		DIRC2	1.08867e-14	-0.179133	0.126	0.188	3.65117e-10	0		GNG4	2.33267e-26	0.25761	0.125	0.073	7.82331e-22	0		RNF157	1.3495e-09
AL365273.2	2.42815e-20	0.112235	0.191	0.18	8.14352e-16	0		ZFP36L1	1.38757e-264	-0.440885	0.334	0.457	4.65362e-260	0		PPARD	1.49804e-20	0.187834	0.545	0.464	5.02412e-16	0		CAPZB	1.1677e-98	-0.13243	0.188	0.414	3.91623e-94	0		TCF4	1.71989e-14	-0.103416	0.324	0.426	5.76817e-10	0		TAGLN	2.46261e-26	-0.405723	0.026	0.075	8.25911e-22	0		PDCD4	1.35085e-09
MPZL1	3.87899e-20	0.164154	0.234	0.206	1.30094e-15	0		BRINP2	1.77839e-264	0.209611	0.454	0.338	5.96436e-260	0		MAGI1	1.71354e-20	-0.261867	0.556	0.598	5.74687e-16	0		TLE1	1.32136e-98	-0.146997	0.163	0.356	4.43157e-94	0		VAV3	1.73409e-14	-0.102606	0.233	0.319	5.8158e-10	0		SIK2	3.64735e-26	0.205691	0.404	0.332	1.22325e-21	0		CRACR2A	1.47864e-09
LITAF	5.0821e-20	-0.150525	0.087	0.121	1.70443e-15	0		HRH1	1.40209e-262	0.257154	0.294	0.187	4.70233e-258	0		CREB5	1.77703e-20	-0.251018	0.025	0.06	5.95981e-16	0		DLC1	3.83049e-98	-0.104406	0.236	0.459	1.28467e-93	0		ZNF804A	1.7867e-14	-0.315911	0.033	0.08	5.99223e-10	0		LDLRAD4	4.63821e-26	-0.494011	0.082	0.154	1.55556e-21	0		DOCK4	1.65672e-09
ATF7IP2	6.07271e-20	0.105221	0.232	0.219	2.03667e-15	0		OAF	1.49539e-262	0.197755	0.489	0.374	5.01525e-258	0		LINC02043	1.82242e-20	0.250688	0.202	0.129	6.11203e-16	0		PDGFRB	5.26101e-98	-0.153843	0.145	0.345	1.76444e-93	0		APMAP	2.08633e-14	-0.241189	0.04	0.084	6.99713e-10	0		KLHL23	5.20428e-26	0.232875	0.308	0.235	1.74541e-21	0		FGD3	2.29543e-09
CTTNBP2	7.16858e-20	0.148862	0.378	0.349	2.4042e-15	0		MEF2C-AS1	2.63989e-262	0.22277	0.585	0.466	8.85365e-258	0		ATP10D	2.50524e-20	-0.197879	0.132	0.188	8.40206e-16	0		MAN1C1	3.38586e-97	-0.152969	0.147	0.349	1.13555e-92	0		MSN	2.32483e-14	-0.271572	0.086	0.142	7.797e-10	0		MAML3	7.06367e-26	-0.500844	0.257	0.352	2.36901e-21	0		RYR3	2.45999e-09
RBM47	7.95254e-20	-0.157967	0.466	0.537	2.66712e-15	0		CNTNAP3B	3.26123e-262	0.27115	0.524	0.372	1.09375e-257	0		FLVCR2	3.02167e-20	-0.213991	0.154	0.195	1.01341e-15	0		VEZT	5.3903e-97	-0.138512	0.113	0.3	1.8078e-92	0		SRGAP2C	2.41996e-14	-0.150207	0.104	0.167	8.11605e-10	0		ABCA9	9.53838e-26	0.175271	0.352	0.284	3.19898e-21	0		S100PBP	2.57085e-09
ADAMTSL2	8.54766e-20	0.104135	0.134	0.117	2.86672e-15	0		GALNT18	4.60824e-260	0.267325	0.625	0.474	1.54551e-255	0		USP6NL	3.69896e-20	0.19975	0.588	0.505	1.24056e-15	0		SMAD3	7.18391e-97	-0.153513	0.138	0.334	2.40934e-92	0		NUTM2B-AS1	2.46429e-14	-0.173269	0.088	0.144	8.26475e-10	0		MRC2	9.60821e-26	0.207235	0.25	0.192	3.2224e-21	0		TOX	2.58316e-09
SIPA1L2	8.88283e-20	0.162106	0.369	0.339	2.97912e-15	0		AC007563.2	4.18479e-258	-0.411153	0.042	0.134	1.4035e-253	0		ACVR1	3.72409e-20	0.212221	0.586	0.497	1.24899e-15	0		STARD13	1.21952e-96	-0.15181	0.158	0.365	4.09003e-92	0		LCP2	2.53577e-14	-0.113406	0.183	0.266	8.50448e-10	0		PLCB4	1.12412e-25	0.105999	0.693	0.638	3.77006e-21	0		ARID1A	2.59541e-09
IQGAP1	2.70916e-19	-0.154225	0.053	0.082	9.08598e-15	0		FYB2	3.43149e-257	-0.279582	0.004	0.057	1.15085e-252	0		PART1	4.67052e-20	-0.155625	0.022	0.051	1.5664e-15	0		EPC1	2.49138e-96	-0.132473	0.123	0.314	8.35561e-92	0		LITAF	2.92772e-14	-0.193511	0.138	0.207	9.819e-10	0		KCNE4	1.56362e-25	0.280055	0.182	0.128	5.24406e-21	0		SPARCL1	2.75286e-09
STK17A	3.90078e-19	0.100713	0.141	0.13	1.30824e-14	0		TNIK	6.98172e-256	0.171459	0.964	0.903	2.34153e-251	0		KLF12	5.51406e-20	0.212167	0.466	0.369	1.84931e-15	0		LRFN5	4.46888e-96	-0.349473	0.093	0.247	1.49877e-91	0		BTBD9	3.08647e-14	-0.132898	0.203	0.286	1.03514e-09	0		PCCA	1.77579e-25	0.114661	0.547	0.472	5.95564e-21	0		DENND2D	2.82201e-09
PCBP3	5.62624e-19	0.132774	0.075	0.06	1.88693e-14	0		ESRRG	9.06847e-256	0.167699	0.648	0.524	3.04138e-251	0		CNTNAP3B	5.66694e-20	-0.171412	0.408	0.45	1.90058e-15	0		TNFRSF19	4.85529e-96	-0.217726	0.096	0.253	1.62837e-91	0		RASA2	3.16186e-14	-0.100144	0.21	0.3	1.06042e-09	0		ENTPD1	1.85278e-25	-0.383979	0.055	0.11	6.21387e-21	0		NUP210	2.89798e-09
SDCBP	8.5394e-19	-0.102389	0.067	0.09	2.86394e-14	0		LINC00461	2.98606e-255	0.137183	0.787	0.688	1.00146e-250	0		PGM5	6.88016e-20	-0.219648	0.323	0.352	2.30747e-15	0		TTLL5	6.34176e-96	-0.259207	0.109	0.289	2.1269e-91	0		TIAM1	3.41654e-14	-0.184743	0.08	0.139	1.14584e-09	0		DTNA	2.1333e-25	-0.345052	0.309	0.377	7.15466e-21	0		ULK4	2.91387e-09
ABCC3	1.29925e-18	-0.135909	0.038	0.06	4.35742e-14	0		ROBO2	5.30704e-255	-0.469347	0.063	0.142	1.77987e-250	0		SORBS2	8.02062e-20	0.106524	0.804	0.723	2.68996e-15	0		SRPX2	7.2264e-96	-0.260584	0.081	0.243	2.42359e-91	0		MAPKAP1	3.43507e-14	-0.132524	0.167	0.243	1.15205e-09	0		KANK3	2.85655e-25	0.248775	0.245	0.169	9.58029e-21	0		SYNE3	3.25764e-09
DNM2	1.83039e-18	0.107232	0.351	0.34	6.13875e-14	0		SYNM	1.55202e-253	-0.360597	0.132	0.227	5.20517e-249	0		SERPINB6	8.72367e-20	0.187101	0.482	0.404	2.92575e-15	0		ANTXR1	1.52885e-95	-0.183862	0.099	0.277	5.12746e-91	0		SPTLC2	3.51935e-14	-0.15594	0.193	0.274	1.18032e-09	0		EPB41L3	2.99782e-25	0.184432	0.308	0.243	1.00541e-20	0		RAP1GDS1	3.36966e-09
SP100	2.41135e-18	0.131928	0.464	0.446	8.08718e-14	0		SLC24A3	7.30227e-251	0.201305	0.457	0.334	2.44904e-246	0		IL4R	9.26917e-20	-0.390855	0.294	0.395	3.10869e-15	0		ZNF423	1.57512e-95	-0.164296	0.122	0.302	5.28263e-91	0		AC100849.1	3.71748e-14	-0.202755	0.134	0.21	1.24677e-09	0		CCDC3	4.65767e-25	0.196437	0.339	0.28	1.56209e-20	0		PIGK	3.48769e-09
WIPF3	2.50568e-18	-0.306298	0.042	0.093	8.40355e-14	0		ST6GAL1	7.3634e-251	-0.478884	0.129	0.239	2.46954e-246	0		MTHFD1L	1.57895e-19	-0.285717	0.132	0.197	5.2955e-15	0		COL15A1	1.59161e-95	-0.14497	0.162	0.358	5.33794e-91	0		RGS10	4.16332e-14	-0.139456	0.101	0.155	1.39629e-09	0		LAMA4	4.662e-25	0.223158	0.386	0.313	1.56354e-20	0		AGAP1	3.51425e-09
LAT2	3.92274e-18	0.104665	0.238	0.226	1.31561e-13	0		NR6A1	8.80081e-251	0.270838	0.353	0.239	2.95161e-246	0		RAPGEF5	1.68813e-19	-0.302877	0.257	0.325	5.66164e-15	0		LINC01482	2.02128e-95	-0.223385	0.122	0.293	6.77898e-91	0		MTHFD1L	4.18587e-14	-0.129671	0.152	0.224	1.40386e-09	0		GPER1	5.01683e-25	0.229614	0.176	0.126	1.68255e-20	0		FAM208B	3.78686e-09
FTL	4.6703e-18	-0.125183	0.116	0.142	1.56633e-13	0		SLC6A1	1.42074e-250	0.176852	0.679	0.542	4.76489e-246	0		RCSD1	1.7859e-19	0.236793	0.437	0.339	5.98956e-15	0		STK38	2.55214e-95	-0.120119	0.144	0.345	8.55936e-91	0		NRG3	4.26219e-14	0.488061	0.301	0.236	1.42945e-09	0		HIF1A-AS2	6.46583e-25	0.308127	0.3	0.218	2.16851e-20	0		CD2AP	3.90152e-09
MGAT1	4.95256e-18	-0.148823	0.079	0.113	1.66099e-13	0		C8orf34	1.4381e-249	-0.460926	0.028	0.107	4.82311e-245	0		ANKRD33B	2.13401e-19	-0.22644	0.074	0.12	7.15704e-15	0		FGF13	2.22214e-94	-0.300273	0.152	0.331	7.45262e-90	0		RGS2	4.29536e-14	-0.269302	0.025	0.07	1.44058e-09	0		AGAP2	8.28427e-25	0.22917	0.087	0.05	2.77838e-20	0		PRDM2	4.30817e-09
RASSF3	5.1248e-18	-0.173392	0.13	0.181	1.71876e-13	0		EGLN3	1.9574e-249	0.325349	0.512	0.383	6.56473e-245	0		CYYR1	3.73021e-19	0.178613	0.421	0.351	1.25104e-14	0		FNDC3A	3.24883e-94	-0.187079	0.138	0.343	1.08959e-89	0		GCNT2	4.72083e-14	-0.189062	0.078	0.131	1.58327e-09	0		ITSN1	1.09896e-24	0.179119	0.458	0.39	3.68569e-20	0		GFOD1	4.60027e-09
TMEM144	1.47713e-17	-0.161289	0.059	0.092	4.95398e-13	0		GRIA2	1.00485e-248	0.173034	0.657	0.535	3.37008e-244	0		SULT1B1	4.24519e-19	-0.187165	0.034	0.073	1.42375e-14	0		AGAP1	9.12522e-94	-0.119116	0.179	0.396	3.06042e-89	0		IFNGR2	5.88739e-14	-0.14724	0.139	0.211	1.97451e-09	0		SPRY4-AS1	1.40208e-24	0.255252	0.135	0.094	4.70231e-20	0		TLE4	4.83246e-09
CECR2	1.87996e-17	0.240643	0.127	0.089	6.30499e-13	0		MGLL	4.68842e-247	0.256991	0.545	0.404	1.5724e-242	0		NRXN3	4.66518e-19	-0.31293	0.068	0.101	1.56461e-14	0		UST	1.41972e-93	-0.129225	0.167	0.373	4.76145e-89	0		INPP4A	7.52425e-14	-0.118454	0.191	0.268	2.52348e-09	0		LINC02172	1.41907e-24	0.294961	0.217	0.151	4.75929e-20	0		ANAPC5	4.97931e-09
SHISAL2A	2.14269e-17	0.103283	0.059	0.046	7.18616e-13	0		LDLR	9.99334e-247	-0.321167	0.085	0.18	3.35157e-242	0		AC010737.1	5.93578e-19	-0.276965	0.031	0.067	1.99074e-14	0		LRRFIP2	3.95384e-93	-0.103204	0.139	0.34	1.32604e-88	0		NFKBIZ	8.30637e-14	-0.247326	0.026	0.066	2.78579e-09	0		NEGR1	1.42661e-24	-0.396763	0.038	0.081	4.78456e-20	0		AC022075.1	5.73169e-09
PPARD	2.17016e-17	0.11345	0.301	0.29	7.27829e-13	0		OSGIN2	1.15792e-245	-0.37683	0.087	0.192	3.88343e-241	0		PCED1B	6.14203e-19	-0.234926	0.061	0.098	2.05991e-14	0		ADGRD1	6.07124e-93	-0.341866	0.083	0.238	2.03617e-88	0		SAMHD1	8.97764e-14	-0.107708	0.14	0.217	3.01092e-09	0		CAP2	1.4374e-24	-0.37916	0.04	0.093	4.82077e-20	0		SMAP1	5.95159e-09
TMIGD3	2.89781e-17	0.130864	0.161	0.141	9.71867e-13	0		KCNMA1	4.18436e-244	0.106779	0.904	0.828	1.40335e-239	0		PPP1R16B	6.79643e-19	-0.226261	0.141	0.187	2.27939e-14	0		DPP10	6.93771e-93	1.00033	0.457	0.42	2.32677e-88	0		BLNK	9.21224e-14	-0.117623	0.162	0.225	3.0896e-09	0		ADGRB3	1.92777e-24	0.142201	0.502	0.416	6.46536e-20	0		SLC9A9	6.24396e-09
CDYL	3.8347e-17	0.109388	0.296	0.284	1.28608e-12	0		AC090993.1	5.07631e-244	0.215688	0.113	0.048	1.70249e-239	0		CCNY	7.17599e-19	0.131009	0.812	0.743	2.40668e-14	0		CEMIP	2.58746e-92	-0.18625	0.763	0.894	8.67781e-88	0		ST3GAL6	1.00005e-13	-0.134311	0.139	0.198	3.35398e-09	0		MTHFD1L	2.19624e-24	-0.442336	0.051	0.098	7.36576e-20	0		NDFIP1	6.32759e-09
PLCL1	4.93557e-17	0.10678	0.179	0.163	1.65529e-12	0		MAPK10	2.22431e-243	0.138898	0.948	0.878	7.45988e-239	0		MACROD2	9.4385e-19	-0.243642	0.104	0.147	3.16548e-14	0		MCC	9.38116e-92	-0.187156	0.164	0.371	3.14625e-87	0		BBX	1.1692e-13	-0.128263	0.135	0.207	3.92128e-09	0		PHACTR1	2.38431e-24	-0.508128	0.144	0.218	7.99649e-20	0		PLXDC2	6.61223e-09
GRID2	4.9781e-17	-0.151632	0.418	0.43	1.66955e-12	0		SLC25A48	9.56864e-243	0.174572	0.413	0.32	3.20913e-238	0		PRDM5	9.68463e-19	-0.1856	0.064	0.106	3.24803e-14	0		AC098617.1	1.03846e-91	-0.309165	0.066	0.199	3.4828e-87	0		FAM168A	1.24905e-13	-0.101718	0.161	0.233	4.18906e-09	0		HSPB1	2.70987e-24	-0.454169	0.026	0.07	9.08836e-20	0		ZNF107	6.93684e-09
SH3TC1	5.13052e-17	0.211484	0.275	0.238	1.72067e-12	0		PDGFRB	3.29729e-242	0.21734	0.469	0.354	1.10585e-237	0		SMARCA2	1.01171e-18	0.168122	0.543	0.469	3.39308e-14	0		RGL1	1.46171e-91	-0.116247	0.128	0.32	4.9023e-87	0		BTG2	1.28443e-13	-0.212693	0.047	0.094	4.30774e-09	0		TNS2	2.9059e-24	0.208034	0.354	0.289	9.7458e-20	0		IMMP2L	7.14866e-09
RBM19	8.82856e-17	0.12772	0.128	0.113	2.96092e-12	0		WSCD2	6.47734e-242	-0.2336	0.006	0.065	2.17237e-237	0		TXNIP	1.12206e-18	-0.335279	0.038	0.072	3.76315e-14	0		KIAA1211	2.25564e-91	-0.225772	0.068	0.204	7.56497e-87	0		STK10	1.28544e-13	-0.11769	0.177	0.255	4.31111e-09	0		KIAA1217	3.81633e-24	-0.407686	0.034	0.08	1.27992e-19	0		VPS37B	8.97654e-09
SLC25A37	9.34701e-17	0.195883	0.406	0.369	3.1348e-12	0		ACACB	9.17856e-242	0.243465	0.789	0.665	3.07831e-237	0		CALCRL	1.23604e-18	-0.256336	0.153	0.204	4.14541e-14	0		CRADD	4.63117e-91	-0.176994	0.14	0.331	1.5532e-86	0		GPRIN3	1.30809e-13	-0.209759	0.09	0.151	4.38709e-09	0		PRUNE2	4.11453e-24	-0.414163	0.018	0.054	1.37993e-19	0		SEPT6	9.0092e-09
FMNL2	9.95701e-17	-0.195182	0.587	0.65	3.33938e-12	0		MYO5C	9.06506e-241	-0.317231	0.037	0.117	3.04024e-236	0		ZNF521	1.44199e-18	-0.192519	0.166	0.217	4.83616e-14	0		METTL15	1.21257e-90	-0.112926	0.129	0.318	4.06672e-86	0		LINC02328	1.38885e-13	-0.209577	0.068	0.118	4.65793e-09	0		CACNA1H	4.13494e-24	-0.308634	0.019	0.052	1.38678e-19	0		CD55	9.87955e-09
MAST3	1.20919e-16	0.115307	0.151	0.137	4.05539e-12	0		LINC00299	1.66203e-240	0.14468	0.746	0.647	5.57412e-236	0		AGFG1	1.69572e-18	0.135965	0.618	0.545	5.68712e-14	0		NBAS	1.73158e-90	-0.116978	0.122	0.308	5.80737e-86	0		OTULINL	1.58151e-13	-0.172092	0.104	0.16	5.30405e-09	0		CACNA1A	4.78197e-24	-0.371016	0.029	0.074	1.60378e-19	0		HP1BP3	9.99372e-09
GK	2.5365e-16	-0.125752	0.064	0.088	8.5069e-12	0		SLC39A12	2.12095e-240	0.22391	0.412	0.307	7.11324e-236	0		MYO10	1.78288e-18	0.143672	0.631	0.533	5.97942e-14	0		NID2	3.29322e-90	-0.229753	0.076	0.217	1.10448e-85	0		PCDH9	1.75014e-13	0.497588	0.466	0.408	5.86963e-09	0		PPP1R12B	5.10729e-24	-0.432915	0.254	0.346	1.71288e-19	0		PDGFD	1.05796e-08
NFKBIZ	6.19646e-16	-0.165807	0.042	0.07	2.07817e-11	0		DSCAM	3.92172e-239	-0.491543	0.044	0.127	1.31527e-234	0		FGF12	2.06675e-18	-0.18747	0.056	0.091	6.93146e-14	0		CACNA1C	3.92052e-90	-0.224655	0.135	0.322	1.31486e-85	0		SPECC1	2.04272e-13	-0.149172	0.084	0.139	6.85087e-09	0		AC008014.1	5.2514e-24	0.225832	0.314	0.245	1.76122e-19	0		ADARB1	1.06318e-08
ERC2	7.42997e-16	0.20932	0.127	0.096	2.49186e-11	0		SLC16A9	2.23704e-237	-0.416206	0.305	0.422	7.50258e-233	0		SHLD1	2.14447e-18	0.239989	0.289	0.215	7.19213e-14	0		FOXO3	5.65712e-90	-0.205262	0.155	0.366	1.89729e-85	0		ITGAX	2.12053e-13	-0.216144	0.03	0.076	7.11185e-09	0		CDC42BPA	6.2607e-24	0.13462	0.555	0.484	2.09971e-19	0		PPP1CB	1.12274e-08
FAM117B	2.28986e-15	0.106856	0.083	0.073	7.67974e-11	0		CRYAB	2.56086e-237	-0.368817	0.056	0.132	8.58861e-233	0		MAP3K1	5.43088e-18	0.213397	0.344	0.268	1.82141e-13	0		JAZF1	1.05193e-89	-0.139448	0.13	0.317	3.52798e-85	0		DUSP1	2.5797e-13	-0.231591	0.059	0.117	8.6518e-09	0		MELTF	7.49097e-24	0.206591	0.102	0.068	2.51232e-19	0		FUT8	1.1944e-08
NAP1L1	2.84047e-15	-0.144377	0.099	0.141	9.52637e-11	0		ADCY1	7.98777e-237	-0.279314	0.044	0.114	2.67894e-232	0		DNM2	5.9241e-18	0.181084	0.499	0.417	1.98682e-13	0		SOBP	1.73967e-89	-0.12887	0.145	0.335	5.83452e-85	0		USP6NL	2.77285e-13	-0.153659	0.075	0.13	9.29958e-09	0		RBMS3	7.87804e-24	0.145745	0.533	0.457	2.64214e-19	0		PTGDR	1.24943e-08
RASSF2	2.86952e-15	0.176167	0.167	0.144	9.6238e-11	0		PRKG1	9.17345e-237	-0.355264	0.799	0.859	3.07659e-232	0		TBL1X	6.46283e-18	0.199014	0.398	0.323	2.16751e-13	0		STK39	3.0045e-89	-0.176591	0.1	0.272	1.00765e-84	0		KCNQ1	2.8448e-13	-0.122084	0.245	0.323	9.5409e-09	0		GRID2	1.23223e-23	-0.445916	0.304	0.396	4.13265e-19	0		MAP2K4	1.36399e-08
ATG16L2	3.83057e-15	-0.148235	0.091	0.129	1.2847e-10	0		DOCK4	3.65847e-236	0.127161	0.962	0.907	1.22698e-231	0		DAB2IP	9.23314e-18	0.148055	0.467	0.394	3.09661e-13	0		ANKRD28	4.15824e-89	-0.211288	0.123	0.31	1.39459e-84	0		RUNX2	3.02906e-13	-0.237743	0.043	0.091	1.01589e-08	0		IGF2R	4.06057e-23	0.180685	0.356	0.287	1.36183e-18	0		CTNND2	1.3838e-08
RASGRP3	8.81715e-15	-0.158681	0.069	0.098	2.95709e-10	0		MAN1A1	4.92042e-236	-0.360747	0.061	0.148	1.65021e-231	0		ITPR1	1.00962e-17	-0.252868	0.054	0.092	3.38607e-13	0		ANO10	1.56953e-88	-0.151078	0.118	0.298	5.26388e-84	0		SH3KBP1	3.03551e-13	-0.112811	0.189	0.268	1.01805e-08	0		SPECC1	6.45477e-23	0.141057	0.41	0.359	2.1648e-18	0		DNAJB6	1.39666e-08
DAGLB	1.04317e-14	0.113021	0.193	0.182	3.4986e-10	0		PSMA1	8.04035e-234	0.23445	0.237	0.143	2.69657e-229	0		ANKRD44	1.17439e-17	0.193939	0.508	0.42	3.93867e-13	0		RAB30	1.67858e-88	-0.189131	0.096	0.255	5.62961e-84	0		TBC1D2B	3.23095e-13	-0.100793	0.167	0.246	1.0836e-08	0		COL14A1	9.71443e-23	-0.363755	0.034	0.08	3.25802e-18	0		RASGRF2	1.45997e-08
HIST1H2AC	1.13035e-14	-0.213569	0.166	0.208	3.79096e-10	0		LRRC4C	2.99583e-233	0.122455	0.709	0.609	1.00474e-228	0		SYNJ2	1.73601e-17	-0.301756	0.121	0.174	5.82222e-13	0		RASAL2	3.1816e-88	-0.191908	0.188	0.412	1.06705e-83	0		AP3B1	3.25336e-13	-0.109947	0.195	0.275	1.09111e-08	0		AL645608.8	2.64858e-22	0.256216	0.096	0.056	8.88282e-18	0		GPC5	1.4904e-08
FNIP2	1.3336e-14	-0.138992	0.219	0.267	4.47264e-10	0		ARMC3	1.67932e-232	-0.360863	0.039	0.123	5.63209e-228	0		DACH1	2.00222e-17	0.24557	0.54	0.45	6.71504e-13	0		BTBD9	3.73353e-88	-0.10828	0.178	0.387	1.25215e-83	0		FAM13A	3.29503e-13	-0.107416	0.24	0.331	1.10509e-08	0		TPM4	2.77588e-22	-0.583823	0.133	0.198	9.30975e-18	0		AGO2	1.77344e-08
SH3RF1	1.66592e-14	-0.147029	0.125	0.17	5.58715e-10	0		MIR9-3HG	8.02465e-232	-0.294467	0.034	0.119	2.69131e-227	0		UNC13B	2.65522e-17	0.193849	0.614	0.525	8.90506e-13	0		SLC6A1-AS1	1.96018e-87	-0.317104	0.043	0.15	6.57406e-83	0		LAPTM5	3.30831e-13	-0.215462	0.065	0.122	1.10954e-08	0		GRAMD2B	2.99642e-22	0.11634	0.539	0.468	1.00494e-17	0		SACM1L	1.82548e-08
NEXMIF	1.82207e-14	0.114731	0.061	0.05	6.11086e-10	0		PTPRG	1.72091e-230	0.119243	0.801	0.707	5.77158e-226	0		SLC7A8	2.74174e-17	0.184063	0.106	0.061	9.19524e-13	0		SIL1	2.19737e-87	-0.138707	0.114	0.291	7.36955e-83	0		SLC2A5	3.40087e-13	-0.296222	0.038	0.088	1.14058e-08	0		PPP1R9A	3.24449e-22	-0.394128	0.064	0.12	1.08814e-17	0		CNST	1.91764e-08
RPS6KA1	1.85926e-14	0.114296	0.186	0.177	6.23557e-10	0		AC087564.1	6.45479e-230	0.187862	0.617	0.508	2.16481e-225	0		NPIPB13	3.64222e-17	0.183401	0.153	0.103	1.22153e-12	0		FN1	7.27109e-87	-0.316011	0.087	0.245	2.43858e-82	0		SH3TC1	4.30227e-13	-0.149078	0.089	0.151	1.4429e-08	0		DLGAP2	3.95335e-22	0.280206	0.114	0.081	1.32588e-17	0		SESN1	2.02839e-08
FOXP1	3.04967e-14	-0.146231	0.397	0.463	1.0228e-09	0		MFGE8	7.21677e-230	0.193815	0.239	0.154	2.42036e-225	0		ACTN1	4.26667e-17	-0.237936	0.21	0.262	1.43096e-12	0		DDR2	1.14146e-86	-0.135997	0.131	0.321	3.82824e-82	0		SEC14L1	4.55549e-13	-0.173751	0.146	0.214	1.52782e-08	0		NR2F1-AS1	4.84509e-22	0.151591	0.422	0.358	1.62495e-17	0		SFXN1	2.12133e-08
MTRNR2L12	5.0907e-14	0.153701	0.148	0.117	1.70732e-09	0		SORCS2	8.48713e-230	0.148606	0.728	0.613	2.84641e-225	0		ARNT2	4.43302e-17	-0.193688	0.407	0.462	1.48675e-12	0		ANO6	1.77082e-86	-0.148517	0.116	0.298	5.93897e-82	0		RHBDF2	5.87424e-13	-0.120014	0.234	0.325	1.9701e-08	0		PPM1E	6.26166e-22	0.274402	0.144	0.106	2.10004e-17	0		NDUFV2	2.15741e-08
DEPTOR	6.9453e-14	0.120723	0.233	0.22	2.32932e-09	0		PLPP4	1.16534e-228	-0.230868	0.017	0.077	3.90833e-224	0		PHLDB2	4.7291e-17	0.180644	0.274	0.207	1.58604e-12	0		NEO1	3.70531e-86	-0.107958	0.121	0.301	1.24269e-81	0		ADGRG6	6.35091e-13	-0.159487	0.099	0.157	2.12997e-08	0		PDE3A	8.27441e-22	-0.481413	0.38	0.455	2.77507e-17	0		MSN	2.29463e-08
ACOT11	8.69276e-14	-0.139395	0.036	0.06	2.91538e-09	0		PAPLN	1.17648e-228	0.218443	0.661	0.534	3.94567e-224	0		SHROOM2	4.94514e-17	0.201966	0.341	0.266	1.6585e-12	0		MYO1B	4.12801e-86	-0.278037	0.062	0.206	1.38445e-81	0		KCNAB1	6.637e-13	-0.22365	0.077	0.124	2.22592e-08	0		GALNT17	9.55124e-22	-0.579255	0.08	0.159	3.20329e-17	0		ADCY2	2.29637e-08
AC005258.1	1.02816e-13	0.177227	0.104	0.079	3.44826e-09	0		TMEM241	3.76918e-228	0.221248	0.258	0.161	1.26411e-223	0		AL109930.1	5.1693e-17	-0.152011	0.025	0.055	1.73368e-12	0		CRIM1	7.13981e-86	-0.291409	0.107	0.283	2.39455e-81	0		IL4R	7.72013e-13	-0.175583	0.093	0.158	2.58918e-08	0		NCOR2	1.04903e-21	0.15993	0.363	0.302	3.51825e-17	0		HSPD1	2.48806e-08
TGFB1	2.43029e-13	0.104181	0.236	0.227	8.15071e-09	0		DLGAP1	8.17872e-227	-0.475124	0.345	0.471	2.74298e-222	0		ATP9A	5.22611e-17	0.190465	0.469	0.388	1.75273e-12	0		FHL2	1.21424e-85	-0.30242	0.096	0.261	4.07233e-81	0		ARIH1	7.9348e-13	-0.10664	0.169	0.249	2.66117e-08	0		SESN3	1.05201e-21	0.174607	0.373	0.315	3.52824e-17	0		HIPK1	2.60498e-08
CYTH1	3.21096e-13	-0.119726	0.204	0.254	1.07689e-08	0		SIK3	1.62625e-226	0.151417	0.888	0.805	5.45412e-222	0		CD34	6.73135e-17	0.15848	0.351	0.287	2.25756e-12	0		MAN2A1	1.48167e-85	-0.126374	0.151	0.357	4.96924e-81	0		ZMYM4	8.88545e-13	-0.118303	0.154	0.227	2.98e-08	0		CSRP1	1.21093e-21	-0.360309	0.017	0.055	4.06122e-17	0		DTHD1	2.63035e-08
UNC13B	3.60265e-13	-0.11826	0.035	0.056	1.20826e-08	0		AC008056.1	2.9079e-226	0.167298	0.077	0.026	9.75253e-222	0		TDRP	8.03618e-17	0.169219	0.397	0.315	2.69518e-12	0		FARS2	1.65443e-85	-0.115433	0.126	0.306	5.54862e-81	0		EVL	9.11338e-13	-0.113071	0.151	0.217	3.05644e-08	0		LRP1B	1.73483e-21	-0.410649	0.242	0.312	5.81829e-17	0		TRAT1	2.68991e-08
DMXL2	5.22631e-13	-0.162299	0.108	0.158	1.7528e-08	0		SMOC1	8.59435e-226	-0.237529	0.011	0.064	2.88237e-221	0		NAV1	8.1051e-17	-0.220345	0.139	0.193	2.71829e-12	0		THADA	1.99214e-85	-0.103936	0.128	0.314	6.68124e-81	0		HIST1H2AC	1.09913e-12	-0.172565	0.165	0.225	3.68625e-08	0		TPM1	2.08777e-21	-0.484367	0.236	0.343	7.00198e-17	0		ERO1A	3.25483e-08
MFHAS1	6.49967e-13	-0.145021	0.042	0.068	2.17986e-08	0		MSI2	3.902e-225	0.124225	0.98	0.947	1.30865e-220	0		ALCAM	8.72516e-17	-0.281035	0.059	0.1	2.92624e-12	0		SSBP3	3.77585e-85	-0.102659	0.167	0.365	1.26635e-80	0		FAM110B	1.14055e-12	-0.234082	0.053	0.103	3.82519e-08	0		MECOM	2.49562e-21	-0.590804	0.058	0.098	8.3698e-17	0		TIAM1	3.27578e-08
PHC2	6.99552e-13	0.160879	0.348	0.315	2.34616e-08	0		CNKSR2	1.66388e-224	-0.309793	0.165	0.276	5.58031e-220	0		WWC2	1.04875e-16	0.171343	0.588	0.514	3.51729e-12	0		PTPRK	4.81452e-85	-0.117492	0.174	0.365	1.6147e-80	0		PPP2R5C	1.19165e-12	-0.105448	0.171	0.242	3.99655e-08	0		PDE2A	3.31998e-21	0.18486	0.174	0.131	1.11346e-16	0		RAB3GAP1	3.35251e-08
SQSTM1	8.76935e-13	-0.134801	0.09	0.12	2.94106e-08	0		BCL2	2.5535e-223	0.176195	0.763	0.642	8.56392e-219	0		DUSP5	1.0678e-16	-0.356409	0.034	0.077	3.58118e-12	0		KAZN	5.45766e-85	-0.161523	0.605	0.809	1.83039e-80	0		DNAJB6	1.19314e-12	-0.253262	0.107	0.163	4.00156e-08	0		CD38	3.44301e-21	0.251577	0.09	0.057	1.15472e-16	0		PAPOLA	3.72623e-08
HSPA1A	9.65589e-13	-0.168879	0.075	0.104	3.23839e-08	0		ETNPPL	5.15917e-223	0.238015	0.604	0.442	1.73028e-218	0		JUN	1.14022e-16	-0.274667	0.076	0.12	3.82406e-12	0		COL11A1	1.14864e-84	-0.212244	0.129	0.304	3.85232e-80	0		TMEM163	1.4032e-12	-0.400723	0.042	0.094	4.70605e-08	0		CPPED1	3.45365e-21	0.19575	0.224	0.173	1.15828e-16	0		Z94721.1	3.89724e-08
SMAD3	1.08662e-12	-0.17179	0.176	0.237	3.6443e-08	0		TTYH1	2.78581e-222	0.192666	0.576	0.461	9.34305e-218	0		ITGB5	1.60419e-16	0.191351	0.159	0.111	5.38015e-12	0		AMOTL1	2.03184e-84	-0.180459	0.128	0.321	6.81437e-80	0		PDE8A	1.45702e-12	-0.144179	0.141	0.209	4.88656e-08	0		AC002546.1	3.99671e-21	0.198493	0.119	0.076	1.34042e-16	0		ST8SIA1	4.30884e-08
HSPA1B	1.44533e-12	-0.129604	0.036	0.056	4.84735e-08	0		CPAMD8	3.20136e-222	-0.333906	0.019	0.062	1.07367e-217	0		SPECC1	1.91816e-16	-0.202355	0.069	0.101	6.43312e-12	0		TCF7L1	3.22145e-84	-0.108165	0.143	0.329	1.08041e-79	0		MS4A4A	1.60291e-12	-0.118162	0.208	0.273	5.37584e-08	0		DPYSL2	4.06675e-21	0.182184	0.276	0.218	1.36391e-16	0		PTPN22	4.55843e-08
TRAF3	1.50903e-12	-0.159546	0.158	0.211	5.06099e-08	0		CACHD1	8.81209e-222	0.149246	0.749	0.647	2.9554e-217	0		SHC2	3.05617e-16	0.145471	0.28	0.224	1.02498e-11	0		ADAMTSL3	6.72702e-84	-0.533751	0.062	0.184	2.25611e-79	0		AP001636.3	1.6519e-12	-0.244243	0.031	0.072	5.54015e-08	0		ANO10	4.41437e-21	0.21042	0.291	0.237	1.48049e-16	0		LSAMP	4.77398e-08
NRP2	1.54995e-12	-0.136948	0.114	0.157	5.19823e-08	0		AC022639.1	1.40427e-221	0.256004	0.251	0.157	4.70965e-217	0		CDYL2	3.26514e-16	0.155748	0.498	0.429	1.09506e-11	0		SMCHD1	1.79338e-83	-0.123172	0.12	0.302	6.01465e-79	0		VPS8	2.20283e-12	-0.131452	0.193	0.27	7.38785e-08	0		CRYBG3	5.26846e-21	0.215565	0.269	0.208	1.76694e-16	0		ATF7IP2	4.82194e-08
PSMA1	2.19401e-12	0.139059	0.329	0.308	7.35828e-08	0		ITGB4	3.4798e-220	-0.332908	0.351	0.453	1.16706e-215	0		PLXDC2	3.50297e-16	-0.306785	0.262	0.293	1.17483e-11	0		SAMD4A	2.75235e-83	-0.23888	0.179	0.396	9.23083e-79	0		DDX60L	2.21524e-12	-0.143258	0.079	0.128	7.42947e-08	0		AC002066.1	6.2727e-21	-0.506621	0.043	0.097	2.10374e-16	0		TRAPPC12	4.99455e-08
AL139125.1	2.84766e-12	0.12784	0.153	0.137	9.55048e-08	0		PLXDC2	2.21425e-219	-0.46589	0.388	0.511	7.42616e-215	0		CDC14B	3.85103e-16	0.189489	0.257	0.194	1.29156e-11	0		DOCK9	2.96192e-83	-0.155605	0.112	0.276	9.93367e-79	0		CHST15	2.35051e-12	-0.154438	0.129	0.197	7.88315e-08	0		CNTN6	6.5301e-21	0.267181	0.126	0.085	2.19007e-16	0		KIAA1551	5.25285e-08
PLEK	3.81427e-12	-0.200064	0.096	0.138	1.27923e-07	0		PPFIA2	2.60968e-219	0.21953	0.472	0.342	8.75235e-215	0		ABLIM1	6.24141e-16	0.14168	0.758	0.683	2.09324e-11	0		SLC22A3	3.19818e-83	-0.335215	0.053	0.178	1.07261e-78	0		FCGBP	2.36836e-12	-0.419463	0.029	0.064	7.94299e-08	0		PLOD1	1.22888e-20	0.16995	0.205	0.157	4.1214e-16	0		RETREG1	5.29378e-08
NOTCH2	4.05984e-12	-0.147394	0.089	0.13	1.36159e-07	0		PLEKHG1	5.07195e-219	0.230853	0.576	0.448	1.70103e-214	0		ELMO1	6.38728e-16	-0.17143	0.556	0.583	2.14216e-11	0		DMD	4.0837e-83	-0.203915	0.148	0.337	1.36959e-78	0		NUAK1	2.98067e-12	-0.181077	0.051	0.094	9.99658e-08	0		PACSIN2	1.61501e-20	0.169901	0.376	0.309	5.41643e-16	0		CNTN1	5.4495e-08
ITSN1	1.63837e-11	-0.111557	0.126	0.157	5.49477e-07	0		RALGAPA2	3.28749e-218	0.183826	0.659	0.543	1.10256e-213	0		APOLD1	7.2438e-16	0.120684	0.248	0.22	2.42943e-11	0		CTNNA1	4.15817e-83	-0.110203	0.135	0.325	1.39457e-78	0		CEBPD	3.10812e-12	-0.184986	0.145	0.242	1.0424e-07	0		ZBTB46	1.72345e-20	0.128367	0.329	0.275	5.7801e-16	0		STAMBPL1	6.03112e-08
ATP1B3	2.25891e-11	-0.13892	0.077	0.107	7.57593e-07	0		H3F3B	6.68444e-218	-0.396529	0.085	0.178	2.24183e-213	0		SASH1	1.1393e-15	-0.20574	0.501	0.554	3.82099e-11	0		LINC01197	5.51516e-83	-0.185206	0.079	0.223	1.84967e-78	0		KHDRBS3	3.37913e-12	-0.25013	0.048	0.091	1.13329e-07	0		SLC22A3	1.76316e-20	-0.362053	0.107	0.166	5.91328e-16	0		DNAJA1	6.33117e-08
PCSK5	3.00164e-11	-0.102728	0.061	0.087	1.00669e-06	0		ANKDD1A	7.30308e-218	0.135338	0.684	0.6	2.44931e-213	0		NOX4	1.19496e-15	-0.173737	0.024	0.052	4.00767e-11	0		ELF2	2.60837e-82	-0.120016	0.154	0.354	8.74795e-78	0		USP53	3.55999e-12	-0.206319	0.118	0.198	1.19395e-07	0		UNC5B	1.98284e-20	0.215877	0.146	0.106	6.65005e-16	0		UST	7.38307e-08
ADARB1	3.12595e-11	-0.166097	0.05	0.075	1.04838e-06	0		ADAMTS10	2.06149e-217	0.217775	0.253	0.16	6.91382e-213	0		SH3BP4	1.23306e-15	0.16412	0.449	0.374	4.13544e-11	0		ARHGAP42	2.62066e-82	-0.133207	0.165	0.368	8.78918e-78	0		PARP4	3.57e-12	-0.130104	0.132	0.198	1.19731e-07	0		EGFR	2.14402e-20	0.145678	0.338	0.276	7.19063e-16	0		ARHGEF7	7.74774e-08
ALCAM	3.13468e-11	-0.1643	0.203	0.247	1.05131e-06	0		ATP9A	7.98137e-217	-0.350456	0.272	0.358	2.67679e-212	0		ADAMTSL2	1.48643e-15	0.176527	0.09	0.051	4.98518e-11	0		CACNA2D3	2.63557e-82	-0.117082	0.249	0.447	8.83916e-78	0		MX2	3.59371e-12	-0.180157	0.093	0.146	1.20526e-07	0		EXT1	2.77134e-20	-0.54824	0.074	0.131	9.29453e-16	0		MGMT	7.87822e-08
ITGAX	3.77767e-11	-0.189536	0.33	0.406	1.26696e-06	0		NTNG1	3.70382e-216	-0.374054	0.079	0.173	1.24219e-211	0		FOXP1	1.58225e-15	-0.167062	0.769	0.766	5.30656e-11	0		ARHGAP28	5.1082e-82	-0.208528	0.057	0.185	1.71319e-77	0		TRERF1	3.64788e-12	-0.190529	0.029	0.066	1.22343e-07	0		SH2B3	3.39719e-20	0.207903	0.166	0.13	1.13935e-15	0		ZNF831	8.49704e-08
PID1	5.37843e-11	-0.205686	0.069	0.11	1.80382e-06	0		PLEKHA6	9.15994e-216	0.168219	0.483	0.376	3.07206e-211	0		TCF7L1	1.92774e-15	-0.202263	0.177	0.225	6.46524e-11	0		MID1	6.36969e-82	-0.378417	0.071	0.2	2.13627e-77	0		NCKAP1L	3.74377e-12	-0.123838	0.174	0.245	1.25559e-07	0		DOK6	3.74908e-20	0.226914	0.203	0.152	1.25736e-15	0		STRBP	8.55402e-08
FRMD4B	5.45403e-11	-0.247432	0.387	0.483	1.82917e-06	0		MYO10	3.52594e-215	0.1764	0.584	0.464	1.18253e-210	0		SLC19A3	1.95792e-15	0.154341	0.374	0.32	6.56647e-11	0		RYK	1.77425e-81	-0.199334	0.069	0.211	5.95049e-77	0		IL13RA1	4.13221e-12	-0.137058	0.089	0.146	1.38586e-07	0		SYNPO2	4.84619e-20	-0.479133	0.16	0.235	1.62532e-15	0		FAM107B	8.69163e-08
GTF2IRD1	7.93705e-11	-0.119536	0.08	0.11	2.66193e-06	0		PHACTR3	1.72762e-214	0.137953	0.828	0.724	5.79409e-210	0		TMEM51	3.32137e-15	0.201838	0.135	0.091	1.11392e-10	0		AGBL4	2.19153e-81	-0.13388	0.154	0.337	7.34995e-77	0		GAB3	4.17196e-12	-0.139423	0.097	0.151	1.39919e-07	0		DSCAML1	4.93314e-20	0.262765	0.151	0.094	1.65448e-15	0		CLU	9.09892e-08
DENND4C	9.14409e-11	-0.154355	0.183	0.24	3.06675e-06	0		MAP1B	4.31384e-214	-0.443515	0.174	0.277	1.44677e-209	0		CA8	3.58775e-15	-0.167051	0.029	0.054	1.20326e-10	0		ITGA10	3.20191e-81	-0.172595	0.101	0.267	1.07386e-76	0		EPSTI1	4.3202e-12	-0.100693	0.187	0.25	1.44891e-07	0		MAP2K6	6.49006e-20	0.224885	0.186	0.135	2.17664e-15	0		SLC16A7	9.18457e-08
GPR183	9.33398e-11	-0.313922	0.041	0.076	3.13043e-06	0		LINC01515	2.62359e-213	-0.301298	0.067	0.149	8.79898e-209	0		SLCO3A1	4.25122e-15	0.141706	0.553	0.48	1.42577e-10	0		MOB3B	6.12963e-81	-0.121412	0.127	0.306	2.05576e-76	0		FOSL2	4.60155e-12	-0.28341	0.026	0.063	1.54327e-07	0		ADCY5	8.77308e-20	-0.419271	0.143	0.215	2.94232e-15	0		ABHD3	1.05366e-07
RNF144B	1.55826e-10	-0.126178	0.13	0.16	5.22608e-06	0		LINC00511	2.20943e-212	0.166597	0.838	0.731	7.40999e-208	0		NR3C1	5.631e-15	0.163256	0.553	0.47	1.88852e-10	0		PDE7B	8.41993e-81	-0.21547	0.109	0.281	2.82388e-76	0		LIMS1	4.62243e-12	-0.113174	0.124	0.193	1.55027e-07	0		CERS6	9.8924e-20	0.126791	0.412	0.348	3.31771e-15	0		ELOVL6	1.06358e-07
PCLO	1.56442e-10	-0.103436	0.055	0.073	5.24677e-06	0		GRAMD1C	2.40273e-211	0.191245	0.567	0.452	8.05828e-207	0		KDM7A	5.70744e-15	0.203801	0.333	0.274	1.91416e-10	0		AC012409.2	2.64972e-80	-0.278234	0.04	0.144	8.88662e-76	0		ALOX5	4.87771e-12	-0.197059	0.097	0.17	1.63588e-07	0		HIF3A	1.10944e-19	-0.304433	0.066	0.11	3.72084e-15	0		LINC01588	1.07786e-07
CEACAM21	1.66107e-10	0.158384	0.07	0.054	5.57088e-06	0		NHS	1.17578e-210	-0.392283	0.133	0.226	3.94332e-206	0		AL445426.1	5.93509e-15	-0.165405	0.025	0.054	1.99051e-10	0		PLAGL1	3.32586e-80	-0.235447	0.073	0.22	1.11543e-75	0		CLEC7A	5.03649e-12	-0.223728	0.069	0.125	1.68914e-07	0		ETV6	1.17098e-19	-0.402497	0.253	0.314	3.92725e-15	0		PSIP1	1.22951e-07
IGF1R	3.25839e-10	-0.136781	0.098	0.134	1.0928e-05	0		EFNA5	4.20378e-210	0.179285	0.573	0.455	1.40987e-205	0		FAM107B	6.04336e-15	-0.161496	0.041	0.071	2.02682e-10	0		PRKD1	5.26006e-80	-0.180108	0.14	0.328	1.76412e-75	0		ZNF618	5.32051e-12	-0.189578	0.079	0.127	1.78439e-07	0		RUFY3	1.26325e-19	0.134901	0.391	0.332	4.2367e-15	0		RAB11FIP1	1.24027e-07
XIST	4.64515e-10	-0.118091	0.457	0.513	1.55789e-05	0		SGK3	5.3828e-209	0.186811	0.609	0.494	1.80528e-204	0		NDRG1	6.64573e-15	-0.267261	0.165	0.209	2.22884e-10	0		PBX3	6.11867e-80	-0.121823	0.109	0.271	2.05208e-75	0		MARCO	5.84408e-12	-0.164124	0.104	0.16	1.95999e-07	0		FAM162B	1.27608e-19	0.224555	0.17	0.129	4.27972e-15	0		TGFBR2	1.28451e-07
TMEM51	7.42872e-10	-0.155094	0.122	0.167	2.49145e-05	0		SREBF1	1.2901e-208	0.224419	0.353	0.264	4.32674e-204	0		CAMTA1	8.57705e-15	0.114874	0.568	0.508	2.87657e-10	0		ACBD6	8.1662e-80	-0.127671	0.106	0.271	2.73878e-75	0		LPCAT2	6.27672e-12	-0.124372	0.108	0.171	2.10509e-07	0		CAMK1D	1.49827e-19	0.107365	0.348	0.303	5.02489e-15	0		TAF3	1.28612e-07
TPCN1	7.66037e-10	-0.205685	0.167	0.235	2.56914e-05	0		NFAT5	1.2498e-204	0.182633	0.802	0.694	4.19159e-200	0		TTN	8.75961e-15	0.206594	0.231	0.169	2.9378e-10	0		PKNOX2	9.17183e-80	-0.17649	0.125	0.299	3.07605e-75	0		TCF7L2	7.45684e-12	-0.129077	0.148	0.207	2.50087e-07	0		LIN7A	1.77142e-19	0.203449	0.324	0.258	5.941e-15	0		DST	1.35156e-07
HIST1H1E	9.20344e-10	-0.101718	0.064	0.088	3.08665e-05	0		ENTPD1	2.58662e-204	0.210077	0.387	0.281	8.67502e-200	0		GNG12	9.02862e-15	-0.157145	0.031	0.063	3.02802e-10	0		LRCH3	1.24801e-79	-0.108706	0.124	0.307	4.18556e-75	0		FAM120B	7.84165e-12	-0.147292	0.152	0.217	2.62993e-07	0		PREX2	2.01981e-19	0.139422	0.457	0.393	6.77403e-15	0		MBNL3	1.35884e-07
UACA	1.10956e-09	-0.122342	0.061	0.089	3.72123e-05	0		CC2D2B	8.95818e-204	0.206566	0.269	0.186	3.00439e-199	0		GPATCH2	1.01749e-14	-0.178816	0.055	0.093	3.41244e-10	0		GAS7	1.57314e-79	-0.273218	0.074	0.21	5.27599e-75	0		HLA-DRA	8.9656e-12	-0.212939	0.034	0.078	3.00688e-07	0		PCOLCE2	2.27766e-19	0.252577	0.067	0.037	7.63882e-15	0		NEBL	1.51659e-07
C20orf194	1.20421e-09	-0.164177	0.354	0.428	4.03867e-05	0		LMO2	1.53405e-202	-0.313241	0.047	0.125	5.14488e-198	0		KLHL3	1.37567e-14	-0.152084	0.068	0.101	4.61371e-10	0		LHFPL2	1.69066e-79	-0.156091	0.161	0.348	5.67012e-75	0		MIR181A1HG	9.50903e-12	-0.26062	0.055	0.103	3.18914e-07	0		ATP2B4	2.5504e-19	-0.368716	0.102	0.165	8.55354e-15	0		PIK3AP1	1.53159e-07
CYTH3	1.21133e-09	-0.182168	0.147	0.195	4.06255e-05	0		GRIK4	2.65045e-202	-0.397829	0.384	0.508	8.88909e-198	0		RHOBTB1	1.53952e-14	0.213422	0.415	0.338	5.16325e-10	0		KIAA1217	5.98371e-79	-0.233655	0.114	0.277	2.00682e-74	0		RBMS1	1.07783e-11	-0.108604	0.251	0.334	3.61482e-07	0		MIR4435-2HG	2.6898e-19	0.210125	0.342	0.272	9.02106e-15	0		DHX9	1.55723e-07
DOCK1	1.38624e-09	-0.116581	0.037	0.057	4.64918e-05	0		HS6ST3	6.37495e-202	-0.408445	0.037	0.1	2.13803e-197	0		SMAD1	2.11374e-14	-0.180855	0.165	0.214	7.08906e-10	0		PRKCE	1.8091e-78	-0.148185	0.111	0.276	6.06735e-74	0		AGTPBP1	1.10274e-11	-0.113889	0.12	0.183	3.69837e-07	0		EVA1C	3.00745e-19	0.109582	0.386	0.333	1.00864e-14	0		MAP2K1	1.64522e-07
SIGLEC10	1.97622e-09	0.162153	0.088	0.067	6.62785e-05	0		HTRA1	2.84205e-200	0.227013	0.383	0.268	9.53167e-196	0		TMEM204	2.20928e-14	0.182975	0.186	0.133	7.40949e-10	0		FUS	7.28336e-78	-0.108887	0.111	0.279	2.44269e-73	0		MSRA	1.1099e-11	-0.117316	0.135	0.194	3.72239e-07	0		TNRC6C	3.66554e-19	0.146235	0.367	0.311	1.22935e-14	0		TCF7	1.71131e-07
PLEKHA5	2.36221e-09	-0.129671	0.12	0.159	7.92239e-05	0		PLXNA2	3.83889e-200	0.203824	0.57	0.448	1.28749e-195	0		VSIR	2.35862e-14	0.173863	0.195	0.146	7.91032e-10	0		ST6GALNAC3	7.77718e-78	-0.278631	0.151	0.317	2.60831e-73	0		ATP11B	1.11097e-11	-0.143535	0.077	0.125	3.72596e-07	0		KCNMA1	5.09242e-19	-0.475188	0.107	0.178	1.7079e-14	0		MAPK10	1.73567e-07
ZFP36	2.40786e-09	-0.134914	0.049	0.073	8.07549e-05	0		ZSCAN31	1.70727e-199	0.264803	0.073	0.023	5.72583e-195	0		PDE4B	2.71648e-14	-0.214699	0.131	0.179	9.11054e-10	0		SEC31A	8.72722e-78	-0.109964	0.115	0.29	2.92693e-73	0		CMTM6	1.17344e-11	-0.182247	0.022	0.052	3.93549e-07	0		OPCML	5.48633e-19	-0.443235	0.077	0.127	1.84001e-14	0		GRK5	1.93701e-07
ANKRD12	3.27679e-09	-0.10386	0.301	0.358	0.000109897	0		ROBO1	9.31187e-199	0.202605	0.291	0.202	3.12301e-194	0		ST6GALNAC1	3.72644e-14	0.178571	0.162	0.114	1.24977e-09	0		SLC25A13	1.23245e-77	-0.112215	0.115	0.285	4.13341e-73	0		SLC43A2	1.18239e-11	-0.142722	0.068	0.116	3.96552e-07	0		KIAA1671	6.50455e-19	-0.402347	0.053	0.11	2.1815e-14	0		AFF1	1.96832e-07
LSAMP	3.96665e-09	-0.106314	0.266	0.311	0.000133033	0		SPARCL1	1.37345e-197	0.1626	0.9	0.808	4.60629e-193	0		CD99	4.5347e-14	-0.21626	0.067	0.112	1.52085e-09	0		CAB39L	1.29175e-77	-0.19088	0.092	0.247	4.33227e-73	0		FAR2	1.20504e-11	-0.149836	0.117	0.179	4.04146e-07	0		ITGA10	6.65704e-19	0.116852	0.321	0.262	2.23264e-14	0		XYLT1	2.04424e-07
NFKBID	4.75496e-09	-0.119095	0.032	0.051	0.000159472	0		RTN1	1.50193e-197	-0.342618	0.059	0.13	5.03719e-193	0		GLIS3	7.01175e-14	-0.251337	0.311	0.382	2.3516e-09	0		WWC2	2.27895e-77	-0.114136	0.099	0.262	7.64314e-73	0		CADM2	1.30652e-11	0.50619	0.263	0.216	4.3818e-07	0		ARHGEF12	6.67017e-19	0.125927	0.546	0.48	2.23704e-14	0		CCND2	2.09114e-07
AL034397.3	8.57195e-09	0.102228	0.131	0.122	0.000287486	0		CSGALNACT1	3.04631e-197	0.123616	0.879	0.793	1.02167e-192	0		SIPA1L1	7.39455e-14	-0.172515	0.328	0.383	2.47999e-09	0		CBLB	2.55008e-77	-0.153015	0.123	0.297	8.55247e-73	0		CTNNB1	1.38862e-11	-0.138736	0.119	0.183	4.65714e-07	0		C20orf194	9.3875e-19	0.114242	0.455	0.394	3.14838e-14	0		SMC6	2.28156e-07
HIPK2	1.03462e-08	0.11946	0.215	0.2	0.00034699	0		ALDH1L1	4.77139e-197	0.281945	0.752	0.596	1.60023e-192	0		HSP90AA1	7.49516e-14	-0.499651	0.212	0.232	2.51373e-09	0		MDFIC	3.35648e-77	-0.176292	0.075	0.213	1.12569e-72	0		UBASH3B	1.48703e-11	-0.197964	0.096	0.151	4.9872e-07	0		NTRK2	9.66544e-19	-0.391309	0.082	0.135	3.2416e-14	0		HECA	2.28815e-07
ZNF331	1.17366e-08	-0.10964	0.079	0.094	0.000393622	0		STARD13	7.85683e-197	0.170828	0.657	0.539	2.63502e-192	0		IRAK3	8.18005e-14	0.111065	0.512	0.462	2.74343e-09	0		PDE1A	3.88537e-77	-0.265191	0.071	0.2	1.30307e-72	0		VSIG4	1.69298e-11	-0.175933	0.085	0.138	5.67792e-07	0		BCAS3	1.13047e-18	0.14887	0.512	0.447	3.79136e-14	0		EDEM1	2.52207e-07
MYO9B	1.18122e-08	-0.116218	0.43	0.491	0.000396159	0		CDH10	1.09447e-195	0.175168	0.419	0.325	3.67062e-191	0		LINC01644	9.67827e-14	0.191013	0.089	0.05	3.2459e-09	0		HIVEP2	5.63144e-77	-0.143563	0.133	0.317	1.88867e-72	0		EAF2	1.76837e-11	-0.178167	0.07	0.113	5.93077e-07	0		PDGFC	1.31692e-18	-0.320866	0.022	0.056	4.41669e-14	0		SLA	2.71348e-07
RTTN	1.46072e-08	-0.250467	0.239	0.304	0.000489895	0		AL162511.1	2.55887e-194	-0.220192	0.016	0.074	8.58194e-190	0		CHN1	9.69794e-14	-0.162653	0.234	0.278	3.2525e-09	0		SNX9	6.49049e-77	-0.154652	0.121	0.297	2.17678e-72	0		ITGB5	2.14098e-11	-0.116158	0.127	0.181	7.18042e-07	0		SSBP3	1.9208e-18	-0.496834	0.177	0.249	6.44197e-14	0		ERAP2	2.75415e-07
NAGK	1.58093e-08	-0.110906	0.114	0.151	0.000530213	0		STXBP5	2.98447e-193	0.167093	0.732	0.618	1.00093e-188	0		CAMK2D	1.21334e-13	-0.276872	0.335	0.402	4.06931e-09	0		ADCY5	1.48181e-76	-0.195022	0.115	0.272	4.96968e-72	0		L3MBTL4	2.15003e-11	-0.103418	0.171	0.244	7.21077e-07	0		FARP2	1.93563e-18	0.154836	0.305	0.256	6.4917e-14	0		MARCH8	2.95646e-07
IFI44L	1.67765e-08	-0.257863	0.116	0.184	0.000562651	0		EXPH5	7.08603e-193	-0.27041	0.043	0.118	2.37651e-188	0		GALNT17	1.2171e-13	0.108179	0.395	0.332	4.08191e-09	0		SLC24A3	3.19992e-76	-0.183158	0.139	0.304	1.07319e-71	0		SKI	2.30125e-11	-0.190823	0.099	0.156	7.71793e-07	0		AC099687.1	2.06341e-18	0.180375	0.097	0.066	6.92028e-14	0		DUSP16	3.02227e-07
MYO1D	2.07907e-08	-0.10234	0.037	0.054	0.000697279	0		OGFRL1	1.11844e-192	-0.292108	0.401	0.494	3.75102e-188	0		THSD7A	1.26088e-13	-0.340246	0.353	0.419	4.22875e-09	0		PMP22	4.00604e-76	-0.194379	0.088	0.238	1.34354e-71	0		APAF1	2.48392e-11	-0.169685	0.069	0.116	8.33058e-07	0		DIO3OS	2.46012e-18	0.175125	0.125	0.09	8.25075e-14	0		PPP1R2	3.13687e-07
GGA1	2.29301e-08	-0.101901	0.068	0.094	0.000769029	0		NTRK3	3.06009e-192	0.117582	0.859	0.763	1.02629e-187	0		IGFBP7	1.74144e-13	0.104093	0.512	0.461	5.84045e-09	0		ROR2	6.08337e-76	-0.132803	0.147	0.315	2.04024e-71	0		TTC7A	2.54558e-11	-0.13973	0.109	0.166	8.53737e-07	0		EPB41L4A	2.81698e-18	0.167374	0.29	0.237	9.44757e-14	0		IL12RB2	3.3374e-07
DCLK2	2.73187e-08	-0.144922	0.074	0.105	0.000916215	0		CACNA1B	4.07891e-192	0.191139	0.255	0.169	1.36798e-187	0		TOX	1.88933e-13	-0.126613	0.246	0.282	6.33643e-09	0		ADAM12	6.56643e-76	-0.315751	0.154	0.311	2.20225e-71	0		ADAM9	2.64486e-11	-0.160022	0.112	0.175	8.87034e-07	0		DENND1A	3.48794e-18	0.118016	0.4	0.356	1.16978e-13	0		COLQ	3.38162e-07
SNX24	3.60827e-08	-0.142343	0.142	0.191	0.00121014	0		BICD1	2.47067e-190	-0.454829	0.703	0.75	8.28614e-186	0		HES1	2.10389e-13	0.133269	0.056	0.037	7.05604e-09	0		APOD	6.81292e-76	-0.225664	0.142	0.314	2.28492e-71	0		DUSP10	2.67011e-11	-0.227765	0.022	0.054	8.955e-07	0		PALLD	4.92807e-18	-0.338296	0.061	0.107	1.65277e-13	0		RPL18	3.4664e-07
HRH2	3.96133e-08	0.153062	0.14	0.117	0.00132855	0		HSPA1A	3.15859e-190	-0.256567	0.044	0.105	1.05933e-185	0		ZFHX3	2.45757e-13	0.149184	0.394	0.32	8.2422e-09	0		ECM2	6.88145e-76	-0.112359	0.076	0.216	2.3079e-71	0		PHYKPL	3.03122e-11	-0.103551	0.114	0.174	1.01661e-06	0		ACSS3	5.76037e-18	0.161483	0.364	0.304	1.93191e-13	0		CTNNA2	4.35227e-07
UBC	4.31105e-08	-0.149371	0.082	0.107	0.00144584	0		ACSS1	4.10089e-190	0.136965	0.724	0.623	1.37536e-185	0		DEPP1	2.57139e-13	-0.227251	0.036	0.069	8.62391e-09	0		SIDT1	8.25836e-76	-0.259882	0.068	0.188	2.76969e-71	0		IPCEF1	3.04882e-11	-0.17585	0.064	0.11	1.02251e-06	0		BLCAP	5.90893e-18	0.187345	0.206	0.165	1.98174e-13	0		TMEM71	4.539e-07
PDE8A	4.43679e-08	-0.11376	0.221	0.262	0.00148801	0		KLHL32	7.50823e-190	0.171137	0.514	0.408	2.51811e-185	0		GNB4	3.11338e-13	-0.158841	0.177	0.226	1.04417e-08	0		ABI3BP	8.92262e-76	-0.330977	0.046	0.16	2.99247e-71	0		ATP1B3	3.12998e-11	-0.195456	0.092	0.146	1.04973e-06	0		MTSS1	6.75305e-18	0.106808	0.359	0.309	2.26484e-13	0		CRIM1	4.73403e-07
SIRPB2	4.68852e-08	0.106774	0.11	0.098	0.00157244	0		EFEMP1	2.26682e-189	0.118182	0.609	0.508	7.60247e-185	0		NRG2	3.62542e-13	-0.19003	0.032	0.061	1.21589e-08	0		TANC1	9.39855e-76	-0.153102	0.101	0.264	3.15209e-71	0		ADGRE2	3.3964e-11	-0.279089	0.021	0.06	1.13908e-06	0		FCHSD2	7.01267e-18	-0.360044	0.333	0.419	2.35191e-13	0		TNFSF8	4.76323e-07
SPTLC2	5.18785e-08	0.129765	0.409	0.386	0.0017399	0		GRIA3	7.2974e-189	-0.224218	0.013	0.067	2.4474e-184	0		SH3RF1	4.30974e-13	-0.173776	0.054	0.084	1.4454e-08	0		TRAPPC9	1.79549e-75	-0.115478	0.112	0.282	6.02173e-71	0		CMKLR1	3.84951e-11	-0.107767	0.169	0.226	1.29105e-06	0		MSI2	7.70258e-18	0.124055	0.428	0.382	2.58329e-13	0		RIN3	4.92235e-07
GLUL	8.45471e-08	-0.224549	0.16	0.195	0.00283554	0		DGKG	1.02527e-186	0.13997	0.802	0.657	3.43854e-182	0		MAMLD1	4.62969e-13	-0.138801	0.039	0.065	1.55271e-08	0		PRDM5	3.36508e-75	-0.113848	0.094	0.247	1.12858e-70	0		NCK2	4.535e-11	-0.112952	0.123	0.184	1.52095e-06	0		SLC6A17	8.39741e-18	0.259852	0.149	0.096	2.81632e-13	0		MTM1	5.1801e-07
GPD2	8.84176e-08	-0.102668	0.171	0.216	0.00296535	0		SEPT7	4.31281e-186	0.176249	0.646	0.529	1.44643e-181	0		CAMK1D	4.64192e-13	-0.156811	0.398	0.441	1.55681e-08	0		ZMIZ1	3.73538e-75	-0.136634	0.101	0.259	1.25277e-70	0		SCFD2	5.07141e-11	-0.127391	0.13	0.188	1.70085e-06	0		UPB1	8.6039e-18	0.231427	0.14	0.095	2.88558e-13	0		CPQ	5.65445e-07
RAB31	1.04789e-07	0.143354	0.466	0.452	0.00351441	0		ETV5	8.0873e-186	0.161383	0.149	0.084	2.71232e-181	0		QKI	4.74312e-13	0.10793	0.791	0.732	1.59075e-08	0		SEMA3C	4.79936e-75	-0.350228	0.071	0.214	1.60961e-70	0		SDCBP	5.29493e-11	-0.162986	0.093	0.153	1.77581e-06	0		PRKN	8.60678e-18	0.117687	0.481	0.414	2.88654e-13	0		MMP25-AS1	6.3941e-07
TNFRSF10D	1.08228e-07	0.127375	0.095	0.08	0.00362975	0		MARCH3	8.20307e-186	-0.361626	0.227	0.311	2.75115e-181	0		PAQR5	5.58016e-13	0.154072	0.331	0.271	1.87147e-08	0		HLF	5.9253e-75	-0.197983	0.093	0.242	1.98723e-70	0		KLF7	5.90771e-11	-0.139737	0.14	0.197	1.98133e-06	0		MGAT5	1.11035e-17	0.117834	0.417	0.345	3.72389e-13	0		FAM155A	7.17679e-07
DPP10	1.19468e-07	-0.324391	0.311	0.417	0.00400671	0		ARHGAP6	3.45529e-185	-0.276353	0.028	0.092	1.15884e-180	0		SLC4A4	6.53526e-13	-0.250592	0.098	0.134	2.19179e-08	0		LTBP2	6.71424e-75	-0.302889	0.088	0.232	2.25182e-70	0		LRRK2	6.12392e-11	-0.150231	0.068	0.12	2.05384e-06	0		GAB1	1.22867e-17	0.143333	0.359	0.315	4.12072e-13	0		FMNL3	8.93082e-07
GSAP	1.20061e-07	-0.130678	0.201	0.255	0.00402659	0		AC079298.3	9.43246e-185	-0.207749	0.009	0.055	3.16346e-180	0		DIP2C	7.0325e-13	-0.152129	0.262	0.313	2.35856e-08	0		MACF1	7.14399e-75	0.11412	0.442	0.708	2.39595e-70	0		SERPINB9	6.16067e-11	-0.266837	0.042	0.086	2.06617e-06	0		CCDC141	1.60449e-17	0.183338	0.122	0.091	5.38113e-13	0		FRMD4A	9.1723e-07
ATP6V0A1	1.7911e-07	-0.129107	0.167	0.216	0.00600698	0		ABI3BP	1.21376e-182	-0.222257	0.017	0.067	4.07069e-178	0		CDS1	8.03581e-13	0.155668	0.091	0.059	2.69505e-08	0		MEGF10	7.59749e-75	-0.132283	0.093	0.244	2.54805e-70	0		LSAMP	8.16003e-11	0.459884	0.36	0.314	2.73671e-06	0		TNFRSF21	2.68824e-17	0.240059	0.146	0.106	9.01581e-13	0		GPR174	1.01175e-06
DTNA	2.26007e-07	-0.109301	0.43	0.491	0.00757984	0		GINS3	4.81312e-181	-0.295541	0.056	0.131	1.61422e-176	0		PLA1A	9.06718e-13	-0.241428	0.044	0.091	3.04095e-08	0		PARVA	9.2473e-75	-0.213309	0.073	0.212	3.10136e-70	0		HCLS1	8.25369e-11	-0.129427	0.136	0.207	2.76812e-06	0		PTPN12	2.71597e-17	0.154649	0.311	0.26	9.10883e-13	0		PLCG2	1.0842e-06
ARRDC5	3.07746e-07	0.100805	0.085	0.077	0.0103212	0		KIAA0930	4.32692e-178	0.183024	0.349	0.251	1.45116e-173	0		NPIPB3	9.46651e-13	0.148265	0.099	0.065	3.17488e-08	0		VIT	2.73863e-74	-0.290924	0.06	0.183	9.18483e-70	0		GLUL	8.80871e-11	-0.147071	0.143	0.218	2.95426e-06	0		MSRB3	3.22138e-17	-0.380185	0.195	0.276	1.08039e-12	0		TRIM14	1.11036e-06
RHOQ	3.34575e-07	-0.111765	0.184	0.233	0.011221	0		FAM189A2	4.64221e-178	-0.343853	0.638	0.697	1.5569e-173	0		LAMA4	9.66673e-13	0.21381	0.363	0.287	3.24203e-08	0		PLXNC1	1.04855e-73	-0.124576	0.098	0.236	3.51664e-69	0		THADA	8.87562e-11	-0.116526	0.171	0.236	2.97671e-06	0		ZNF704	3.34758e-17	-0.386359	0.107	0.176	1.12271e-12	0		ANXA11	1.13823e-06
HSP90AA1	6.33489e-07	-0.123769	0.147	0.173	0.0212459	0		GLUD1	5.64191e-178	0.113512	0.675	0.58	1.89218e-173	0		SOBP	1.18319e-12	-0.159675	0.136	0.176	3.96818e-08	0		COL5A2	1.05446e-73	-0.266609	0.047	0.162	3.53645e-69	0		HAVCR2	9.02221e-11	-0.140626	0.078	0.128	3.02587e-06	0		SPARC	3.88139e-17	0.175739	0.223	0.178	1.30174e-12	0		LRP1B	1.14225e-06
SLC2A3	7.60459e-07	-0.332479	0.078	0.098	0.0255043	0		SAMD11	1.95168e-177	-0.179137	0.01	0.057	6.54553e-173	0		SULF2	1.19754e-12	-0.233203	0.227	0.289	4.0163e-08	0		TCF7L2	1.96651e-73	-0.119463	0.112	0.273	6.59529e-69	0		ARHGAP6	1.02706e-10	-0.132258	0.201	0.268	3.44454e-06	0		FERMT2	4.65709e-17	0.13864	0.302	0.248	1.56189e-12	0		CCDC93	1.18657e-06
KBTBD12	8.72155e-07	0.126374	0.252	0.237	0.0292503	0		MCF2L2	6.3756e-176	0.233807	0.264	0.174	2.13825e-171	0		ZBTB38	1.26236e-12	0.129577	0.458	0.397	4.23369e-08	0		SERINC5	2.48447e-73	-0.161559	0.086	0.239	8.33242e-69	0		PHF21A	1.06939e-10	-0.121962	0.196	0.278	3.58652e-06	0		MOB3B	4.66169e-17	0.145271	0.349	0.3	1.56344e-12	0		RNF219-AS1	1.19181e-06
HCLS1	9.42405e-07	0.10768	0.264	0.251	0.0316064	0		AC016831.7	3.43469e-175	0.174232	0.907	0.822	1.15193e-170	0		ZNF366	1.73509e-12	0.199082	0.416	0.351	5.81916e-08	0		KIAA0825	5.55674e-73	-0.162814	0.095	0.242	1.86362e-68	0		H3F3A	1.07191e-10	-0.159005	0.034	0.07	3.59498e-06	0		MYO6	5.76152e-17	0.131375	0.451	0.393	1.9323e-12	0		MICU1	1.22634e-06
SOCS6	1.00207e-06	-0.191357	0.371	0.433	0.0336074	0		SLC1A4	7.53547e-175	0.197151	0.314	0.223	2.52725e-170	0		ZKSCAN1	2.03445e-12	0.150563	0.45	0.384	6.82313e-08	0		AC124854.1	8.53667e-73	-0.215904	0.068	0.195	2.86303e-68	0		HSPH1	1.18911e-10	-0.413191	0.069	0.114	3.98804e-06	0		FLNA	8.53032e-17	-0.396423	0.108	0.176	2.8609e-12	0		ITPKB	1.24651e-06
SCARB2	1.10239e-06	-0.102797	0.09	0.119	0.0369719	0		ZMYND8	2.24922e-173	0.239294	0.528	0.41	7.54342e-169	0		ME1	2.29182e-12	-0.138839	0.031	0.057	7.68632e-08	0		PDE7A	8.89138e-73	-0.221174	0.103	0.258	2.98199e-68	0		B2M	1.22488e-10	-0.240439	0.092	0.149	4.108e-06	0		OBSCN	9.35264e-17	0.175065	0.157	0.124	3.13669e-12	0		CMSS1	1.32284e-06
HPCAL1	1.19009e-06	-0.113866	0.087	0.115	0.0399132	0		AQP4-AS1	7.3719e-173	-0.383588	0.414	0.488	2.47239e-168	0		TRMT9B	2.37664e-12	0.159606	0.108	0.073	7.97077e-08	0		LTBP1	1.43975e-72	-0.201712	0.101	0.254	4.82865e-68	0		CD53	1.26011e-10	-0.132807	0.098	0.151	4.22615e-06	0		PTPN9	9.58811e-17	0.132745	0.265	0.217	3.21566e-12	0		DTNA	1.35409e-06
NCK2	1.46646e-06	0.135743	0.465	0.431	0.0491821	0		XKR6	2.22339e-171	0.18563	0.413	0.317	7.45682e-167	0		MEF2A	2.41027e-12	0.121289	0.771	0.711	8.08355e-08	0		CHST15	5.19809e-72	-0.218479	0.103	0.264	1.74333e-67	0		SOAT1	1.36724e-10	-0.114438	0.103	0.157	4.58543e-06	0		ABCA1	1.12069e-16	0.176032	0.258	0.206	3.75856e-12	0		FGD4	1.43705e-06
FAM157C	1.63547e-06	0.143298	0.141	0.125	0.0548504	0		DCUN1D1	4.75216e-171	0.202933	0.378	0.278	1.59378e-166	0		SOX13	2.92821e-12	-0.183582	0.146	0.175	9.82062e-08	0		SESN1	8.9684e-72	-0.138344	0.098	0.253	3.00782e-67	0		PHC2	1.45221e-10	-0.150534	0.091	0.152	4.87043e-06	0		ITGA11	1.25476e-16	0.162314	0.211	0.157	4.20821e-12	0		EIF3H	1.63016e-06
DOPEY2	2.01924e-06	-0.124917	0.127	0.168	0.0677212	0		ZFHX4	6.68526e-171	0.143438	0.658	0.56	2.2421e-166	0		SIPA1L2	3.12119e-12	0.155004	0.311	0.261	1.04678e-07	0		CRTC3	1.07429e-71	-0.102981	0.153	0.34	3.60297e-67	0		RHOB	1.50925e-10	-0.188017	0.026	0.064	5.06172e-06	0		ADORA2B	1.27791e-16	0.209326	0.097	0.069	4.28585e-12	0		OXCT1	1.69963e-06
AC005699.1	2.93218e-06	0.121416	0.052	0.041	0.0983395	0		LINC00632	2.79313e-169	-0.196777	0.012	0.062	9.3676e-165	0		AC002070.1	3.20754e-12	0.166064	0.214	0.167	1.07574e-07	0		PTPRA	1.17409e-71	-0.102295	0.164	0.359	3.93766e-67	0		BCL6	1.53309e-10	-0.236042	0.054	0.106	5.14166e-06	0		PDLIM3	1.4054e-16	-0.321401	0.02	0.052	4.71343e-12	0		XPR1	1.9646e-06
MAP4K3	3.18394e-06	-0.130485	0.198	0.253	0.106783	0		NDRG2	5.00332e-169	0.159351	0.529	0.426	1.67801e-164	0		MAP4K3	3.57876e-12	0.133466	0.493	0.439	1.20025e-07	0		C7	1.61209e-71	-0.117229	0.149	0.323	5.40663e-67	0		GLB1	1.5491e-10	-0.174154	0.062	0.106	5.19537e-06	0		STARD8	1.69302e-16	0.180633	0.135	0.106	5.67804e-12	0		MAGI2	2.15395e-06
TGFBR1	3.7181e-06	-0.129378	0.391	0.447	0.124698	0		ARHGEF12	6.90702e-169	0.151072	0.747	0.638	2.31648e-164	0		PAWR	4.01257e-12	-0.178428	0.15	0.201	1.34574e-07	0		PKP2	2.01997e-71	-0.170957	0.109	0.272	6.77457e-67	0		PDCD4	1.61709e-10	-0.126092	0.078	0.124	5.42341e-06	0		DOCK3	1.94828e-16	-0.332677	0.053	0.092	6.53415e-12	0		CHD3	2.18618e-06
NLRC5	4.28058e-06	0.136273	0.129	0.111	0.143562	0		AR	1.85475e-168	-0.218027	0.044	0.109	6.22045e-164	0		BACE2	4.41051e-12	-0.357478	0.247	0.331	1.4792e-07	0		NLGN1	2.24262e-71	-0.224442	0.125	0.279	7.52128e-67	0		PRDM1	2.23003e-10	-0.182478	0.03	0.062	7.47909e-06	0		MICAL2	1.96049e-16	-0.263448	0.019	0.051	6.57509e-12	0		RNPS1	2.38736e-06
C22orf34	4.4496e-06	-0.177681	0.191	0.248	0.149231	0		HS3ST3A1	1.27816e-167	-0.221561	0.012	0.056	4.2867e-163	0		CTNNAL1	4.5e-12	-0.145343	0.111	0.149	1.50921e-07	0		GULP1	3.1e-71	-0.215499	0.062	0.187	1.03968e-66	0		BHLHE41	2.53858e-10	-0.162101	0.047	0.09	8.51389e-06	0		RUNX1T1	3.34563e-16	0.171939	0.413	0.351	1.12206e-11	0		ICOS	2.56164e-06
PDCD4	5.31329e-06	-0.102766	0.078	0.11	0.178197	0		TMEM184B	1.95576e-167	0.155459	0.427	0.34	6.55924e-163	0		HSPH1	4.59553e-12	-0.258096	0.059	0.083	1.54125e-07	0		ROR1	4.21706e-71	-0.182029	0.068	0.191	1.41432e-66	0		ST8SIA4	2.56738e-10	-0.119419	0.132	0.194	8.61049e-06	0		PPFIBP1	3.73211e-16	0.115943	0.419	0.367	1.25168e-11	0		DUSP2	2.78175e-06
ARHGAP20	7.84955e-06	-0.135651	0.066	0.096	0.263258	0		PAWR	4.94944e-167	-0.181189	0.029	0.084	1.65994e-162	0		TPD52L1	4.82982e-12	-0.228255	0.106	0.154	1.61983e-07	0		TLN2	5.27375e-71	-0.126617	0.156	0.33	1.76871e-66	0		MACROD2	3.05577e-10	-0.120716	0.144	0.206	1.02484e-05	0		SEPT11	4.23398e-16	0.146783	0.254	0.209	1.41999e-11	0		SETD3	2.78555e-06
MRC1	1.13375e-05	0.112448	0.166	0.152	0.380238	0		HGF	6.93788e-167	0.180523	0.142	0.078	2.32683e-162	0		ITSN1	5.09489e-12	-0.155925	0.281	0.318	1.70872e-07	0		TBC1D2B	8.01341e-71	-0.145224	0.093	0.245	2.68754e-66	0		P2RX7	3.47605e-10	-0.119432	0.107	0.155	1.1658e-05	0		SIPA1L2	4.34907e-16	0.167015	0.255	0.204	1.45859e-11	0		TRAK2	2.82318e-06
PRPF38B	1.33875e-05	0.108333	0.214	0.201	0.44899	0		AC108866.1	2.17604e-166	0.174641	0.561	0.462	7.29799e-162	0		LINC01376	5.53412e-12	0.196036	0.192	0.141	1.85603e-07	0		FP236383.1	9.77124e-71	0.710052	0.466	0.505	3.27708e-66	0		AL158071.4	3.49925e-10	-0.255216	0.046	0.09	1.17358e-05	0		ANKS1B	5.45536e-16	-0.350112	0.056	0.101	1.82962e-11	0		NIPAL3	3.00581e-06
JAK3	1.40308e-05	0.214917	0.131	0.099	0.470564	0		ARHGEF4	4.01993e-166	-0.378679	0.813	0.833	1.3482e-161	0		ARHGEF12	5.65595e-12	0.104116	0.578	0.531	1.89689e-07	0		ITPR1	2.26255e-70	-0.138016	0.094	0.24	7.58814e-66	0		TPK1	4.10933e-10	-0.112717	0.157	0.218	1.37819e-05	0		AFDN	5.47672e-16	-0.222509	0.026	0.056	1.83678e-11	0		TMEM156	3.12415e-06
CDC42BPA	1.90202e-05	-0.102372	0.053	0.072	0.637898	0		FTL	6.22877e-166	0.214186	0.246	0.15	2.089e-161	0		ANO6	5.89637e-12	-0.170173	0.208	0.265	1.97753e-07	0		SUCLG2	4.17158e-70	-0.106985	0.101	0.253	1.39906e-65	0		PTGES3	4.33837e-10	-0.197852	0.087	0.134	1.455e-05	0		BICC1	5.65303e-16	-0.4358	0.073	0.124	1.89591e-11	0		ATP1A2	3.26452e-06
PRKCB	1.92365e-05	-0.144711	0.279	0.347	0.645154	0		MEGF10	9.72832e-165	0.146845	0.589	0.488	3.26268e-160	0		SH3D19	6.5961e-12	-0.144091	0.224	0.276	2.2122e-07	0		ABCA9-AS1	1.72481e-69	-0.24532	0.022	0.1	5.78468e-65	0		REL	4.37958e-10	-0.123239	0.13	0.201	1.46882e-05	0		ARHGEF17	6.11079e-16	0.143081	0.328	0.282	2.04944e-11	0		KAZN	3.29331e-06
UNC5C	1.94217e-05	-0.153387	0.053	0.08	0.651366	0		SEZ6L	2.36242e-164	-0.369622	0.032	0.099	7.92309e-160	0		CIT	6.89136e-12	0.146505	0.088	0.057	2.31122e-07	0		DNMBP	2.02479e-69	-0.111995	0.097	0.252	6.79074e-65	0		NFKBID	4.79001e-10	-0.19229	0.056	0.093	1.60647e-05	0		MACROD2	7.38523e-16	-0.358869	0.094	0.141	2.47686e-11	0		APBA2	3.39312e-06
ANKRD10	2.34662e-05	-0.123425	0.194	0.248	0.787009	0		TRIM9	2.10658e-161	0.146596	0.789	0.674	7.06506e-157	0		LSS	8.51248e-12	0.130639	0.174	0.141	2.85491e-07	0		ZNF420	2.67026e-69	-0.134557	0.089	0.238	8.95552e-65	0		GPM6A	4.85201e-10	0.485616	0.301	0.264	1.62727e-05	0		SOBP	1.05155e-15	0.155493	0.285	0.243	3.52669e-11	0		RPL13	3.51107e-06
SPATS2L	2.45052e-05	-0.172342	0.098	0.14	0.821854	0		WNK2	3.10726e-161	-0.400702	0.257	0.366	1.04211e-156	0		CSRP2	8.84244e-12	0.147822	0.094	0.062	2.96558e-07	0		RHOJ	4.4472e-69	-0.185763	0.053	0.165	1.4915e-64	0		TENT5A	6.15597e-10	-0.170847	0.063	0.109	2.06459e-05	0		NRP1	1.4939e-15	-0.316534	0.028	0.062	5.01024e-11	0		ABCG1	3.9336e-06
MX2	2.53753e-05	-0.113065	0.083	0.11	0.851036	0		ATP13A4	5.07399e-161	0.112349	0.757	0.664	1.70172e-156	0		UBE2E2	1.24795e-11	-0.179365	0.247	0.296	4.18536e-07	0		FGF1	5.49207e-69	-0.234604	0.071	0.188	1.84193e-64	0		DCTN4	6.86418e-10	-0.128196	0.076	0.125	2.30211e-05	0		COL21A1	1.7968e-15	-0.293206	0.03	0.063	6.02609e-11	0		NRCAM	3.93424e-06
ASTN2	4.01054e-05	-0.103853	0.047	0.064	1	0		PPP2R2C	7.41101e-161	0.15692	0.354	0.275	2.4855e-156	0		KANK3	1.30627e-11	0.130202	0.384	0.33	4.38098e-07	0		ATP1B3	6.02335e-69	-0.124427	0.169	0.356	2.02011e-64	0		MS4A4E	7.06392e-10	-0.131555	0.114	0.168	2.3691e-05	0		TBC1D1	1.92613e-15	-0.388391	0.287	0.365	6.45985e-11	0		FBXO33	4.10213e-06
ARHGAP17	4.69454e-05	-0.112047	0.22	0.271	1	0		CEP85L	8.86216e-161	0.130041	0.633	0.53	2.97219e-156	0		NOVA1	1.36692e-11	-0.150883	0.319	0.353	4.58437e-07	0		SHISA6	7.59609e-69	-0.253	0.072	0.199	2.54758e-64	0		ADAM17	7.08345e-10	-0.12765	0.075	0.122	2.37565e-05	0		RNF130	2.48874e-15	0.15587	0.329	0.27	8.34673e-11	0		TAGAP	4.19088e-06
RNF13	5.39229e-05	-0.10039	0.243	0.296	1	0		AL591686.2	2.42488e-160	0.206645	0.251	0.177	8.13256e-156	0		EDN1	1.40753e-11	-0.244078	0.128	0.165	4.72059e-07	0		CPEB2	8.03188e-69	-0.154907	0.074	0.21	2.69373e-64	0		SH3BP5	7.20134e-10	-0.172541	0.073	0.123	2.41518e-05	0		ST6GAL1	2.65373e-15	-0.315581	0.065	0.107	8.90007e-11	0		MPZL3	4.20864e-06
ABCC5	5.57174e-05	-0.110743	0.103	0.136	1	0		SORCS3	6.48655e-160	-0.217442	0.02	0.059	2.17546e-155	0		ASPH	1.51152e-11	-0.191745	0.195	0.246	5.06934e-07	0		SLC25A43	1.0482e-68	-0.195438	0.065	0.188	3.51547e-64	0		FMNL1	8.41113e-10	-0.150303	0.063	0.109	2.82092e-05	0		PLCH1	2.72153e-15	0.206397	0.094	0.064	9.12746e-11	0		HSPH1	4.40403e-06
MYO9A	5.68096e-05	-0.10953	0.142	0.18	1	0		CLASP2	2.95786e-159	0.112497	0.762	0.668	9.92009e-155	0		LIMS2	1.59102e-11	0.133935	0.524	0.454	5.33596e-07	0		KLHL29	1.09737e-68	-0.165637	0.103	0.249	3.68037e-64	0		CREM	8.86934e-10	-0.207076	0.078	0.13	2.9746e-05	0		SLC2A12	2.9539e-15	0.160056	0.128	0.1	9.9068e-11	0		TENT4B	4.45741e-06
BICD1	5.79933e-05	-0.111494	0.198	0.229	1	0		CHRDL1	3.40845e-159	0.15609	0.164	0.105	1.14313e-154	0		ANKRD37	1.63782e-11	0.200575	0.139	0.095	5.49292e-07	0		ATP10D	1.15564e-68	-0.158125	0.097	0.248	3.87577e-64	0		E2F3	1.02388e-09	-0.127917	0.108	0.158	3.43389e-05	0		SLC24A3	3.25966e-15	-0.34599	0.02	0.053	1.09322e-10	0		ZNF146	4.66138e-06
B2M	8.5867e-05	-0.112653	0.102	0.13	1	0		FGD4	5.50967e-159	0.150832	0.739	0.623	1.84783e-154	0		EFHD1	1.72341e-11	0.16369	0.072	0.045	5.77997e-07	0		NUTM2A-AS1	1.61764e-68	-0.169272	0.078	0.218	5.42524e-64	0		SMAP1	1.02662e-09	-0.127955	0.083	0.13	3.44309e-05	0		PIP5K1B	3.29616e-15	-0.372079	0.18	0.24	1.10547e-10	0		TTN	4.71725e-06
MLKL	8.58864e-05	0.102944	0.067	0.057	1	0		TMTC2	1.32417e-158	0.119477	0.693	0.589	4.44101e-154	0		SLC25A37	1.8027e-11	-0.175549	0.102	0.139	6.04591e-07	0		NR2F2	2.1171e-68	-0.151903	0.08	0.215	7.10032e-64	0		GADD45B	1.06596e-09	-0.209825	0.068	0.118	3.57502e-05	0		PARVA	3.43886e-15	0.11939	0.286	0.247	1.15333e-10	0		KATNAL1	4.82165e-06
TBC1D16	8.64056e-05	0.160309	0.264	0.229	1	0		GPAM	1.37755e-158	0.187133	0.283	0.195	4.62002e-154	0		JAZF1	1.82699e-11	-0.128699	0.198	0.234	6.12737e-07	0		SEC24D	3.38813e-68	-0.152058	0.071	0.204	1.13631e-63	0		CMSS1	1.13725e-09	-0.132314	0.104	0.154	3.81411e-05	0		FLT1	3.62134e-15	0.269	0.121	0.079	1.21452e-10	0		UGP2	4.84617e-06
RNF19A	0.000105616	-0.105001	0.112	0.145	1	0		POU2F1	1.7216e-158	0.119258	0.727	0.634	5.77391e-154	0		SLC9A3R2	2.34031e-11	0.173481	0.174	0.126	7.84894e-07	0		ST3GAL5	3.73997e-68	-0.119208	0.101	0.255	1.25431e-63	0		NAGK	1.14137e-09	-0.119958	0.101	0.146	3.82793e-05	0		FBXO32	4.01735e-15	-0.391318	0.074	0.122	1.34734e-10	0		MT3	5.00873e-06
PRKG1	0.000146489	-0.154585	0.083	0.118	1	0		KITLG	3.84893e-158	-0.196984	0.02	0.071	1.29085e-153	0		PALD1	2.49225e-11	0.117786	0.434	0.366	8.35851e-07	0		PTGFR	5.4459e-68	-0.189137	0.058	0.174	1.82645e-63	0		SYTL3	1.2567e-09	-0.200416	0.025	0.059	4.21473e-05	0		CCM2L	4.14336e-15	0.177905	0.089	0.062	1.3896e-10	0		STN1	5.14727e-06
SLA	0.000221857	0.112813	0.289	0.272	1	0		GLI2	3.87156e-158	0.184872	0.389	0.295	1.29844e-153	0		GABARAPL1	2.82013e-11	-0.178808	0.049	0.074	9.45816e-07	0		PATJ	5.45765e-68	-0.166811	0.114	0.267	1.83039e-63	0		CLK1	1.29418e-09	-0.174998	0.081	0.128	4.34041e-05	0		NHSL1	4.27482e-15	0.144905	0.227	0.19	1.43369e-10	0		PTGER4	5.37507e-06
NRG3	0.000348422	-0.114322	0.186	0.223	1	0		KLF12	4.18993e-158	0.138625	0.582	0.476	1.40522e-153	0		SLC9A2	3.05859e-11	0.177367	0.125	0.087	1.02579e-06	0		PDE3A	5.62695e-68	-0.249176	0.09	0.231	1.88717e-63	0		BIN2	1.41812e-09	-0.127356	0.057	0.097	4.75608e-05	0		ABCA5	4.92962e-15	0.194937	0.305	0.245	1.6533e-10	0		ERGIC1	5.51411e-06
CDKN1A	0.000359401	-0.125856	0.035	0.054	1	0		KCND3	9.54316e-157	0.216157	0.38	0.269	3.20059e-152	0		CCDC141	3.10221e-11	0.176992	0.12	0.081	1.04042e-06	0		ARHGEF28	6.00139e-68	-0.235897	0.046	0.149	2.01275e-63	0		KYNU	1.54643e-09	-0.163832	0.136	0.201	5.1864e-05	0		CTTNBP2	5.4197e-15	0.171279	0.205	0.164	1.81766e-10	0		FKBP5	5.97745e-06
MAMDC2	0.000407612	-0.129791	0.053	0.082	1	0		DOCK1	1.15433e-156	0.120066	0.771	0.681	3.87139e-152	0		RPS6KA5	3.22254e-11	-0.246598	0.169	0.213	1.08078e-06	0		TNPO1	6.56389e-68	-0.138885	0.074	0.209	2.2014e-63	0		ELL	1.8343e-09	-0.134985	0.103	0.153	6.15188e-05	0		RBMS1	5.71319e-15	0.105849	0.499	0.446	1.91609e-10	0		SLC25A25	5.98372e-06
RNF130	0.000510532	-0.109903	0.487	0.549	1	0		GAN	4.20801e-156	-0.316411	0.4	0.486	1.41128e-151	0		AIF1L	3.22461e-11	0.170421	0.201	0.15	1.08147e-06	0		UBE2H	1.9568e-67	-0.110868	0.113	0.278	6.56273e-63	0		HERC5	1.88064e-09	-0.177049	0.027	0.058	6.3073e-05	0		RERGL	8.65117e-15	0.189288	0.129	0.096	2.90143e-10	0		DOPEY2	6.00748e-06
ADGRV1	0.000510841	-0.142907	0.183	0.228	1	0		PLCB4	4.83695e-156	-0.217273	0.029	0.076	1.62222e-151	0		PLCB1	3.36116e-11	-0.152424	0.432	0.474	1.12727e-06	0		ANGPT1	2.08503e-67	-0.275129	0.043	0.145	6.99276e-63	0		TLR1	2.06071e-09	-0.122891	0.073	0.117	6.9112e-05	0		MTUS1	8.72896e-15	0.189559	0.386	0.318	2.92752e-10	0		PARD3	6.09687e-06
MYO5A	0.000719526	-0.131191	0.203	0.259	1	0		ZHX3	1.1553e-155	0.118837	0.877	0.794	3.87466e-151	0		LTBP1	3.56335e-11	-0.205305	0.088	0.117	1.19507e-06	0		FAM20A	2.50776e-67	-0.125512	0.133	0.304	8.41052e-63	0		NPAS3	2.06625e-09	0.386865	0.433	0.388	6.92979e-05	0		XAF1	9.92201e-15	0.141947	0.183	0.156	3.32764e-10	0		IFNG-AS1	6.26701e-06
ATP2B1	0.000934894	-0.101287	0.158	0.202	1	0		MASP1	5.79927e-155	-0.302347	0.124	0.215	1.94496e-150	0		SLC38A3	3.77598e-11	0.15601	0.126	0.088	1.26639e-06	0		SPRED2	2.87847e-67	-0.146981	0.096	0.251	9.65383e-63	0		STAT3	2.20085e-09	-0.120414	0.162	0.233	7.38119e-05	0		TRABD2B	1.14577e-14	-0.412936	0.04	0.076	3.84268e-10	0		B4GALT1	6.75593e-06
SGK1	0.00163463	-0.135239	0.18	0.231	1	0		GRAMD1B	6.35863e-155	0.139418	0.531	0.431	2.13256e-150	0		JAG1	3.99214e-11	-0.156079	0.102	0.135	1.33888e-06	0		CDKL1	5.42568e-67	-0.201577	0.065	0.184	1.81966e-62	0		VAPA	2.29025e-09	-0.110493	0.095	0.144	7.68105e-05	0		PIK3R6	1.18398e-14	0.189425	0.077	0.051	3.97082e-10	0		SAR1A	6.80561e-06
PPM1L	0.00204725	-0.101708	0.106	0.133	1	0		FRY	3.6444e-153	-0.288976	0.084	0.162	1.22226e-148	0		FRAS1	4.04962e-11	0.203004	0.234	0.175	1.35816e-06	0		CYP1B1	6.11527e-67	-0.159488	0.115	0.27	2.05094e-62	0		GPR155	2.50243e-09	-0.128349	0.092	0.141	8.39266e-05	0		SETBP1	1.26192e-14	-0.350052	0.307	0.369	4.23224e-10	0		PRKCZ	7.20368e-06
AC098850.3	0.0021582	0.109201	0.128	0.12	1	0		LINC01301	1.05583e-151	0.179939	0.248	0.171	3.54105e-147	0		LRIG1	4.38436e-11	-0.235336	0.079	0.12	1.47043e-06	0		DNAJC1	1.32896e-66	-0.111779	0.119	0.286	4.45705e-62	0		TANK	2.7339e-09	-0.103856	0.158	0.22	9.16895e-05	0		PHACTR3	1.93285e-14	-0.235163	0.031	0.059	6.48239e-10	0		CDC42	7.33475e-06
MICU1	0.00257074	-0.101451	0.128	0.161	1	0		INTU	1.55925e-151	0.159255	0.565	0.465	5.2294e-147	0		LPP	4.39643e-11	-0.176856	0.401	0.439	1.47447e-06	0		ZEB1-AS1	3.94651e-66	-0.305134	0.042	0.138	1.32358e-61	0		KLHL5	3.34596e-09	-0.102912	0.105	0.161	0.000112217	0		KIAA1324L	2.0047e-14	0.18072	0.12	0.088	6.72335e-10	0		HPCAL1	7.47136e-06
XAF1	0.00287241	-0.169129	0.164	0.223	1	0		FGFR2	1.86136e-149	0.130435	0.742	0.637	6.24263e-145	0		LMO2	4.82724e-11	0.1688	0.344	0.284	1.61896e-06	0		SLC12A2	5.60212e-66	-0.238715	0.055	0.16	1.87884e-61	0		SIPA1L2	3.62915e-09	-0.114509	0.095	0.147	0.000121715	0		FBXL7	2.15719e-14	-0.351421	0.314	0.391	7.23477e-10	0		GRAMD1B	7.77264e-06
PDK4	0.0029289	-0.132067	0.072	0.076	1	0		ARHGEF3	4.44245e-149	-0.290212	0.208	0.279	1.48991e-144	0		EPS8	5.26116e-11	-0.167435	0.223	0.273	1.76449e-06	0		EPB41L3	5.94844e-66	-0.121324	0.147	0.321	1.99499e-61	0		UBC	4.08168e-09	-0.17395	0.09	0.147	0.000136891	0		SPATS2L	2.18934e-14	0.13678	0.334	0.295	7.34261e-10	0		PDK3	8.36719e-06
LINC00578	0.00295753	0.155978	0.096	0.075	1	0		DDAH1	4.60981e-149	0.122327	0.619	0.532	1.54604e-144	0		SCN2A	5.27021e-11	-0.179144	0.075	0.1	1.76752e-06	0		SND1	1.65025e-65	-0.11707	0.125	0.292	5.5346e-61	0		DEF6	4.50732e-09	-0.161365	0.027	0.055	0.000151167	0		ZNF420	2.74214e-14	0.167685	0.171	0.141	9.1966e-10	0		FOXO3	8.53045e-06
PRKD3	0.00337631	0.113045	0.185	0.173	1	0		CTIF	2.0318e-148	0.137506	0.554	0.455	6.81427e-144	0		EPB41L3	5.84033e-11	-0.140766	0.042	0.064	1.95873e-06	0		TUSC3	2.12576e-65	-0.184904	0.056	0.17	7.12936e-61	0		MAFB	4.72574e-09	-0.176165	0.071	0.123	0.000158492	0		FAM110B	3.18625e-14	0.194803	0.23	0.177	1.0686e-09	0		FGGY	9.19123e-06
JUN	0.00486307	-0.151599	0.062	0.086	1	0		RIPK2	2.65967e-148	-0.261576	0.049	0.116	8.92e-144	0		AFAP1L1	6.00887e-11	0.11885	0.218	0.178	2.01525e-06	0		MPZL1	2.61842e-65	-0.149747	0.104	0.26	8.78166e-61	0		KLHL6	5.06288e-09	-0.159618	0.05	0.091	0.000169799	0		FARP1	3.33335e-14	0.107064	0.452	0.403	1.11794e-09	0		METTL25	9.40684e-06
JARID2	0.00569433	-0.102178	0.219	0.267	1	0		FAM19A1	1.00277e-146	0.172768	0.258	0.183	3.36309e-142	0		SLC25A29	6.18051e-11	-0.179112	0.193	0.242	2.07282e-06	0		COL3A1	3.58208e-65	-0.149593	0.067	0.191	1.20136e-60	0		TLE3	5.78345e-09	-0.16984	0.031	0.061	0.000193966	0		NOSTRIN	3.68106e-14	0.193012	0.142	0.11	1.23455e-09	0		POM121	1.04608e-05
IFI44	0.00739309	-0.128308	0.063	0.094	1	0		SAMD4A	1.33126e-146	0.121959	0.765	0.641	4.46478e-142	0		DENND2C	6.27329e-11	0.181759	0.235	0.18	2.10394e-06	0		ATRNL1	3.76382e-65	-0.118692	0.122	0.273	1.26231e-60	0		WBP1L	5.92339e-09	-0.141853	0.106	0.158	0.000198658	0		NPAS2	4.29619e-14	0.220346	0.104	0.071	1.44086e-09	0		ANAPC16	1.05164e-05
ZNF618	0.00850256	-0.114988	0.158	0.2	1	0		FTH1	1.65131e-146	0.269967	0.352	0.241	5.53818e-142	0		KIAA1549	7.64021e-11	0.150767	0.321	0.257	2.56237e-06	0		F3	4.08552e-65	-0.163097	0.148	0.332	1.3702e-60	0		LRP1B	6.2752e-09	0.452586	0.279	0.236	0.000210458	0		COL4A1	6.41844e-14	-0.474574	0.253	0.303	2.15262e-09	0		SLC7A6	1.09379e-05
CD83.1	2.16637e-212	-0.65249	0.052	0.138	7.26558e-208	1		LPP	2.10198e-146	0.121359	0.833	0.75	7.04961e-142	0		MTMR3	8.31466e-11	0.132922	0.356	0.305	2.78857e-06	0		STK33	5.77858e-65	-0.107856	0.111	0.261	1.93802e-60	0		ARID5B	6.71333e-09	-0.166738	0.069	0.115	0.000225152	0		ADGRE2	7.36286e-14	0.265585	0.092	0.051	2.46936e-09	0		HSPA1A	1.1623e-05
GRID2.1	2.30202e-158	-0.580234	0.316	0.444	7.72051e-154	1		SDC2	2.73152e-146	0.173801	0.37	0.282	9.16096e-142	0		ATP13A3	1.00181e-10	-0.252858	0.141	0.188	3.35986e-06	0		KCTD9	7.27657e-65	-0.216178	0.048	0.156	2.44041e-60	0		RASGEF1B	7.18853e-09	-0.117596	0.09	0.131	0.000241089	0		COQ8A	7.5393e-14	0.169994	0.124	0.093	2.52853e-09	0		ITGA6	1.177e-05
HIST1H2AC.1	2.222e-142	-0.401666	0.133	0.212	7.45214e-138	1		CD9	3.06638e-145	-0.218026	0.038	0.09	1.0284e-140	0		ANXA3	1.04695e-10	0.14005	0.378	0.326	3.51127e-06	0		CTNNB1	1.0618e-64	-0.130544	0.077	0.217	3.56105e-60	0		TMEM51	8.23076e-09	-0.123752	0.075	0.113	0.000276043	0		NTN1	7.78233e-14	-0.367353	0.146	0.208	2.61004e-09	0		MEF2C	1.19553e-05
SYNDIG1.1	3.05966e-136	-0.205334	0.662	0.756	1.02615e-131	1		AL365273.2	4.40244e-145	0.1607	0.266	0.2	1.47649e-140	0		MECOM	1.24505e-10	-0.157022	0.849	0.835	4.17566e-06	0		PDXDC1	1.8795e-64	-0.119354	0.09	0.232	6.30347e-60	0		TOP1	8.42594e-09	-0.131179	0.122	0.176	0.000282589	0		WDR41	8.15098e-14	0.171658	0.212	0.169	2.73367e-09	0		FBXO34	1.21512e-05
MYO1E.1	5.33249e-127	-0.668187	0.185	0.283	1.78841e-122	1		RBPMS	4.93236e-145	-0.2076	0.163	0.233	1.65421e-140	0		SLFN12L	1.25058e-10	0.181985	0.393	0.321	4.1942e-06	0		FBLN5	3.31574e-64	-0.168346	0.089	0.223	1.11203e-59	0		ARHGEF6	8.45038e-09	-0.132448	0.095	0.14	0.000283409	0		TSHZ3	8.74026e-14	0.179554	0.141	0.106	2.93131e-09	0		RAB27B	1.2188e-05
GLDN.1	6.59459e-122	-0.437601	0.325	0.415	2.21169e-117	1		SPON1	7.46597e-145	0.149789	0.692	0.572	2.50394e-140	0		ARHGEF28	1.42978e-10	-0.169295	0.261	0.301	4.79521e-06	0		RAD23B	4.45795e-64	-0.117147	0.096	0.249	1.49511e-59	0		RIPK2	8.45812e-09	-0.203115	0.034	0.062	0.000283669	0		ZEB1-AS1	9.0944e-14	0.207489	0.12	0.094	3.05008e-09	0		OFD1	1.25844e-05
FOS.1	3.1981e-107	-0.35729	0.056	0.113	1.07258e-102	1		CLASP1	1.38931e-144	0.144866	0.725	0.63	4.65947e-140	0		LRRN2	1.49474e-10	0.153147	0.101	0.067	5.01307e-06	0		MAP2K5	5.1001e-64	-0.101901	0.109	0.256	1.71047e-59	0		FAM222B	8.64181e-09	-0.154962	0.075	0.114	0.000289829	0		NR2F2	9.69303e-14	0.140662	0.306	0.265	3.25085e-09	0		FAM117A	1.37976e-05
CACNA1A	3.43292e-105	-0.199426	0.221	0.279	1.15133e-100	1		TNRC6B	1.6752e-143	0.106371	0.829	0.747	5.61829e-139	0		MTSS1	1.87062e-10	0.143189	0.417	0.353	6.27369e-06	0		COL4A6	8.13557e-64	-0.213605	0.042	0.134	2.72851e-59	0		LINC01678	8.90559e-09	-0.163858	0.033	0.066	0.000298676	0		MAGI1	1.0576e-13	-0.306698	0.306	0.369	3.54699e-09	0		SMYD2	1.43847e-05
SPP1.1	9.84232e-103	-0.286434	0.287	0.343	3.30092e-98	1		NDRG1	1.8883e-143	0.223835	0.214	0.133	6.33299e-139	0		SLC38A5	1.90728e-10	0.169958	0.237	0.184	6.39665e-06	0		KCNIP1	1.20616e-63	-0.162529	0.185	0.338	4.04523e-59	0		CTTNBP2	9.01946e-09	-0.122107	0.098	0.152	0.000302495	0		HSPA12A	1.12541e-13	0.174375	0.131	0.106	3.77441e-09	0		SNX9	1.45649e-05
OLR1.1	1.83012e-102	-0.349763	0.162	0.25	6.13786e-98	1		IFI16	2.13672e-143	-0.230412	0.054	0.111	7.16613e-139	0		PODXL	1.94444e-10	0.113382	0.549	0.486	6.52127e-06	0		COL4A1	2.43076e-63	-0.233842	0.091	0.24	8.15228e-59	0		TPT1	9.52507e-09	-0.134349	0.041	0.074	0.000319452	0		TBX18	1.34551e-13	-0.300028	0.136	0.199	4.51258e-09	0		NTRK2	1.47319e-05
DUSP1.1	1.06469e-101	-0.294982	0.035	0.078	3.57074e-97	1		CDC42BPA	2.54552e-143	0.128808	0.744	0.643	8.53717e-139	0		YES1	1.97518e-10	0.134401	0.321	0.281	6.62436e-06	0		CYP7B1	2.45196e-63	-0.180752	0.074	0.2	8.22337e-59	0		MB21D2	9.56353e-09	-0.212881	0.042	0.074	0.000320742	0		DIXDC1	2.23526e-13	-0.236191	0.026	0.057	7.49662e-09	0		LEPROTL1	1.72674e-05
PADI2	3.21131e-97	-0.347188	0.258	0.335	1.07701e-92	1		MYRIP	2.79258e-143	-0.278708	0.057	0.123	9.36575e-139	0		ADK	2.00537e-10	0.12555	0.409	0.353	6.7256e-06	0		CLMP	2.98824e-63	-0.101703	0.142	0.317	1.0022e-58	0		SNCA	9.94302e-09	-0.116338	0.116	0.164	0.000333469	0		ESRRG	2.49759e-13	0.207718	0.104	0.079	8.37642e-09	0		ARHGDIB	1.7347e-05
HSPA1A.1	2.06104e-96	-0.257312	0.065	0.105	6.91231e-92	1		PRPSAP1	1.03679e-142	-0.301452	0.095	0.172	3.47718e-138	0		ALPL	2.21104e-10	0.105979	0.203	0.153	7.41538e-06	0		SH3BP5	3.35021e-63	-0.138173	0.092	0.232	1.12359e-58	0		RASA3	1.10004e-08	-0.133338	0.081	0.125	0.000368933	0		CPED1	2.86106e-13	-0.308683	0.083	0.134	9.59542e-09	0		PTGES3	1.86387e-05
TMEM163.1	5.64938e-95	0.470788	0.306	0.22	1.89469e-90	1		MIR2052HG	2.23261e-142	0.201501	0.18	0.115	7.48774e-138	0		TGFBR3	2.82331e-10	-0.15145	0.207	0.249	9.46881e-06	0		PLEKHA2	5.51017e-63	-0.159124	0.073	0.203	1.848e-58	0		VSIR	1.12478e-08	-0.133108	0.075	0.121	0.000377228	0		EPSTI1	3.08816e-13	0.152284	0.158	0.123	1.03571e-08	0		AQP4	1.94165e-05
SRGN.1	4.73197e-91	-0.458067	0.166	0.236	1.58701e-86	1		PHYHIPL	2.60552e-142	-0.300383	0.453	0.53	8.73841e-138	0		SGPP2	2.8848e-10	0.116717	0.463	0.41	9.67503e-06	0		NOTCH2	6.4879e-63	-0.10707	0.085	0.227	2.17591e-58	0		AL365273.2	1.13114e-08	-0.146541	0.034	0.065	0.00037936	0		LCP2	3.74975e-13	0.170342	0.101	0.075	1.25759e-08	0		CD28	2.00185e-05
XYLT1.1	1.26565e-90	-0.372873	0.097	0.167	4.24473e-86	1		GEM	3.82758e-142	-0.416431	0.112	0.183	1.28369e-137	0		TMEM123	2.89068e-10	0.136224	0.28	0.231	9.69475e-06	0		MGMT	8.20286e-63	-0.14396	0.079	0.209	2.75108e-58	0		PPP2R2B	1.20417e-08	0.412759	0.188	0.146	0.000403856	0		ABLIM1	3.9548e-13	-0.257979	0.063	0.105	1.32636e-08	0		GRID2	2.04565e-05
RGS1	6.25513e-89	-0.241184	0.041	0.076	2.09785e-84	1		NRP1	4.25673e-142	0.200846	0.405	0.295	1.42762e-137	0		TM4SF1	3.38809e-10	-0.162332	0.056	0.088	1.1363e-05	0		CASC15	1.00628e-62	-0.161644	0.085	0.211	3.37487e-58	0		FP236383.1	1.26244e-08	0.335942	0.459	0.457	0.000423396	0		DUBR	4.00689e-13	0.16966	0.2	0.163	1.34383e-08	0		KCTD20	2.12802e-05
TPRG1.1	1.07956e-87	-0.586655	0.05	0.098	3.62061e-83	1		BMPR1B	9.45689e-142	0.116142	0.85	0.757	3.17165e-137	0		GSK3B	3.93955e-10	0.13561	0.499	0.446	1.32125e-05	0		VCL	1.16792e-62	-0.18045	0.115	0.282	3.91698e-58	0		PARN	1.29571e-08	-0.131355	0.077	0.116	0.000434556	0		CAMK2D	4.63845e-13	0.143773	0.453	0.402	1.55564e-08	0		ZNF43	2.24025e-05
KCNIP1.1	1.67379e-78	-0.105752	0.369	0.423	5.61357e-74	1		DIO2	1.38632e-141	0.196605	0.22	0.143	4.64945e-137	0		EFCAB2	4.39288e-10	0.140127	0.223	0.182	1.47328e-05	0		MDGA2	1.17431e-62	-0.360319	0.083	0.21	3.9384e-58	0		NSMAF	1.31068e-08	-0.13686	0.083	0.131	0.000439577	0		BOC	4.79168e-13	0.161779	0.081	0.057	1.60703e-08	0		ZNF277	2.28797e-05
RTTN.1	1.10669e-76	-0.25155	0.238	0.304	3.7116e-72	1		AC006059.1	2.1708e-141	-0.404287	0.186	0.285	7.28044e-137	0		EPN2	4.39647e-10	0.125137	0.505	0.456	1.47449e-05	0		PRKCB	1.40781e-62	-0.183543	0.093	0.22	4.72151e-58	0		FTH1	1.3604e-08	-0.155022	0.144	0.227	0.000456252	0		DPP10	5.49101e-13	-0.323742	0.399	0.439	1.84158e-08	0		CREB3L2	2.29129e-05
LINC02232.1	3.29922e-76	-0.179982	0.317	0.408	1.10649e-71	1		NAV2	2.75948e-141	-0.241614	0.881	0.883	9.25474e-137	0		CTNNB1	4.43056e-10	0.127261	0.557	0.494	1.48592e-05	0		NR6A1	1.70034e-62	-0.141324	0.085	0.219	5.70259e-58	0		BRWD3	1.38277e-08	-0.111076	0.061	0.1	0.000463754	0		CACNB2	5.74934e-13	-0.307421	0.449	0.512	1.92821e-08	0		CADM1	2.52235e-05
SH3RF3.1	5.43019e-71	0.206834	0.735	0.691	1.82118e-66	1		SGK1	6.21988e-141	-0.261466	0.056	0.123	2.08602e-136	0		DUSP1	4.48759e-10	-0.196261	0.14	0.189	1.50505e-05	0		LARGE1	1.84008e-62	-0.118793	0.098	0.247	6.17127e-58	0		MAN2B1	1.40891e-08	-0.136433	0.048	0.081	0.00047252	0		PLD1	6.29885e-13	-0.247403	0.031	0.062	2.11251e-08	0		C22orf34	2.52986e-05
HSPA1B.1	2.01104e-69	-0.180403	0.03	0.056	6.74464e-65	1		CABCOCO1	3.09033e-140	-0.160285	0.012	0.055	1.03644e-135	0		PPP3CA	4.73282e-10	-0.138401	0.492	0.54	1.58729e-05	0		ACADL	2.21755e-62	-0.150201	0.085	0.216	7.43723e-58	0		LAT2	1.52967e-08	-0.137343	0.05	0.088	0.00051302	0		IL6R	6.96319e-13	-0.230621	0.043	0.073	2.33531e-08	0		TJP1	2.58292e-05
SPATS2L.1	8.54554e-67	0.119187	0.152	0.132	2.866e-62	1		ID2	3.31087e-138	-0.410438	0.162	0.269	1.1104e-133	0		SOX5	4.75797e-10	-0.126055	0.636	0.651	1.59573e-05	0		ARHGAP6	3.392e-62	-0.178599	0.101	0.254	1.13761e-57	0		ATP11C	1.55624e-08	-0.112703	0.092	0.136	0.000521933	0		KITLG	7.3816e-13	0.190461	0.125	0.093	2.47564e-08	0		DLG2	2.59781e-05
XACT.1	9.86344e-67	-0.19737	0.136	0.172	3.308e-62	1		SYT17	6.87061e-138	0.12833	0.577	0.486	2.30427e-133	0		EXPH5	4.78048e-10	0.157112	0.237	0.185	1.60328e-05	0		CMSS1	5.4676e-62	-0.235841	0.103	0.255	1.83372e-57	0		HLA-DMB	1.65667e-08	-0.135857	0.065	0.105	0.000555613	0		SPRED2	7.69313e-13	0.117748	0.241	0.212	2.58012e-08	0		ATP11C	2.66399e-05
FOXP2.1	3.23435e-64	-0.132969	0.428	0.487	1.08474e-59	1		C2orf72	1.03045e-137	0.114353	0.374	0.306	3.45591e-133	0		LAMA2	5.60187e-10	-0.16326	0.258	0.286	1.87875e-05	0		OSBPL5	6.24078e-62	-0.181164	0.08	0.216	2.09303e-57	0		FAM102B	1.75932e-08	-0.116491	0.094	0.148	0.000590042	0		JUN	7.90517e-13	-0.286383	0.044	0.07	2.65124e-08	0		ZFX	2.73188e-05
FCGBP	1.23677e-60	0.275	0.171	0.133	4.14789e-56	1		JARID2	1.10881e-137	0.146755	0.786	0.683	3.71874e-133	0		DDAH1	5.84069e-10	-0.157386	0.029	0.052	1.95885e-05	0		TMEM117	6.57432e-62	-0.109471	0.099	0.24	2.2049e-57	0		JDP2	1.7596e-08	-0.239156	0.062	0.105	0.000590135	0		COL4A2	8.78053e-13	-0.337364	0.326	0.379	2.94481e-08	0		PILRB	2.88607e-05
ITPR2.1	1.72198e-57	0.109034	0.877	0.851	5.77516e-53	1		SEMA3B	1.83925e-137	-0.337152	0.24	0.332	6.16848e-133	0		SMIM3	7.08797e-10	0.13298	0.158	0.12	2.37716e-05	0		CAMKMT	1.29986e-61	-0.112742	0.111	0.257	4.35947e-57	0		MGAT1	1.81776e-08	-0.110584	0.166	0.236	0.00060964	0		SPSB4	8.93408e-13	0.189323	0.076	0.048	2.99631e-08	0		TPD52	2.91841e-05
NHSL1.1	5.05188e-56	-0.219988	0.283	0.337	1.6943e-51	1		MAML3	2.06285e-137	-0.323217	0.218	0.304	6.91839e-133	0		PLEKHH2	7.23946e-10	-0.118758	0.04	0.064	2.42797e-05	0		KDR	1.33831e-61	-0.326476	0.02	0.095	4.48843e-57	0		NTM	1.82299e-08	0.399735	0.132	0.098	0.000611395	0		PRRX1	9.70081e-13	0.109406	0.274	0.24	3.25346e-08	0		LINC01550	3.00253e-05
SERPINE1	1.7018e-54	-0.392548	0.024	0.051	5.70749e-50	1		SPRED1	1.39628e-136	0.135317	0.501	0.403	4.68284e-132	0		FN1	7.83328e-10	-0.141147	0.368	0.392	2.62712e-05	0		STXBP4	1.43409e-61	-0.170544	0.048	0.154	4.80965e-57	0		RND3	1.82574e-08	-0.228434	0.044	0.078	0.000612317	0		KANK1	1.1955e-12	-0.308644	0.057	0.099	4.00947e-08	0		GYPC	3.10383e-05
PTPRG.1	1.76467e-53	-0.75709	0.108	0.174	5.91835e-49	1		DPYD	2.00031e-136	-0.267232	0.099	0.174	6.70865e-132	0		SLC2A13	7.8455e-10	0.124978	0.141	0.108	2.63123e-05	0		REEP3	1.51225e-61	-0.16165	0.065	0.189	5.07179e-57	0		TMCC3	1.82749e-08	-0.185024	0.04	0.074	0.000612905	0		FAR2	1.31059e-12	0.167217	0.09	0.065	4.39547e-08	0		DNAJB1	3.31236e-05
AL158071.4.1	7.34359e-52	-0.242975	0.107	0.159	2.46289e-47	1		CLDN10	4.34924e-136	0.147599	0.275	0.206	1.45865e-131	0		PRX	8.16728e-10	0.144072	0.132	0.098	2.73914e-05	0		XYLT1	1.58385e-61	-0.14666	0.118	0.273	5.31192e-57	0		WWC2	1.93706e-08	-0.105103	0.101	0.145	0.00064965	0		TPM2	1.32348e-12	-0.271893	0.044	0.08	4.43868e-08	0		NMT2	3.41703e-05
GPR183.1	3.70373e-51	-0.273568	0.043	0.075	1.24216e-46	1		OSBPL3	4.74428e-136	-0.290382	0.248	0.358	1.59114e-131	0		NTN4	8.77079e-10	-0.115861	0.047	0.064	2.94155e-05	0		FAM114A1	2.01984e-61	-0.125108	0.07	0.194	6.77413e-57	0		SGK1	2.22341e-08	-0.136981	0.07	0.11	0.000745688	0		GHR	1.36047e-12	0.139139	0.247	0.215	4.56274e-08	0		PSMA1	3.42522e-05
IFI44L.1	7.13057e-48	0.113355	0.191	0.174	2.39145e-43	1		LINC00982	1.58537e-135	0.175152	0.265	0.191	5.31701e-131	0		SLC16A2	8.88354e-10	0.189467	0.221	0.168	2.97936e-05	0		ARRB1	2.24487e-61	-0.141445	0.093	0.226	7.52886e-57	0		MFSD1	2.24896e-08	-0.11038	0.1	0.149	0.000754256	0		PMEPA1	1.46044e-12	0.1533	0.214	0.174	4.89801e-08	0		HKR1	3.45371e-05
PTPRE.1	8.80642e-47	0.139869	0.653	0.619	2.9535e-42	1		BRINP3	1.69055e-135	0.129121	0.551	0.461	5.66977e-131	0		CKMT2	1.08905e-09	0.177218	0.181	0.136	3.65246e-05	0		CREB3L2	2.4727e-61	-0.151719	0.107	0.258	8.29295e-57	0		ME2	2.30074e-08	-0.104011	0.091	0.136	0.000771624	0		ZNF385D	1.53966e-12	-0.254976	0.037	0.067	5.16371e-08	0		SAMD12	3.58233e-05
SPATA6.1	3.13994e-45	0.249457	0.293	0.236	1.05307e-40	1		ATL2	2.18107e-135	0.149425	0.332	0.26	7.31488e-131	0		EDN3	1.12936e-09	0.158816	0.113	0.075	3.78764e-05	0		CHSY3	3.35446e-61	-0.174632	0.094	0.231	1.12502e-56	0		RLF	2.44527e-08	-0.124356	0.106	0.157	0.000820095	0		HIGD1B	1.83416e-12	0.163644	0.135	0.104	6.15139e-08	0		ADGRL3	3.62315e-05
MIR646HG.1	1.39091e-43	0.162673	0.528	0.479	4.66482e-39	1		EPB41L3	3.65385e-135	-0.220236	0.029	0.081	1.22543e-130	0		RNF115	1.16394e-09	0.115442	0.45	0.41	3.90361e-05	0		UBE2E1	3.52314e-61	-0.113126	0.098	0.238	1.18159e-56	0		IL15	2.47184e-08	-0.177611	0.043	0.078	0.000829006	0		PCDH9	3.06153e-12	-0.264306	0.429	0.458	1.02678e-07	0		PRDM1	3.77218e-05
AC066613.2.1	6.29235e-43	-0.243546	0.074	0.117	2.11033e-38	1		AP1S2	3.70853e-135	-0.221307	0.065	0.132	1.24377e-130	0		EML1	1.22038e-09	0.166135	0.457	0.38	4.09291e-05	0		PAWR	8.42494e-61	-0.217279	0.073	0.204	2.82556e-56	0		EPHB2	2.5023e-08	-0.15703	0.04	0.069	0.00083922	0		PDGFA	3.83574e-12	-0.232174	0.049	0.084	1.28643e-07	0		DAB1	3.89055e-05
SRGAP1.1	1.90026e-42	0.163075	0.526	0.485	6.3731e-38	1		BBS2	1.64684e-134	0.153691	0.538	0.449	5.52317e-130	0		ABCG1	1.3932e-09	-0.18266	0.138	0.185	4.6725e-05	0		HCN1	9.34429e-61	-0.139555	0.102	0.234	3.13389e-56	0		GPC5	2.57356e-08	0.404525	0.27	0.229	0.000863122	0		MSC-AS1	4.10874e-12	0.158736	0.332	0.281	1.37799e-07	0		FP236383.1	3.89353e-05
DSCAM.1	4.36525e-41	-0.217375	0.397	0.465	1.46402e-36	1		CRISPLD1	3.37785e-134	-0.187046	0.035	0.078	1.13286e-129	0		FOS	1.40061e-09	-0.250902	0.057	0.091	4.69738e-05	0		XIST	1.79222e-60	0.123944	0.304	0.435	6.01074e-56	0		STK32B	2.81656e-08	-0.105136	0.119	0.163	0.000944618	0		WNT5B	5.13268e-12	0.206903	0.109	0.075	1.7214e-07	0		MBOAT1	3.96531e-05
ELL2.1	4.68876e-40	-0.194812	0.316	0.381	1.57252e-35	1		DPYSL5	8.03137e-134	0.118132	0.082	0.041	2.69356e-129	0		AL133346.1	1.4127e-09	0.205394	0.137	0.097	4.7379e-05	0		COL13A1	2.03769e-60	-0.123206	0.094	0.224	6.83399e-56	0		PDGFB	2.87429e-08	-0.101147	0.082	0.119	0.00096398	0		SMIM3	5.4582e-12	0.154381	0.146	0.104	1.83057e-07	0		KSR1	4.01531e-05
HS3ST4	4.27804e-38	-0.127578	0.755	0.808	1.43477e-33	1		CEBPD	1.59865e-133	-0.186211	0.083	0.128	5.36157e-129	0		EMCN	1.69703e-09	0.116365	0.509	0.451	5.69151e-05	0		MIR4435-2HG	2.4919e-60	-0.205075	0.123	0.293	8.35733e-56	0		NFKB1	2.95766e-08	-0.111264	0.076	0.123	0.00099194	0		SORT1	5.57292e-12	-0.335509	0.221	0.284	1.86904e-07	0		LINC00461	4.22832e-05
CD163.1	1.12491e-37	0.233053	0.097	0.065	3.77273e-33	1		RETREG1	2.59251e-133	-0.204046	0.044	0.091	8.69474e-129	0		FAM184A	1.71571e-09	0.107496	0.104	0.077	5.75414e-05	0		MCTP2	2.86457e-60	-0.237762	0.047	0.149	9.6072e-56	0		HSP90AB1	3.29143e-08	-0.20952	0.073	0.118	0.00110388	0		FAM20A	5.57411e-12	-0.214654	0.024	0.052	1.86944e-07	0		RPSA	4.26553e-05
PVT1	2.67927e-36	0.16497	0.094	0.073	8.98575e-32	1		AC022294.1	7.98762e-133	0.122059	0.11	0.063	2.67889e-128	0		SLC30A1	1.71634e-09	0.15634	0.13	0.097	5.75626e-05	0		CLIC4	5.12318e-60	-0.153576	0.109	0.268	1.71821e-55	0		MED14	3.29816e-08	-0.135713	0.042	0.074	0.00110614	0		AC012404.1	5.61495e-12	0.170055	0.124	0.096	1.88314e-07	0		JAML	4.42518e-05
UBC.1	4.91771e-36	-0.135896	0.081	0.107	1.6493e-31	1		AGBL1	4.40386e-132	0.183997	0.137	0.083	1.47697e-127	0		ADAM10	1.95698e-09	0.128723	0.487	0.428	6.56332e-05	0		DPH6-DT	7.15841e-60	-0.119805	0.083	0.208	2.40079e-55	0		SETBP1	4.06887e-08	-0.119497	0.048	0.085	0.00136462	0		HIC1	5.7913e-12	0.143196	0.073	0.053	1.94229e-07	0		EXT1	4.44735e-05
AC025569.1	5.62134e-35	-0.13255	0.178	0.229	1.88528e-30	1		MICALL2	5.8168e-132	0.133479	0.473	0.38	1.95084e-127	0		AC007681.1	1.99832e-09	-0.156204	0.032	0.057	6.70196e-05	0		CAPS2	1.34647e-59	-0.132137	0.066	0.182	4.51579e-55	0		LCP1	4.39612e-08	-0.123788	0.053	0.09	0.00147437	0		GUCY1B1	6.57947e-12	0.155792	0.207	0.172	2.20662e-07	0		FCMR	4.61916e-05
PCLO.1	3.49507e-34	-0.165675	0.046	0.074	1.17218e-29	1		TUBA1A	9.75727e-132	-0.389201	0.054	0.106	3.27239e-127	0		TMEM164	2.09474e-09	-0.148831	0.056	0.085	7.02533e-05	0		CHIC2	1.87336e-59	-0.1352	0.091	0.232	6.28288e-55	0		XBP1	5.1604e-08	-0.212273	0.031	0.062	0.0017307	0		MAPK4	7.68065e-12	-0.274264	0.032	0.063	2.57594e-07	0		DGKA	5.23292e-05
ITGA9.1	2.48623e-33	0.182741	0.269	0.234	8.33833e-29	1		SEMA6D	1.26843e-131	-0.342186	0.187	0.274	4.25407e-127	0		HDAC9	2.15336e-09	-0.165734	0.098	0.116	7.22195e-05	0		EDA	1.93811e-59	-0.188254	0.083	0.206	6.50002e-55	0		DDX3X	5.26325e-08	-0.101587	0.082	0.132	0.00176519	0		ENOX1	7.76282e-12	0.192807	0.228	0.175	2.60349e-07	0		SRSF7	5.59446e-05
ALCAM.1	2.80902e-33	-0.193439	0.195	0.247	9.4209e-29	1		EMX2OS	1.56238e-131	0.183809	0.554	0.449	5.23991e-127	0		TRPC6	2.2257e-09	0.152247	0.107	0.073	7.46456e-05	0		AC007388.1	2.29602e-59	-0.12823	0.069	0.192	7.70039e-55	0		SPON1	5.35394e-08	-0.214501	0.031	0.058	0.0017956	0		ANPEP	7.86282e-12	0.128465	0.12	0.098	2.63703e-07	0		AMN1	6.39484e-05
PPARG.1	8.48737e-33	-0.22418	0.082	0.119	2.8465e-28	1		FREM2	3.69845e-131	0.200978	0.263	0.177	1.24039e-126	0		GAB2	2.30645e-09	-0.182928	0.099	0.129	7.73538e-05	0		GALNT7	3.50819e-59	-0.137112	0.081	0.21	1.17658e-54	0		CLEC16A	5.45313e-08	-0.1149	0.137	0.181	0.00182887	0		BGN	7.92155e-12	0.130398	0.117	0.092	2.65673e-07	0		TCF4	7.13266e-05
EPSTI1	1.26247e-32	0.117207	0.229	0.212	4.23408e-28	1		MRVI1	5.65264e-131	0.191567	0.695	0.557	1.89578e-126	0		EPHA3	2.77713e-09	0.125882	0.333	0.276	9.31393e-05	0		LEPR	5.16419e-59	-0.135799	0.067	0.182	1.73197e-54	0		ZFP36	6.50253e-08	-0.161874	0.036	0.073	0.00218082	0		C7orf50	8.40099e-12	0.154644	0.186	0.147	2.81752e-07	0		TPD52L1	7.44333e-05
RUNX1.1	8.21232e-32	0.148374	0.704	0.671	2.75425e-27	1		JUNB	1.10638e-130	-0.248363	0.074	0.141	3.71058e-126	0		GAB1	2.86788e-09	0.119321	0.54	0.46	9.6183e-05	0		HECW1	6.76036e-59	-0.138928	0.075	0.195	2.26729e-54	0		PRKAR1A	6.95e-08	-0.150985	0.038	0.066	0.00233089	0		NLGN1	8.42137e-12	-0.313578	0.06	0.094	2.82436e-07	0		TRAM1	8.31312e-05
IGSF21.1	1.31072e-31	0.128773	0.544	0.503	4.39588e-27	1		SPRED2	2.62306e-130	0.148025	0.473	0.382	8.79721e-126	0		TTC7A	3.14148e-09	-0.180464	0.131	0.175	0.000105359	0		NHS	7.47191e-59	-0.184019	0.101	0.237	2.50593e-54	0		ITPR1	8.41426e-08	-0.139712	0.035	0.067	0.00282197	0		PRICKLE1	8.53591e-12	-0.27175	0.039	0.075	2.86277e-07	0		ADGRB3	8.74609e-05
SLCO2B1.1	6.54506e-31	0.107125	0.714	0.692	2.19508e-26	1		SLC15A2	6.83517e-130	0.111793	0.429	0.363	2.29238e-125	0		TBC1D12	3.16111e-09	0.13079	0.358	0.31	0.000106017	0		LINC00607	8.51128e-59	-0.246924	0.045	0.142	2.85451e-54	0		STK17B	8.72742e-08	-0.153681	0.07	0.107	0.002927	0		NCKAP5	8.71905e-12	-0.271118	0.055	0.087	2.9242e-07	0		ISG20	8.8627e-05
BACH1.1	1.57936e-30	0.17821	0.524	0.486	5.29687e-26	1		WDR17	7.60824e-130	0.129857	0.392	0.322	2.55165e-125	0		SMYD2	3.3171e-09	0.166952	0.167	0.127	0.000111249	0		AC090825.1	9.0769e-59	-0.150899	0.053	0.157	3.04421e-54	0		ADGRV1	8.97964e-08	0.41449	0.284	0.244	0.00301159	0		TGFBR2	9.23805e-12	0.127987	0.226	0.195	3.09826e-07	0		NFIB	9.03711e-05
NAIP.1	9.2748e-30	0.156116	0.496	0.464	3.11058e-25	1		AL359710.1	1.30968e-129	0.165102	0.354	0.277	4.3924e-125	0		NEDD4L	3.7985e-09	0.159702	0.281	0.232	0.000127394	0		COL8A1	1.45151e-58	-0.3032	0.025	0.099	4.86808e-54	0		CARD11	9.41134e-08	-0.110692	0.064	0.098	0.00315638	0		DCLK1	1.14693e-11	-0.25208	0.034	0.059	3.84658e-07	0		UBL3	9.15056e-05
SORL1	6.75176e-29	-0.10703	0.754	0.807	2.2644e-24	1		ATG7	2.51e-129	0.119212	0.678	0.59	8.41805e-125	0		DMD	3.81645e-09	-0.16733	0.08	0.107	0.000127996	0		AL139383.1	1.71741e-58	-0.156118	0.072	0.192	5.75983e-54	0		FBXL7	1.11263e-07	0.429143	0.105	0.073	0.00373155	0		ENPEP	1.22883e-11	0.135345	0.123	0.092	4.12124e-07	0		HSP90AA1	9.68258e-05
NCK2.1	5.15458e-28	0.163433	0.471	0.431	1.72874e-23	1		SMURF2	2.87915e-129	0.137718	0.476	0.389	9.65609e-125	0		EFNB2	3.87147e-09	-0.21657	0.158	0.19	0.000129841	0		SNCAIP	1.82674e-58	-0.352166	0.061	0.16	6.12651e-54	0		FAM49A	1.13213e-07	-0.105342	0.161	0.223	0.00379694	0		CAMK2G	1.53144e-11	-0.317541	0.15	0.217	5.13615e-07	0		CACNB2	9.82776e-05
SCIN.1	1.25026e-27	-0.167925	0.174	0.227	4.19312e-23	1		RLBP1	3.09105e-129	0.117145	0.139	0.095	1.03668e-124	0		RASSF8	4.02226e-09	0.120683	0.43	0.373	0.000134899	0		MPPED2	2.08285e-58	-0.216792	0.058	0.163	6.98548e-54	0		GNA12	1.1347e-07	-0.134365	0.066	0.105	0.00380555	0		TRPC6	1.60841e-11	0.175239	0.16	0.126	5.39427e-07	0		ITGA1	9.93897e-05
WIPF3.1	1.67521e-27	-0.236968	0.053	0.091	5.61832e-23	1		WLS	3.32626e-128	0.152962	0.591	0.497	1.11556e-123	0		EPC1	4.68436e-09	0.131381	0.472	0.415	0.000157104	0		JAK1	2.32711e-58	-0.101063	0.108	0.262	7.80465e-54	0		ETF1	1.17395e-07	-0.149212	0.025	0.052	0.00393721	0		LAMA5	1.67329e-11	-0.232137	0.026	0.056	5.61189e-07	0		UBE2Z	0.000105433
LINC01684.1	5.30229e-27	0.117709	0.194	0.176	1.77828e-22	1		CNTNAP3	1.08514e-127	0.175063	0.237	0.161	3.63935e-123	0		TMSB10	5.30885e-09	0.115447	0.169	0.147	0.000178048	0		ITGA9	2.54616e-58	-0.229639	0.05	0.156	8.5393e-54	0		PSMA1	1.19923e-07	-0.102247	0.083	0.129	0.00402199	0		SH3KBP1	1.85732e-11	0.128718	0.345	0.309	6.22908e-07	0		LINC00649	0.000107661
PRKCA.1	2.07818e-26	0.149884	0.599	0.565	6.96982e-22	1		HMGCS1	4.41053e-127	-0.403122	0.079	0.148	1.4792e-122	0		TOX2	6.00581e-09	-0.145268	0.098	0.13	0.000201423	0		ULK4	3.64542e-58	-0.136633	0.081	0.211	1.2226e-53	0		SCAMP2	1.34981e-07	-0.113588	0.065	0.098	0.00452701	0		HS3ST1	1.9021e-11	0.147218	0.056	0.038	6.37927e-07	0		ACVR1	0.00010938
MKNK1	5.2939e-26	0.113761	0.395	0.376	1.77547e-21	1		CACNA1A	8.22553e-127	0.174439	0.202	0.142	2.75868e-122	0		SLC5A6	6.03365e-09	0.191578	0.213	0.159	0.000202356	0		SMAD6	4.28028e-58	-0.202452	0.051	0.148	1.43552e-53	0		LPAR5	1.37961e-07	-0.127217	0.026	0.052	0.00462694	0		RASL12	2.49373e-11	0.131859	0.145	0.123	8.36346e-07	0		KIF5C	0.000115723
HIVEP3.1	8.63531e-26	0.141214	0.516	0.483	2.89611e-21	1		CPEB4	1.59413e-126	0.120009	0.706	0.608	5.34639e-122	0		BCAS3	6.06663e-09	0.12634	0.573	0.522	0.000203463	0		ABLIM3	1.27288e-57	-0.23634	0.029	0.117	4.26899e-53	0		ATF7IP2	1.47832e-07	-0.110628	0.043	0.077	0.00495798	0		NDUFA4L2	2.50382e-11	0.15764	0.102	0.076	8.39731e-07	0		ELK3	0.000116158
LIMK2	1.24165e-25	0.202914	0.155	0.123	4.16424e-21	1		ANTXR1	2.18085e-126	-0.288584	0.441	0.524	7.31412e-122	0		GLCE	6.26749e-09	0.153743	0.209	0.169	0.000210199	0		JAM3	2.63796e-57	-0.111424	0.086	0.218	8.8472e-53	0		LINC01094	1.6359e-07	-0.132985	0.039	0.066	0.00548649	0		CMTM8	2.84118e-11	0.167458	0.074	0.05	9.52873e-07	0		FOSL2	0.000127826
RGL1.1	1.78429e-25	0.105092	0.202	0.186	5.98414e-21	1		SSX2IP	5.3585e-126	0.137991	0.169	0.113	1.79713e-121	0		CXCL12	6.45181e-09	0.149793	0.077	0.05	0.000216381	0		TPM1	3.24374e-56	0.162532	0.469	0.705	1.08788e-51	0		MED27	1.74911e-07	-0.131451	0.077	0.114	0.00586617	0		SORL1	2.85214e-11	-0.269104	0.062	0.097	9.5655e-07	0		RBM14-RBM4	0.000128099
IGF1R.1	7.94586e-25	-0.195349	0.093	0.135	2.66488e-20	1		MKLN1	1.08253e-125	0.137725	0.902	0.826	3.63058e-121	0		CBLB	6.878e-09	-0.148007	0.187	0.23	0.000230674	0		SUCLG2-AS1	3.71193e-56	-0.151154	0.07	0.183	1.24491e-51	0		MBOAT1	1.76041e-07	-0.117576	0.035	0.059	0.00590407	0		CEP112	3.31915e-11	0.121363	0.281	0.252	1.11318e-06	0		TRMT10B	0.000128108
ADGRB3	8.01637e-25	-0.208849	0.187	0.242	2.68853e-20	1		GPR158	1.22577e-125	-0.191521	0.023	0.067	4.11099e-121	0		COG7	7.80587e-09	-0.145806	0.08	0.112	0.000261793	0		MXI1	5.88055e-56	-0.111369	0.094	0.234	1.97222e-51	0		CTNNA2	1.82113e-07	0.448387	0.298	0.256	0.00610771	0		TRERF1	3.60751e-11	0.128583	0.137	0.116	1.20989e-06	0		FAM189A2	0.000129734
ADGRE2	2.24445e-24	0.196655	0.11	0.082	7.52743e-20	1		DPP10-AS3	2.35899e-125	-0.169785	0.02	0.077	7.91156e-121	0		PPP1R9A	7.95109e-09	-0.134579	0.097	0.122	0.000266664	0		DNAH14	6.41985e-56	-0.103297	0.068	0.183	2.15309e-51	0		SYNDIG1	1.97452e-07	-0.148917	0.077	0.111	0.00662215	0		AL356258.1	4.30432e-11	0.187384	0.117	0.089	1.44358e-06	0		WDFY3	0.000141398
HAMP	2.53207e-24	0.159066	0.099	0.07	8.49207e-20	1		GPD2	4.07196e-125	0.151495	0.52	0.426	1.36566e-120	0		GFOD1	8.09782e-09	-0.158414	0.281	0.312	0.000271585	0		GNG12	6.52854e-56	-0.181392	0.053	0.161	2.18954e-51	0		IER2	2.44414e-07	-0.161362	0.045	0.083	0.00819714	0		FRMD6	5.44625e-11	0.106468	0.285	0.244	1.82656e-06	0		AC008014.1	0.000147546
HSP90AA1.1	4.50552e-24	-0.155549	0.141	0.174	1.51106e-19	1		GADD45B	7.30309e-125	-0.203022	0.08	0.132	2.44931e-120	0		NR4A1	8.15296e-09	-0.307478	0.064	0.088	0.000273434	0		STX18	8.11829e-56	-0.106668	0.07	0.191	2.72271e-51	0		STAT1	2.58933e-07	-0.126992	0.063	0.095	0.0086841	0		RIPOR2	5.81537e-11	0.118006	0.142	0.12	1.95036e-06	0		MYO1D	0.000148868
CHST11.1	4.97534e-24	0.131206	0.874	0.857	1.66863e-19	1		AP000282.1	1.60974e-124	0.164388	0.12	0.068	5.39874e-120	0		RIPOR2	8.31652e-09	-0.176179	0.051	0.078	0.00027892	0		LATS2	9.7763e-56	-0.16199	0.07	0.193	3.27877e-51	0		TMCO4	2.74663e-07	-0.113677	0.056	0.086	0.00921164	0		SLC1A2	6.67481e-11	-0.325379	0.217	0.278	2.2386e-06	0		CDC42BPA	0.000150052
VSIG4	1.61886e-23	0.131324	0.126	0.106	5.42933e-19	1		SCML1	3.56498e-124	0.159636	0.259	0.186	1.19562e-119	0		CC2D2B	9.03011e-09	-0.112716	0.082	0.11	0.000302852	0		AC093772.1	1.0116e-55	-0.169039	0.092	0.206	3.39271e-51	0		SLC7A5	2.85769e-07	-0.167824	0.034	0.062	0.00958411	0		PICALM	8.13371e-11	-0.294929	0.415	0.474	2.72788e-06	0		AC092691.1	0.000155058
STAB1	4.45878e-23	0.117658	0.127	0.111	1.49539e-18	1		ALDH1A1	3.75761e-124	-0.248465	0.386	0.453	1.26023e-119	0		RAB31	9.46061e-09	-0.135845	0.04	0.061	0.00031729	0		CSMD2	1.05999e-55	-0.110671	0.156	0.321	3.55498e-51	0		PRKG1	2.93037e-07	0.463992	0.154	0.117	0.00982788	0		FGF12	8.9864e-11	0.192931	0.11	0.081	3.01386e-06	0		UNC5C	0.000157163
2001-03-01	1.48576e-22	0.137213	0.502	0.475	4.98296e-18	1		ATP2C1	5.48017e-124	0.135369	0.479	0.393	1.83794e-119	0		ZNRF3	1.00462e-08	0.132391	0.355	0.31	0.00033693	0		NRP2	1.23171e-55	-0.201813	0.071	0.189	4.13091e-51	0		IRAK2	3.2034e-07	-0.167948	0.034	0.061	0.0107436	0		HCN2	9.05904e-11	0.131582	0.096	0.07	3.03822e-06	0		SLCO1C1	0.000170859
PTPRM	1.62158e-22	-0.162997	0.147	0.199	5.43844e-18	1		CGNL1	7.40458e-124	0.188478	0.43	0.332	2.48335e-119	0		ATG7	1.02148e-08	-0.16339	0.317	0.364	0.000342583	0		RUSC2	2.16942e-55	-0.174448	0.087	0.23	7.27581e-51	0		NEBL	3.83103e-07	0.398244	0.152	0.118	0.0128485	0		FP671120.1	9.65374e-11	-0.332609	0.321	0.376	3.23767e-06	0		CDH20	0.00017263
SOCS6.1	1.82319e-22	-0.135963	0.383	0.431	6.11461e-18	1		GYG2	1.04136e-123	-0.271262	0.088	0.151	3.49252e-119	0		FAM241A	1.15753e-08	-0.126989	0.05	0.08	0.000388213	0		LINC00924	7.93229e-55	-0.230452	0.021	0.091	2.66033e-50	0		SLC25A37	4.13368e-07	-0.130137	0.085	0.135	0.0138635	0		GALNT14	1.0114e-10	0.173747	0.053	0.03	3.39202e-06	0		LINC00426	0.0001754
GUCY1A1	1.86082e-22	-0.186604	0.058	0.096	6.24081e-18	1		KIAA1217	1.93912e-123	-0.290949	0.059	0.111	6.50341e-119	0		ARID3A	1.15934e-08	0.122594	0.127	0.095	0.000388819	0		AK5	8.14427e-55	-0.174529	0.076	0.19	2.73142e-50	0		LAIR1	4.31467e-07	-0.132087	0.051	0.087	0.0144706	0		CORO2B	1.04001e-10	0.115388	0.135	0.104	3.48797e-06	0		MAGI1	0.000180219
TBC1D14	9.53069e-22	0.172822	0.357	0.324	3.1964e-17	1		SYNDIG1	2.21237e-123	-0.279655	0.03	0.085	7.41983e-119	0		SCAP	1.31775e-08	0.143241	0.11	0.086	0.000441946	0		AF279873.3	9.57242e-55	-0.340153	0.052	0.141	3.2104e-50	0		BORCS5	4.37569e-07	-0.12928	0.042	0.071	0.0146752	0		TNFAIP8L1	1.04822e-10	0.120432	0.066	0.046	3.51551e-06	0		HSPA8	0.000191875
PRDM11.1	1.67301e-21	-0.124472	0.178	0.22	5.61096e-17	1		RGL1	7.93168e-123	0.152578	0.707	0.597	2.66013e-118	0		EXOC6	1.34217e-08	-0.104478	0.499	0.516	0.000450137	0		METTL24	1.176e-54	-0.14063	0.048	0.142	3.94408e-50	0		ERBB4	4.41255e-07	0.411071	0.226	0.191	0.0147988	0		SGPL1	1.05512e-10	0.144292	0.161	0.137	3.53867e-06	0		RPL28	0.000193089
GAS7.1	2.99139e-21	-0.243775	0.163	0.215	1.00325e-16	1		SLC6A11	3.82302e-122	0.148871	0.44	0.338	1.28216e-117	0		SSFA2	1.36236e-08	-0.157802	0.19	0.226	0.000456909	0		GREB1	2.22374e-54	-0.144956	0.105	0.242	7.45798e-50	0		TMLHE	4.67782e-07	-0.130119	0.068	0.101	0.0156885	0		JARID2	1.07537e-10	0.132114	0.295	0.261	3.60658e-06	0		FMN2	0.000200436
ERC2.1	4.11977e-21	0.252401	0.132	0.095	1.38169e-16	1		SHISA6	4.65884e-122	-0.207536	0.249	0.314	1.56248e-117	0		CXorf36	1.43794e-08	0.111024	0.436	0.374	0.000482255	0		PIK3CA	3.31232e-54	-0.104633	0.077	0.203	1.11089e-49	0		PDK3	4.71626e-07	-0.116042	0.074	0.11	0.0158174	0		LINC00882	1.24942e-10	0.170087	0.171	0.135	4.1903e-06	0		NCAM1	0.000207805
LRRC4C	1.17382e-20	-0.179784	0.065	0.09	3.93677e-16	1		SHC3	8.92475e-122	0.130551	0.128	0.078	2.99318e-117	0		FBXL13	1.59285e-08	0.129879	0.097	0.071	0.000534211	0		SDC2	3.91807e-54	-0.176462	0.059	0.169	1.31404e-49	0		RYR3	4.87063e-07	0.319256	0.103	0.078	0.0163351	0		PARVB	1.2734e-10	0.139379	0.128	0.101	4.27074e-06	0		RALA	0.000209545
RASGEF1B.1	1.59603e-20	-0.164165	0.042	0.07	5.35276e-16	1		NME9	1.17544e-121	0.152901	0.186	0.127	3.9422e-117	0		ESR2	1.71076e-08	-0.14505	0.058	0.081	0.000573755	0		BAZ2B	3.99087e-54	0.144301	0.286	0.495	1.33846e-49	0		MRPL3	4.93697e-07	-0.103314	0.029	0.055	0.0165576	0		NAA38	1.52017e-10	0.147616	0.107	0.082	5.09836e-06	0		HSPA1B	0.000211485
HRH2.1	8.28418e-20	0.185073	0.146	0.117	2.77835e-15	1		USP24	2.21592e-121	0.143192	0.454	0.37	7.43176e-117	0		CD55	1.76178e-08	-0.135229	0.064	0.099	0.000590866	0		NRXN1	4.20265e-54	0.851655	0.27	0.244	1.40948e-49	0		TAPT1	5.29256e-07	-0.104968	0.064	0.097	0.0177502	0		JAG1	1.7482e-10	-0.313582	0.2	0.255	5.86313e-06	0		TRPM3	0.000221282
PDE3B	1.33681e-19	-0.11974	0.407	0.459	4.48341e-15	1		C2CD6	6.51248e-121	0.127982	0.098	0.057	2.18416e-116	0		C2CD2	1.89914e-08	0.125924	0.323	0.271	0.000636932	0		RCL1	6.78181e-54	-0.125742	0.083	0.212	2.27448e-49	0		FMN2	5.46718e-07	0.41256	0.121	0.092	0.0183358	0		GCNT2	1.79689e-10	0.149908	0.08	0.063	6.0264e-06	0		FBXL7	0.000221728
AC074327.1	1.38736e-19	-0.111166	0.437	0.497	4.65293e-15	1		AP002991.1	1.41866e-120	0.164091	0.168	0.115	4.75791e-116	0		MAP4K2	1.90143e-08	0.14286	0.211	0.165	0.000637703	0		MYCBP2	8.46869e-54	0.13088	0.227	0.424	2.84023e-49	0		TMC6	5.63896e-07	-0.101609	0.053	0.082	0.0189119	0		TDRP	1.8307e-10	0.126439	0.177	0.149	6.1398e-06	0		RASAL2	0.000222897
DIRC3.1	2.91382e-19	-0.216244	0.032	0.052	9.77236e-15	1		CYFIP2	1.47505e-120	0.136672	0.537	0.448	4.94702e-116	0		MFHAS1	2.02305e-08	0.174472	0.341	0.29	0.000678489	0		RUNX2	1.17744e-53	-0.167307	0.063	0.169	3.9489e-49	0		ZNF100	5.95071e-07	-0.124068	0.032	0.059	0.0199575	0		ADAM33	1.8492e-10	0.122449	0.157	0.131	6.20184e-06	0		ITPR2	0.000224297
MITF.1	6.57176e-19	-0.224791	0.144	0.19	2.20404e-14	1		GNG7	2.67169e-120	0.147903	0.478	0.379	8.96031e-116	0		MGAT1	2.08959e-08	0.115522	0.157	0.128	0.000700805	0		MAP3K20	1.93328e-53	-0.150987	0.076	0.202	6.48384e-49	0		ATP6V0D1	6.33073e-07	-0.140722	0.044	0.07	0.021232	0		SLC9A1	2.51628e-10	0.12047	0.139	0.117	8.4391e-06	0		KLHL24	0.000226435
IQGAP2.1	7.35253e-19	-0.171594	0.046	0.072	2.46589e-14	1		GSE1	3.1651e-120	-0.396025	0.375	0.461	1.06151e-115	0		ARID5A	2.12179e-08	-0.170574	0.039	0.069	0.000711605	0		AC087477.2	2.19581e-53	-0.165458	0.049	0.144	7.3643e-49	0		DAGLB	6.96749e-07	-0.126206	0.048	0.074	0.0233676	0		PARD6G	2.83379e-10	0.120226	0.118	0.098	9.50395e-06	0		KANK1	0.000227667
ADGRG1.1	8.80067e-19	0.157865	0.239	0.211	2.95157e-14	1		LDB2	8.76185e-120	-0.246348	0.03	0.078	2.93855e-115	0		AFF3	2.18331e-08	-0.294963	0.328	0.341	0.00073224	0		SLC6A12	2.90347e-53	-0.106627	0.103	0.233	9.73765e-49	0		SEMA4D	8.49908e-07	-0.117173	0.053	0.089	0.0285042	0		ELOVL5	3.01331e-10	0.133687	0.263	0.228	1.0106e-05	0		UTY	0.000251103
LIPG	1.17368e-18	-0.181968	0.033	0.059	3.93628e-14	1		NAMPT	1.19855e-119	-0.303388	0.063	0.106	4.01969e-115	0		PHC2	2.19084e-08	0.100962	0.182	0.156	0.000734764	0		THBS2	3.87339e-53	-0.241864	0.079	0.206	1.29906e-48	0		MEF2D	9.69029e-07	-0.147778	0.057	0.084	0.0324993	0		STAT4	3.1249e-10	0.182073	0.085	0.059	1.04803e-05	0		EPHA1-AS1	0.000252824
ARID5B.1	3.3107e-18	-0.222499	0.106	0.144	1.11034e-13	1		SPECC1	3.88042e-119	0.159987	0.431	0.341	1.30141e-114	0		BAALC	2.26212e-08	-0.165711	0.097	0.129	0.00075867	0		LINC02112	4.1149e-53	-0.22744	0.05	0.134	1.38005e-48	0		BASP1	1.01225e-06	-0.129409	0.036	0.064	0.0339489	0		PPP2R1B	3.14504e-10	0.10911	0.137	0.107	1.05478e-05	0		GPC6	0.000255483
JUN.1	1.02936e-17	-0.128405	0.06	0.086	3.45227e-13	1		PNPLA7	4.05527e-119	0.1299	0.438	0.35	1.36006e-114	0		MGLL	2.26215e-08	0.124226	0.35	0.293	0.000758679	0		LIPA	4.29677e-53	-0.164636	0.077	0.193	1.44105e-48	0		PLXNC1	1.07025e-06	-0.199912	0.028	0.057	0.0358941	0		NUDT4	3.25106e-10	-0.237457	0.047	0.076	1.09034e-05	0		AC006369.1	0.00025747
AFF3	1.63468e-17	0.118505	0.054	0.043	5.4824e-13	1		TMOD2	7.29536e-119	0.139602	0.379	0.302	2.44672e-114	0		USP46	2.35952e-08	0.118854	0.127	0.096	0.000791337	0		RCAN2	4.67344e-53	-0.210597	0.053	0.154	1.56738e-48	0		PRKX	1.08624e-06	-0.129047	0.068	0.101	0.0364303	0		USP12	3.25693e-10	0.117728	0.258	0.226	1.09231e-05	0		FAM102A	0.000269473
HCK	1.69258e-17	0.127478	0.342	0.324	5.67656e-13	1		GALNT2	8.51846e-119	0.140976	0.462	0.377	2.85692e-114	0		ITGA10	2.43192e-08	-0.141091	0.099	0.136	0.000815616	0		TASP1	5.89357e-53	-0.133399	0.06	0.172	1.97658e-48	0		HEXB	1.1267e-06	-0.114064	0.034	0.064	0.0377871	0		SIPA1L1	3.30994e-10	-0.306727	0.155	0.206	1.11009e-05	0		MPP7	0.000276913
AC093152.1	8.56348e-17	0.113918	0.18	0.164	2.87202e-12	1		IFI44L	7.19816e-118	-0.199534	0.034	0.087	2.41412e-113	0		DISC1	2.45968e-08	-0.174261	0.169	0.211	0.000824928	0		AC046195.1	7.11378e-53	-0.241513	0.067	0.171	2.38582e-48	0		THEMIS2	1.16532e-06	-0.120148	0.073	0.111	0.0390824	0		SLC38A2	3.93777e-10	0.10671	0.329	0.284	1.32065e-05	0		USPL1	0.000310849
ENPP1	6.16671e-16	-0.143463	0.042	0.065	2.06819e-11	1		ARHGAP29	9.62365e-118	0.15933	0.246	0.17	3.22758e-113	0		RHOB	2.48524e-08	-0.112005	0.039	0.061	0.000833501	0		BACH2	1.11126e-52	-0.240282	0.108	0.253	3.72693e-48	0		PPP1R10	1.18122e-06	-0.120101	0.046	0.076	0.0396159	0		EDIL3	4.36498e-10	-0.28154	0.223	0.287	1.46393e-05	0		BMP2K	0.000319495
CPEB4	1.03943e-15	0.137721	0.268	0.247	3.48604e-11	1		SNCA	1.79436e-117	-0.192659	0.026	0.073	6.01794e-113	0		NOS1AP	2.60382e-08	-0.166571	0.089	0.115	0.000873269	0		AKAP7	2.41102e-52	-0.102647	0.071	0.192	8.08607e-48	0		DNAJA1	1.21002e-06	-0.243594	0.04	0.067	0.0405818	0		TENM4	4.40695e-10	-0.220076	0.035	0.064	1.478e-05	0		MAN1C1	0.000336629
RNF149	1.14939e-15	0.132559	0.345	0.33	3.85482e-11	1		EYA1	2.79591e-117	0.122488	0.507	0.418	9.37691e-113	0		ITGA5	2.6518e-08	-0.190298	0.064	0.093	0.000889361	0		EGFR	2.77442e-52	-0.121188	0.12	0.276	9.30483e-48	0		GK	1.23761e-06	-0.160798	0.043	0.082	0.041507	0		DACH2	4.4105e-10	-0.29421	0.037	0.059	1.47919e-05	0		RNF213	0.000340854
PDE4B	1.5092e-15	-0.134697	0.245	0.289	5.06155e-11	1		HEPACAM	3.20366e-117	0.140498	0.545	0.451	1.07444e-112	0		IQGAP1	2.7209e-08	0.108106	0.461	0.42	0.000912534	0		AGO2	5.03608e-52	-0.121872	0.087	0.222	1.689e-47	0		LINC02391	1.3124e-06	-0.124386	0.053	0.084	0.0440154	0		ZFHX3	4.54059e-10	-0.472459	0.76	0.77	1.52282e-05	0		PTK2	0.00035209
JAK3.1	1.51425e-15	0.205698	0.131	0.099	5.0785e-11	1		ZNF704	1.45344e-116	-0.315648	0.234	0.315	4.87455e-112	0		UNC5C	3.05537e-08	-0.182369	0.043	0.067	0.00102471	0		CYBRD1	8.29398e-52	-0.106101	0.071	0.186	2.78164e-47	0		MCL1	1.357e-06	-0.123423	0.026	0.053	0.0455111	0		RECK	4.99644e-10	0.142289	0.175	0.149	1.67571e-05	0		CCT4	0.000360257
FAM157C.1	1.74594e-15	0.159318	0.148	0.124	5.85554e-11	1		NOL4	4.29669e-116	0.166309	0.474	0.385	1.44102e-111	0		GMDS	3.48753e-08	-0.144427	0.442	0.48	0.00116965	0		DCAF10	8.32628e-52	-0.10605	0.073	0.189	2.79247e-47	0		LINC00937	1.51618e-06	-0.120509	0.064	0.103	0.0508496	0		CSGALNACT1	5.07673e-10	-0.23812	0.049	0.078	1.70264e-05	0		IGF1R	0.000364741
IKZF2	4.9401e-15	0.124041	0.107	0.089	1.65681e-10	1		SLC13A5	8.44219e-116	0.129051	0.131	0.082	2.83134e-111	0		ETV6	3.49872e-08	-0.194785	0.468	0.519	0.0011734	0		IGFBP7	1.06098e-51	-0.272652	0.089	0.215	3.55832e-47	0		PPARG	1.54586e-06	-0.115212	0.075	0.105	0.0518449	0		ZCCHC24	5.44389e-10	0.12971	0.157	0.128	1.82577e-05	0		FUT9	0.000394461
ETV6	1.44049e-14	0.107534	0.699	0.691	4.83111e-10	1		WASF3	8.77066e-116	0.1089	0.528	0.45	2.9415e-111	0		ZNF608	3.57029e-08	-0.180909	0.073	0.109	0.0011974	0		BHMT2	1.21544e-51	-0.170255	0.037	0.127	4.07635e-47	0		AC013394.1	1.56215e-06	-0.100676	0.056	0.092	0.0523915	0		PHLDB3	5.68203e-10	0.107623	0.115	0.091	1.90564e-05	0		SOX5	0.000499646
ZFP36.1	1.55454e-14	-0.106163	0.054	0.072	5.21363e-10	1		CDH2	1.10636e-115	0.130537	0.577	0.484	3.7105e-111	0		BMP2K	3.79837e-08	-0.133423	0.304	0.329	0.0012739	0		ITGA1	1.22865e-51	-0.125566	0.062	0.173	4.12063e-47	0		CTNND2	1.59405e-06	0.401027	0.188	0.159	0.0534613	0		PRKAA2	6.19994e-10	0.140472	0.179	0.158	2.07934e-05	0		NAV3	0.00056667
ITGAX.1	2.67092e-14	-0.151581	0.335	0.405	8.95773e-10	1		SUCLG2-AS1	2.90327e-115	0.159129	0.409	0.326	9.73698e-111	0		NRP2	4.05189e-08	0.143156	0.37	0.313	0.00135892	0		MAMDC2	1.31051e-51	-0.154052	0.111	0.246	4.39521e-47	0		NLRP3	1.64174e-06	-0.107746	0.037	0.066	0.0550608	0		MPP7	6.46153e-10	-0.301971	0.056	0.096	2.16707e-05	0		GRIA2	0.000629246
IL4R	2.96538e-14	0.155422	0.243	0.215	9.94528e-10	1		PLCG1	3.09489e-115	0.1922	0.434	0.34	1.03796e-110	0		IFNGR2	4.27741e-08	-0.128571	0.11	0.139	0.00143456	0		UNC5C	1.48424e-51	-0.207908	0.106	0.227	4.97783e-47	0		YTHDF3	1.71224e-06	-0.124	0.07	0.104	0.0574251	0		ANGPTL4	6.93534e-10	0.172417	0.117	0.077	2.32598e-05	0		FHIT	0.000643118
TNFRSF10D.1	3.6196e-14	0.14922	0.096	0.08	1.21394e-09	1		LINC00854	5.17055e-115	0.175783	0.351	0.274	1.7341e-110	0		FAM69A	4.32809e-08	0.123194	0.081	0.058	0.00145155	0		PRICKLE2	1.69922e-51	-0.106992	0.107	0.25	5.69884e-47	0		CASS4	1.81001e-06	-0.121364	0.031	0.056	0.0607042	0		IQCJ-SCHIP1	8.6005e-10	-0.216863	0.028	0.055	2.88443e-05	0		ZNF800	0.000652105
MORC1	4.31951e-14	-0.137074	0.05	0.075	1.44868e-09	1		MAP4K4	1.1529e-114	0.10175	0.797	0.712	3.8666e-110	0		LHFPL2	4.35354e-08	0.144919	0.383	0.325	0.00146009	0		THUMPD3-AS1	1.97181e-51	-0.151073	0.05	0.155	6.61307e-47	0		LATS2	1.86368e-06	-0.101056	0.045	0.072	0.0625041	0		RADIL	8.85361e-10	0.114004	0.139	0.12	2.96932e-05	0		SPP1	0.000655271
IL1RAP.1	7.02497e-14	0.106518	0.177	0.164	2.35603e-09	1		TPCN1	2.40428e-114	0.108495	0.619	0.536	8.06347e-110	0		ACSL4	4.37656e-08	-0.170054	0.098	0.137	0.00146781	0		TSPAN18	3.07341e-51	-0.128654	0.071	0.181	1.03076e-46	0		ATP13A3	1.88932e-06	-0.105503	0.065	0.105	0.0633639	0		ATP10D	9.36446e-10	0.106792	0.208	0.185	3.14065e-05	0		CHKA	0.00069529
GOLGA4	8.94646e-14	0.111478	0.397	0.387	3.00046e-09	1		PARVA	1.32905e-113	0.158954	0.278	0.206	4.45738e-109	0		KIAA1549L	4.72212e-08	-0.1599	0.062	0.082	0.00158371	0		FP671120.1	3.77408e-51	0.734421	0.451	0.48	1.26575e-46	0		NTRK2	2.04218e-06	0.340324	0.114	0.086	0.0684906	0		ITGB5	1.0869e-09	0.141748	0.205	0.177	3.64526e-05	0		FTL	0.000710758
ANKS1A	2.09181e-13	0.103585	0.546	0.535	7.01553e-09	1		AC008957.2	1.35416e-113	0.122648	0.216	0.163	4.54157e-109	0		SMAD9	4.95488e-08	-0.122673	0.285	0.323	0.00166177	0		GALK2	3.7764e-51	-0.112106	0.069	0.178	1.26653e-46	0		CCDC112	2.07845e-06	-0.105225	0.039	0.06	0.0697072	0		ABCA10	1.09543e-09	0.139162	0.168	0.133	3.67384e-05	0		LDLRAP1	0.000768896
MT-CO3.1	2.38119e-13	-0.181798	0.175	0.211	7.98605e-09	1		GDAP1	2.25018e-113	0.126175	0.357	0.294	7.54665e-109	0		PIK3C2B	5.58323e-08	-0.255139	0.191	0.239	0.0018725	0		HIVEP3	5.40115e-51	-0.136755	0.071	0.185	1.81144e-46	0		FAM149A	2.16262e-06	-0.11755	0.029	0.052	0.0725298	0		HDAC9	1.17641e-09	-0.276236	0.084	0.124	3.94545e-05	0		MED12L	0.000794516
PSTPIP2	2.45231e-13	0.182447	0.135	0.107	8.22455e-09	1		EGFR	2.28585e-113	0.102712	0.627	0.517	7.66628e-109	0		ABLIM3	5.70091e-08	0.118936	0.318	0.276	0.00191197	0		ZIC4	6.73005e-51	-0.129453	0.044	0.137	2.25712e-46	0		FYN	2.21533e-06	0.301186	0.077	0.052	0.0742978	0		BTG2	1.25288e-09	-0.208109	0.04	0.064	4.2019e-05	0		PRAG1	0.000803724
PTPN2	1.04027e-12	0.147183	0.26	0.24	3.48886e-08	1		FRMPD3	5.83235e-113	-0.169298	0.035	0.078	1.95606e-108	0		AC112907.1	6.1523e-08	0.121637	0.064	0.039	0.00206336	0		XKR6	7.73327e-51	-0.106084	0.083	0.204	2.59359e-46	0		SPTLC3	2.24957e-06	-0.131334	0.07	0.105	0.0754462	0		TTC19	1.33653e-09	0.132274	0.193	0.163	4.48244e-05	0		NHSL1	0.000831804
PPARD.1	4.04303e-12	0.107634	0.297	0.291	1.35595e-07	1		FAM19A5	1.26308e-112	0.113825	0.621	0.538	4.23612e-108	0		AL390957.1	6.50229e-08	-0.131453	0.03	0.052	0.00218074	0		CREM	7.7637e-51	-0.122882	0.083	0.209	2.60379e-46	0		UGCG	2.35607e-06	-0.140336	0.062	0.103	0.0790179	0		HIVEP2	1.5476e-09	0.117219	0.299	0.267	5.19032e-05	0		AL136962.1	0.00108127
KLHL2	4.87519e-12	0.14368	0.175	0.151	1.63504e-07	1		STK17B	1.62378e-112	0.186678	0.236	0.161	5.44583e-108	0		PLCL2	6.62677e-08	0.152887	0.171	0.13	0.00222249	0		PRDM6	8.21463e-51	-0.323808	0.027	0.099	2.75502e-46	0		PARVG	2.48007e-06	-0.121453	0.065	0.101	0.0831764	0		RNF115	1.64293e-09	0.109241	0.311	0.276	5.51007e-05	0		NKAIN3	0.00132015
C3.1	6.14255e-12	0.129494	0.582	0.558	2.06009e-07	1		TENM1	1.7656e-112	-0.133003	0.035	0.074	5.92145e-108	0		TLE4	7.67472e-08	0.111806	0.233	0.196	0.00257395	0		SLC13A3	1.17112e-50	-0.31716	0.11	0.231	3.9277e-46	0		MAPRE2	2.60957e-06	-0.109851	0.101	0.14	0.0875199	0		ABCG1	1.65972e-09	0.142976	0.065	0.046	5.56637e-05	0		FP671120.1	0.00135069
PRKCE.1	8.01156e-12	-0.107478	0.188	0.224	2.68692e-07	1		RASD1	3.23904e-112	-0.143135	0.042	0.081	1.08631e-107	0		ITPR2	7.80549e-08	-0.241871	0.309	0.351	0.0026178	0		ZSWIM5	1.20068e-50	-0.107937	0.071	0.182	4.02686e-46	0		ABCG1	2.6316e-06	-0.110209	0.058	0.094	0.0882586	0		FAT1	1.74265e-09	-0.220546	0.051	0.086	5.84451e-05	0		QKI	0.00135826
LAP3	8.08838e-12	0.133861	0.119	0.099	2.71268e-07	1		AL445426.1	3.31034e-112	0.247179	0.276	0.182	1.11022e-107	0		SCRN1	8.26394e-08	0.117275	0.093	0.066	0.00277156	0		CYP1B1-AS1	2.06036e-50	-0.122106	0.087	0.208	6.91005e-46	0		MARCH3	2.67157e-06	-0.13122	0.035	0.065	0.089599	0		NR6A1	1.76215e-09	0.148088	0.151	0.117	5.90991e-05	0		ARHGAP24	0.00163894
SCFD2	8.89843e-12	0.106943	0.262	0.249	2.98436e-07	1		BNC2	6.96848e-112	-0.294232	0.09	0.157	2.33709e-107	0		BTBD3	8.51657e-08	0.142669	0.154	0.122	0.00285629	0		KLHDC10	2.10882e-50	-0.101097	0.066	0.18	7.07257e-46	0		RNLS	2.68443e-06	-0.110483	0.054	0.082	0.0900305	0		CMIP	1.79336e-09	-0.191711	0.032	0.056	6.01456e-05	0		MSRA	0.00176094
CYTH3.1	1.68757e-11	-0.135867	0.152	0.194	5.65977e-07	1		SNTA1	1.03711e-111	0.131367	0.49	0.409	3.47826e-107	0		LCORL	9.33354e-08	0.13732	0.382	0.332	0.00313028	0		SNTB1	7.82629e-50	-0.151038	0.078	0.192	2.62478e-45	0		ZDHHC3	2.72465e-06	-0.121535	0.034	0.059	0.0913794	0		DNAJC15	1.92823e-09	0.131145	0.167	0.143	6.46689e-05	0		C11orf80	0.00192333
DENND3.1	1.98303e-11	0.130751	0.558	0.534	6.65069e-07	1		AL139158.2	6.16116e-111	0.140779	0.162	0.108	2.06633e-106	0		SRARP	9.57393e-08	0.106932	0.148	0.121	0.0032109	0		ZBTB7C	1.10683e-49	-0.153366	0.046	0.132	3.71208e-45	0		NKAIN3	2.91829e-06	0.357966	0.079	0.06	0.0978737	0		SPRY4	1.94886e-09	0.124915	0.067	0.05	6.53608e-05	0		HSP90AB1	0.00212981
MSR1.1	2.02544e-11	-0.129287	0.254	0.29	6.79293e-07	1		IDI1	6.24559e-111	-0.231531	0.092	0.166	2.09465e-106	0		ADAMTS1	1.01795e-07	-0.357434	0.053	0.096	0.00341399	0		CACHD1	1.27479e-49	-0.103316	0.102	0.235	4.2754e-45	0		MRE11	3.02328e-06	-0.102818	0.04	0.068	0.101395	0		BMPR1B	2.08335e-09	0.147675	0.155	0.12	6.98714e-05	0		PSD3	0.00235847
PXN	2.21904e-11	0.103919	0.09	0.079	7.44221e-07	1		LYN	1.40185e-110	0.127355	0.246	0.185	4.70151e-106	0		SESN3	1.02278e-07	-0.19334	0.111	0.15	0.0034302	0		ITGBL1	1.63741e-49	-0.319629	0.024	0.09	5.49156e-45	0		EEFSEC	3.04559e-06	-0.119753	0.087	0.12	0.102143	0		COL6A2	2.10386e-09	0.139455	0.186	0.152	7.05592e-05	0		SQSTM1	0.00247055
ASAH1.1	2.66419e-11	-0.126621	0.143	0.182	8.93516e-07	1		ASRGL1	1.94509e-110	0.188953	0.392	0.294	6.52344e-106	0		SEMA3B	1.03421e-07	0.104067	0.092	0.067	0.00346852	0		EDN3	1.85705e-49	-0.172381	0.045	0.126	6.22817e-45	0		F13A1	3.3029e-06	0.18443	0.818	0.817	0.110773	0		ST6GALNAC3	2.45089e-09	-0.27077	0.067	0.095	8.21979e-05	0		CHN1	0.00271913
ADARB1.1	3.39572e-11	-0.16875	0.051	0.074	1.13885e-06	1		RABGAP1	2.25152e-110	0.135379	0.55	0.464	7.55114e-106	0		ITPKC	1.04592e-07	-0.173557	0.037	0.065	0.00350781	0		AL121761.1	2.36127e-49	-0.121881	0.063	0.172	7.91924e-45	0		KSR1	3.39476e-06	-0.123391	0.048	0.075	0.113853	0		TCAIM	2.94688e-09	0.136232	0.189	0.168	9.88325e-05	0		CATSPERB	0.00275718
ADAMTS17.1	4.22298e-11	-0.300358	0.091	0.14	1.4163e-06	1		RNF43	2.6163e-110	0.132294	0.261	0.203	8.77456e-106	0		HERC6	1.05541e-07	0.190878	0.249	0.198	0.00353963	0		ADAM22	2.56285e-49	-0.101473	0.073	0.18	8.59527e-45	0		FAM157C	3.81889e-06	-0.103758	0.032	0.06	0.128078	0		WTIP	3.12751e-09	-0.282334	0.126	0.169	0.000104891	0		AVEN	0.0029001
NEB	5.91703e-11	0.113184	0.075	0.062	1.98445e-06	1		RAB31	3.67064e-110	0.141105	0.514	0.413	1.23106e-105	0		ARHGAP26	1.10855e-07	-0.176387	0.657	0.685	0.00371786	0		KCNE4	2.67358e-49	-0.212271	0.043	0.132	8.96664e-45	0		AC034195.1	4.05594e-06	-0.132423	0.06	0.085	0.136028	0		PDK4	3.1642e-09	-0.500641	0.064	0.097	0.000106121	0		SOX6	0.00299714
SLC2A5.1	7.14126e-11	0.16326	0.338	0.31	2.39504e-06	1		MT3	5.06019e-110	0.172218	0.484	0.384	1.69709e-105	0		MRPL1	1.19407e-07	0.130289	0.243	0.201	0.00400466	0		FAM189A1	3.22118e-49	-0.151338	0.075	0.183	1.08032e-44	0		GLDN	4.15846e-06	-0.160096	0.032	0.06	0.139466	0		FAM13A	3.23815e-09	0.158814	0.299	0.263	0.000108601	0		GOLGA4	0.00317182
AC016831.7	7.72778e-11	-0.115993	0.519	0.581	2.59174e-06	1		SEMA4A	1.62182e-109	0.118452	0.139	0.094	5.43926e-105	0		NR3C2	1.20999e-07	0.129595	0.649	0.581	0.00405805	0		SYTL4	3.7134e-49	-0.117221	0.077	0.198	1.2454e-44	0		RNF114	4.71585e-06	-0.100597	0.055	0.084	0.15816	0		SOX6	3.59195e-09	-0.305109	0.186	0.24	0.000120467	0		EPB41L2	0.00339019
TBC1D8	8.0371e-11	0.190154	0.162	0.131	2.69548e-06	1		EPB41L2	1.03699e-108	0.108991	0.613	0.516	3.47786e-104	0		CALM1	1.22934e-07	0.134468	0.274	0.225	0.00412295	0		FMO2	6.21578e-49	-0.113967	0.084	0.199	2.08465e-44	0		HS3ST2	6.5148e-06	-0.267602	0.098	0.131	0.218493	0		PDE4D	3.62082e-09	-0.118955	0.48	0.435	0.000121435	0		AC097376.2	0.00352994
BIN1.1	9.25319e-11	0.162075	0.342	0.315	3.10333e-06	1		GNA14-AS1	1.54383e-108	0.138631	0.146	0.096	5.17768e-104	0		LRMDA	1.31536e-07	-0.126102	0.719	0.747	0.00441144	0		UNC5B	1.04884e-48	-0.115015	0.05	0.14	3.51761e-44	0		CLEC2B	7.01419e-06	-0.128858	0.03	0.053	0.235242	0		GABRB1	3.69094e-09	-0.255276	0.058	0.086	0.000123787	0		ZHX3	0.00379554
STARD13.1	1.01075e-10	-0.250281	0.193	0.249	3.38984e-06	1		CLMN	1.85874e-108	0.177386	0.198	0.131	6.23386e-104	0		VCL	1.33246e-07	-0.14602	0.163	0.196	0.0044688	0		AC019197.1	1.95541e-48	-0.145185	0.105	0.218	6.55805e-44	0		AC092691.1	7.0342e-06	0.38786	0.118	0.091	0.235913	0		SYNE1	3.82876e-09	-0.269407	0.302	0.366	0.000128409	0		MEIS2	0.00389277
EYA2.1	1.18422e-10	-0.207676	0.032	0.055	3.97165e-06	1		JAZF1	2.8683e-108	0.140785	0.308	0.233	9.61969e-104	0		CYTH3	1.45226e-07	0.117394	0.263	0.219	0.0048706	0		TFB1M	2.03486e-48	-0.127358	0.039	0.121	6.82451e-44	0		IRF8	8.17588e-06	-0.151563	0.07	0.099	0.274203	0		ITGA3	3.99426e-09	-0.222145	0.041	0.072	0.000133959	0		CXCR4	0.00397382
PYGL	1.43417e-10	0.110389	0.132	0.119	4.80993e-06	1		GALNT13	3.96958e-108	-0.189548	0.021	0.053	1.33132e-103	0		IGF2BP2	1.4792e-07	-0.122925	0.083	0.107	0.00496094	0		ITPR2	2.29743e-48	0.174206	0.31	0.522	7.70512e-44	0		CYP27A1	8.48825e-06	-0.119416	0.034	0.063	0.284679	0		PRELID2	4.09038e-09	-0.276354	0.037	0.065	0.000137183	0		FAM13A	0.00443693
PROS1	1.49322e-10	0.113465	0.089	0.077	5.00796e-06	1		KIF6	6.52358e-108	-0.272007	0.111	0.186	2.18788e-103	0		HSD17B12	1.57124e-07	-0.149055	0.255	0.289	0.00526962	0		ANXA2	2.80172e-48	-0.128456	0.059	0.173	9.39639e-44	0		B3GNT5	9.1965e-06	-0.117926	0.036	0.062	0.308432	0		NRG3	4.17182e-09	-0.270663	0.205	0.248	0.000139914	0		ADGRA3	0.00467362
CADM1.1	1.92867e-10	-0.145723	0.099	0.126	6.46836e-06	1		LINC00598	1.20725e-107	0.177745	0.334	0.254	4.04889e-103	0		GOLGA8A	1.5965e-07	-0.110821	0.051	0.075	0.00535433	0		RNF43	3.04294e-48	-0.134246	0.043	0.122	1.02054e-43	0		PLCB1	1.05923e-05	0.338365	0.078	0.061	0.355243	0		COL4A5	4.99293e-09	-0.21786	0.095	0.136	0.000167453	0		LBH	0.00490784
SP100.1	2.65717e-10	0.112974	0.458	0.446	8.91161e-06	1		AGPAT4	2.80763e-107	-0.171324	0.023	0.065	9.41622e-103	0		GPD1L	1.67865e-07	0.147925	0.184	0.146	0.00562985	0		VSTM4	5.07597e-48	-0.169339	0.045	0.133	1.70238e-43	0		MAST4	1.09622e-05	0.306433	0.08	0.057	0.367651	0		A4GALT	5.11549e-09	0.132789	0.081	0.061	0.000171563	0		FTH1	0.00564043
SRGAP3	2.99343e-10	0.112467	0.34	0.324	1.00394e-05	1		FGL1	1.0444e-106	0.160077	0.149	0.091	3.50269e-102	0		AC118549.1	1.70885e-07	0.104209	0.319	0.275	0.00573115	0		TP63	1.00356e-47	-0.130459	0.046	0.131	3.36574e-43	0		CNDP2	1.24248e-05	-0.105439	0.048	0.073	0.416703	0		TTC7B	5.21951e-09	0.102322	0.19	0.169	0.000175052	0		TRAC	0.00690798
MAN1A1	3.67956e-10	-0.11633	0.205	0.242	1.23405e-05	1		SRPX	1.20107e-106	-0.16202	0.026	0.066	4.02814e-102	0		LAMA3	1.72028e-07	-0.106728	0.404	0.416	0.00576946	0		CPD	1.38673e-47	-0.14315	0.058	0.165	4.65083e-43	0		KLHL13	1.46211e-05	-0.115891	0.037	0.054	0.490363	0		ELMOD1	5.24996e-09	0.161695	0.085	0.063	0.000176073	0		SORBS1	0.00705718
LINC00278.1	7.92989e-10	-0.155362	0.051	0.075	2.65953e-05	1		ENOX1	3.64105e-106	0.171236	0.386	0.3	1.22114e-101	0		FKBP9	1.78225e-07	0.128693	0.168	0.137	0.0059773	0		IQGAP1	1.70191e-47	-0.108296	0.066	0.177	5.70785e-43	0		MDFIC	1.55932e-05	-0.115702	0.061	0.094	0.522965	0		MT-ATP6	5.3177e-09	-0.379394	0.238	0.289	0.000178345	0		NFATC1	0.00713823
TAGAP	8.67866e-10	-0.107174	0.039	0.056	2.91065e-05	1		THSD1	4.73435e-106	0.119425	0.229	0.177	1.58781e-101	0		AL121761.1	1.84267e-07	0.132732	0.204	0.163	0.00617996	0		EEFSEC	2.6463e-47	-0.172852	0.038	0.12	8.87515e-43	0		KLHL8	1.88267e-05	-0.107887	0.048	0.073	0.631409	0		PLS3	5.51997e-09	-0.268003	0.137	0.184	0.000185129	0		CTSB	0.00766695
MGLL.1	1.00222e-09	-0.149356	0.127	0.164	3.36126e-05	1		CLIC4	5.45288e-106	-0.235274	0.193	0.248	1.82879e-101	0		OBSCN	2.00109e-07	-0.107105	0.044	0.061	0.00671125	0		SETD2	2.80336e-47	0.107551	0.184	0.367	9.4019e-43	0		TPM4	2.13733e-05	-0.138818	0.043	0.067	0.716817	0		FAM182B	5.96613e-09	0.122858	0.193	0.167	0.000200092	0		MGAT4C	0.00805459
MT-ATP6.1	1.70623e-09	-0.158363	0.122	0.148	5.72235e-05	1		SPAG1	5.593e-106	-0.223491	0.14	0.21	1.87578e-101	0		MAN1A1	2.2936e-07	-0.121395	0.214	0.242	0.00769228	0		IL1R1	2.8543e-47	-0.222882	0.068	0.188	9.57274e-43	0		HIPK2	2.30263e-05	-0.113488	0.059	0.093	0.772257	0		STAMBPL1	6.37244e-09	0.117483	0.117	0.101	0.000213719	0		TMEM181	0.00815045
WNT5A.1	2.43353e-09	0.102884	0.099	0.086	8.16157e-05	1		PI16	7.26461e-106	-0.145874	0.023	0.061	2.43641e-101	0		MAST4	2.38023e-07	-0.295567	0.358	0.397	0.0079828	0		TBX15	3.07137e-47	-0.117999	0.056	0.159	1.03008e-42	0		ADCY2	2.31391e-05	0.357578	0.104	0.081	0.776038	0		PDZRN3	6.80455e-09	-0.263938	0.383	0.433	0.000228211	0		SETX	0.0097166
SBNO2	2.43435e-09	0.103216	0.079	0.067	8.16433e-05	1		EPHA6	9.0287e-106	0.112757	0.535	0.441	3.02804e-101	0		DNAJC18	2.48521e-07	-0.127076	0.036	0.059	0.00833489	0		ZNF385D	3.53199e-47	-0.147263	0.095	0.208	1.18456e-42	0		SERTAD2	2.33216e-05	-0.115668	0.043	0.065	0.782159	0		TMEM38B	8.30558e-09	-0.188622	0.038	0.062	0.000278553	0		AOAH.1	6.8626e-105
STRBP	3.34618e-09	-0.101914	0.212	0.256	0.000112224	1		AC008127.1	1.22826e-105	-0.211715	0.067	0.128	4.11932e-101	0		MERTK	2.54805e-07	0.101605	0.298	0.26	0.00854566	0		PLXNA2	4.28526e-47	-0.126705	0.068	0.176	1.43719e-42	0		GABPB1	2.55887e-05	-0.128429	0.043	0.068	0.858193	0		PRKAG2	8.3656e-09	-0.295089	0.093	0.142	0.000280565	0		THEMIS	5.5673e-95
RASSF4	5.33601e-09	0.16052	0.262	0.234	0.000178959	1		TXNIP	1.5051e-105	-0.310238	0.121	0.172	5.04782e-101	0		FBXO34	2.55941e-07	-0.118018	0.231	0.256	0.00858374	0		ENPP6	4.49043e-47	-0.102735	0.062	0.165	1.506e-42	0		HIST1H1E	2.63612e-05	-0.103713	0.065	0.099	0.884103	0		MBOAT2	8.91576e-09	0.112101	0.139	0.12	0.000299017	0		LEF1.1	3.82313e-81
MT-CYB.1	7.64441e-09	-0.143078	0.158	0.186	0.000256378	1		FBN1	3.93745e-105	-0.219362	0.168	0.245	1.32054e-100	0		MIOS	2.68775e-07	0.105538	0.087	0.066	0.00901416	0		COL5A1	4.61306e-47	-0.113246	0.078	0.193	1.54713e-42	0		WDR45B	2.7408e-05	-0.111708	0.043	0.063	0.919208	0		KIF5C	9.07808e-09	0.126308	0.118	0.09	0.000304461	0		SFMBT2.1	5.29612e-69
SP140.1	1.00115e-08	0.100152	0.167	0.156	0.000335767	1		CFAP54	4.58542e-105	-0.327371	0.153	0.233	1.53786e-100	0		CDC14A	2.78722e-07	0.11248	0.383	0.337	0.00934776	0		SLF1	5.05724e-47	-0.139217	0.04	0.123	1.6961e-42	0		FDFT1	3.17282e-05	-0.131264	0.058	0.084	1	0		EFHD2	9.22327e-09	0.120782	0.069	0.052	0.00030933	0		IL7R.1	3.77781e-66
DDX21	1.00576e-08	0.128619	0.115	0.101	0.00033731	1		ACSL3	8.79295e-105	0.179974	0.513	0.414	2.94898e-100	0		MSN	3.23895e-07	-0.210355	0.175	0.208	0.0108628	0		AC073050.1	5.93794e-47	-0.137729	0.134	0.254	1.99147e-42	0		CEMIP2	3.35434e-05	-0.111568	0.119	0.168	1	0		SEM1	9.24463e-09	0.125511	0.206	0.184	0.000310046	0		RAP1GAP2	8.95581e-63
GRAMD1A	2.08568e-08	0.110842	0.165	0.157	0.000699496	1		LRP1	1.37041e-104	0.108772	0.505	0.425	4.59609e-100	0		GBP2	3.27038e-07	-0.200168	0.095	0.136	0.0109682	0		GALNT10	7.13611e-47	-0.104898	0.067	0.181	2.39331e-42	0		SYAP1	3.36708e-05	-0.128873	0.036	0.06	1	0		AL050403.2	9.42869e-09	0.147922	0.079	0.056	0.000316219	0		TXK.1	7.08054e-60
HERPUD1	6.17433e-08	-0.112316	0.088	0.111	0.00207075	1		ARRB1	1.99501e-104	0.118531	0.411	0.337	6.69088e-100	0		R3HDM1	3.43835e-07	0.105724	0.368	0.323	0.0115315	0		CLASP2	9.43713e-47	0.108934	0.174	0.339	3.16503e-42	0		GALNT10	3.51075e-05	-0.115276	0.061	0.091	1	0		AMZ1	9.43291e-09	0.109902	0.067	0.051	0.000316361	0		FRY	1.17863e-49
CCDC26.1	6.71466e-08	0.157166	0.289	0.253	0.00225196	1		SHROOM2	3.65489e-104	0.128491	0.202	0.149	1.22578e-99	0		PCDH7	3.76816e-07	-0.168978	0.048	0.067	0.0126377	0		TUT4	1.4187e-46	0.104842	0.166	0.34	4.75804e-42	0		PER1	3.97063e-05	-0.104969	0.04	0.068	1	0		PEAR1	9.85592e-09	0.115435	0.129	0.109	0.000330548	0		PPP2R2B	4.13927e-44
AC027097.2	7.74975e-08	0.103343	0.148	0.137	0.00259911	1		ZFHX3	2.39281e-103	0.116149	0.7	0.61	8.02501e-99	0		LRRC17	4.2257e-07	0.126061	0.077	0.054	0.0141722	0		TRIM62	1.7184e-46	-0.144314	0.048	0.138	5.76316e-42	0		ATP1A2	4.3493e-05	0.301884	0.082	0.062	1	0		FAM222B	1.0092e-08	0.101697	0.156	0.13	0.000338465	0		LINC01934.1	5.63001e-43
FLVCR2	1.48516e-07	0.105346	0.077	0.065	0.00498093	1		CHST9	3.90728e-103	-0.183128	0.032	0.076	1.31042e-98	0		ENPP2	4.70568e-07	-0.199041	0.044	0.068	0.0157819	0		CHSY1	1.90673e-46	-0.174789	0.061	0.167	6.3948e-42	0		MAGI2	4.45456e-05	0.411986	0.201	0.178	1	0		SLC35F1	1.06743e-08	-0.26355	0.107	0.149	0.000357995	0		ARHGAP26	1.49559e-41
CTSB	2.11807e-07	-0.119872	0.34	0.379	0.00710358	1		EMP1	4.92583e-103	-0.20338	0.051	0.093	1.65203e-98	0		EGLN1	4.74226e-07	-0.115217	0.21	0.242	0.0159046	0		ERBIN	4.11263e-46	0.109531	0.2	0.385	1.37929e-41	0		NRCAM	5.02576e-05	0.317273	0.092	0.076	1	0		PLEKHA8	1.26364e-08	0.147978	0.09	0.069	0.000423798	0		TSHZ2.1	5.11524e-41
MT-ND4.1	2.12512e-07	-0.113417	0.151	0.173	0.00712722	1		ARHGAP23	6.31392e-103	0.126582	0.208	0.153	2.11756e-98	0		STIM2	4.77144e-07	-0.107904	0.185	0.217	0.0160025	0		SULF2	6.1756e-46	-0.125414	0.07	0.177	2.07117e-41	0		TBC1D8	5.61605e-05	-0.10279	0.06	0.095	1	0		ZBTB38	1.38601e-08	0.101708	0.295	0.262	0.000464839	0		DTHD1.1	5.90878e-40
TYMP	3.27055e-07	0.104663	0.112	0.101	0.0109688	1		C1orf21	1.2172e-102	0.125044	0.659	0.56	4.08226e-98	0		SLC16A6	5.17228e-07	-0.104044	0.091	0.116	0.0173468	0		KSR1	1.234e-45	-0.136452	0.072	0.185	4.13857e-41	0		GFAP	5.98228e-05	0.310718	0.086	0.07	1	0		ALCAM	1.45215e-08	-0.222815	0.075	0.107	0.000487023	0		TOX.1	4.67503e-38
CUL1	5.68035e-07	0.102857	0.219	0.209	0.0190508	1		CLIP4	1.61167e-102	0.162662	0.485	0.393	5.40522e-98	0		IFI44	5.32478e-07	0.11658	0.342	0.302	0.0178582	0		ALDH7A1	1.30751e-45	-0.114326	0.1	0.223	4.38512e-41	0		AC069368.1	6.42386e-05	-0.133531	0.043	0.073	1	0		RASGRF2	1.49067e-08	0.130828	0.149	0.129	0.000499941	0		TNIP3	2.1182e-37
PPM1H.1	1.02949e-06	-0.11297	0.038	0.06	0.0345269	1		P2RX7	6.63779e-102	-0.228384	0.07	0.129	2.22618e-97	0		CCDC85A	5.70456e-07	0.110353	0.498	0.447	0.0191319	0		HERC2	1.3862e-45	0.12438	0.238	0.442	4.64904e-41	0		FAM117B	6.53206e-05	-0.102778	0.03	0.052	1	0		NR2C2	1.4983e-08	0.11401	0.17	0.145	0.000502501	0		RIPOR2	5.84868e-36
ZFP36L2	3.16366e-06	-0.130399	0.374	0.431	0.106103	1		CPQ	8.18084e-102	0.103216	0.577	0.506	2.74369e-97	0		STXBP6	6.0166e-07	0.163411	0.564	0.483	0.0201785	0		PTGIS	1.47361e-45	-0.193355	0.037	0.118	4.9422e-41	0		ADGRL3	6.70861e-05	0.357481	0.155	0.129	1	0		CTNND2	1.5042e-08	-0.226615	0.141	0.174	0.000504479	0		PLCB1.1	2.36095e-35
MT-CO1.1	1.54637e-05	-0.136162	0.284	0.318	0.51862	1		BMPER	1.89347e-101	0.137069	0.126	0.078	6.35031e-97	0		LAMC1	6.78184e-07	-0.143545	0.113	0.149	0.0227449	0		NOS1AP	1.77208e-45	-0.218082	0.06	0.163	5.9432e-41	0		FRMD3	9.02236e-05	-0.122214	0.045	0.068	1	0		DMD	1.51493e-08	-0.36207	0.543	0.58	0.000508079	0		SERINC5.1	9.44624e-35
PDK4.1	2.04233e-05	-0.164975	0.067	0.077	0.684957	1		USP54	1.988e-101	-0.240946	0.405	0.464	6.66737e-97	0		SGMS1	7.0911e-07	0.113598	0.7	0.63	0.0237821	0		ADGRV1	2.76053e-45	0.862404	0.261	0.239	9.25826e-41	0		FAM189A2	9.94056e-05	0.276802	0.06	0.041	1	0		PDLIM7	1.69191e-08	-0.229767	0.035	0.067	0.000567433	0		CSGALNACT1	1.37814e-34
CGNL1.1	2.95121e-05	-0.118908	0.064	0.086	0.989775	1		ZIC1	2.25358e-101	-0.159997	0.036	0.081	7.55806e-97	0		GLCCI1	7.4088e-07	0.132696	0.219	0.178	0.0248476	0		SLCO1A2	2.8993e-45	-0.194865	0.053	0.141	9.72367e-41	0		FGL2	0.000107756	-0.130494	0.033	0.056	1	0		AC104389.4	1.76823e-08	0.16491	0.074	0.054	0.00059303	0		PARP8.1	2.454e-32
AL162414.1	4.37327e-05	0.106235	0.104	0.096	1	1		ADGRB1	3.36583e-101	0.115895	0.255	0.19	1.12883e-96	0		CTBP2	8.86186e-07	0.10636	0.595	0.538	0.0297209	0		ASAP2	6.62078e-45	-0.118101	0.055	0.149	2.22048e-40	0		FSCN1	0.000121047	-0.117607	0.059	0.076	1	0		EPB41L1	1.94124e-08	0.109836	0.096	0.076	0.000651052	0		GNLY	2.7354e-32
CYP27A1.1	5.12692e-05	-0.10153	0.069	0.092	1	1		ELL2	4.43277e-101	-0.213127	0.164	0.214	1.48666e-96	0		EXT1	9.46447e-07	-0.137811	0.259	0.289	0.031742	0		GRIA3	7.00545e-45	-0.151935	0.037	0.123	2.34949e-40	0		MACF1	0.000125985	0.11415	0.478	0.55	1	0		AL662796.1	2.19297e-08	0.179971	0.116	0.087	0.000735477	0		NEAT1	4.52017e-31
SGK1.1	7.28723e-05	-0.101234	0.192	0.229	1	1		ARHGAP10	2.47315e-100	-0.165693	0.027	0.065	8.29445e-96	0		B3GNT2	9.78171e-07	0.111207	0.096	0.074	0.0328059	0		TFG	7.59771e-45	-0.109916	0.053	0.15	2.54812e-40	0		SLC4A4	0.000130867	0.358921	0.112	0.087	1	0		LINC00854	2.94863e-08	-0.317252	0.101	0.146	0.000988911	0		PDE3B	6.54197e-30
MLXIPL.1	7.79613e-05	0.105354	0.185	0.175	1	1		AQP4	3.15136e-100	-0.272491	0.552	0.602	1.0569e-95	0		KIAA0513	1.05557e-06	0.102018	0.089	0.066	0.0354017	0		GALNT17	7.71416e-45	-0.286588	0.044	0.13	2.58718e-40	0		MOB3B	0.000131915	-0.126329	0.082	0.118	1	0		RBPMS	2.97688e-08	-0.384502	0.611	0.643	0.000998386	0		ATXN1	1.62149e-27
PDGFB	8.38651e-05	-0.109259	0.118	0.145	1	1		HMGCLL1	4.2251e-100	-0.171601	0.087	0.148	1.41701e-95	0		CNTNAP3	1.06318e-06	-0.101822	0.079	0.1	0.035657	0		PKIG	1.01123e-44	-0.126518	0.054	0.149	3.39147e-40	0		ARFGAP3	0.000151967	-0.101579	0.047	0.068	1	0		MYLK	2.99014e-08	-0.30759	0.123	0.181	0.00100283	0		MVB12B	8.31072e-27
ZNF331.1	8.73901e-05	-0.140761	0.078	0.094	1	1		AKT3	4.31377e-100	0.104248	0.867	0.786	1.44675e-95	0		TBC1D16	1.11951e-06	-0.115655	0.102	0.129	0.0375461	0		AC027288.3	1.09555e-44	-0.306545	0.062	0.162	3.67426e-40	0		SLC16A10	0.000152026	-0.228524	0.046	0.075	1	0		SF1	3.09688e-08	0.113655	0.223	0.195	0.00103863	0		FAAH2.1	1.60171e-26
KIF26B	0.000116428	-0.106147	0.157	0.192	1	1		ARHGAP35	1.32914e-99	0.168326	0.437	0.347	4.45768e-95	0		EVA1C	1.15373e-06	-0.172813	0.417	0.467	0.0386937	0		CLOCK	1.41948e-44	-0.105068	0.059	0.157	4.76066e-40	0		MAP1B	0.000156977	0.329705	0.097	0.079	1	0		FAM162A	3.10507e-08	0.138606	0.07	0.053	0.00104138	0		BCL2.1	4.42016e-26
PRKD3.1	0.000156902	0.11493	0.187	0.172	1	1		SEMA4D	1.45735e-99	0.136077	0.288	0.22	4.88765e-95	0		SUMF1	1.16976e-06	0.109318	0.383	0.344	0.0392314	0		SGPL1	1.75336e-44	-0.117795	0.051	0.143	5.88041e-40	0		NAPA	0.000195022	-0.112464	0.054	0.076	1	0		RBM17	3.29925e-08	0.198715	0.136	0.101	0.0011065	0		BTBD11.1	7.50586e-26
MTRNR2L12.1	0.000171571	-0.107176	0.107	0.123	1	1		ZNF516	3.47708e-99	0.12701	0.49	0.413	1.16614e-94	0		KIAA1755	1.22799e-06	0.121159	0.093	0.067	0.0411845	0		PARD6G	2.31724e-44	-0.130575	0.046	0.137	7.77157e-40	0		CD44	0.000206081	-0.140024	0.039	0.063	1	0		AK5	3.6147e-08	-0.218902	0.048	0.079	0.0012123	0		ADARB1.1	7.99059e-25
AC008014.1	0.000656659	-0.126656	0.155	0.193	1	1		ABCD2	7.21779e-99	0.111959	0.277	0.216	2.4207e-94	0		RFX2	1.42372e-06	-0.12696	0.054	0.078	0.0477487	0		PRELID2	4.45e-44	-0.123772	0.061	0.158	1.49244e-39	0		IFRD1	0.0002398	-0.13456	0.039	0.06	1	0		KCNJ8	3.75282e-08	0.136042	0.059	0.039	0.00125862	0		PITPNC1	2.01057e-24
TLR2	0.000684297	0.11934	0.414	0.393	1	1		LINC01727	7.80264e-99	0.122227	0.14	0.094	2.61685e-94	0		ALPK1	1.48732e-06	-0.148489	0.142	0.186	0.0498816	0		FBXL2	4.45485e-44	-0.124466	0.053	0.146	1.49407e-39	0		NRP1	0.000241509	0.118751	0.488	0.516	1	0		MIR181A1HG	3.86305e-08	0.144785	0.108	0.086	0.00129559	0		CDC14A.1	2.02108e-24
SAMD4A.1	0.000961512	-0.160452	0.222	0.262	1	1		PON2	2.35598e-98	0.100265	0.512	0.455	7.90147e-94	0		GHR	1.49495e-06	-0.115207	0.043	0.062	0.0501375	0		GPC3	4.54669e-44	-0.269205	0.026	0.091	1.52487e-39	0		FAM155A	0.000246181	0.376872	0.136	0.113	1	0		RGL1	4.05775e-08	0.125854	0.221	0.183	0.00136089	0		PTGDR.1	2.14294e-24
SLC2A3.1	0.00135866	-0.146888	0.092	0.096	1	1		WDR45	3.35414e-98	-0.196936	0.063	0.111	1.12491e-93	0		GNAL	1.63585e-06	-0.10057	0.038	0.053	0.0548631	0		RAI14	4.57544e-44	-0.116915	0.052	0.146	1.53451e-39	0		CPE	0.000250286	0.297746	0.08	0.066	1	0		PHLDB1	4.65113e-08	0.105548	0.223	0.191	0.00155989	0		CD69.1	3.45233e-24
CPM.1	0.00207502	-0.185117	0.193	0.212	1	1		TOB1	3.43295e-98	-0.25456	0.079	0.148	1.15134e-93	0		MBNL1	1.7102e-06	-0.103557	0.611	0.621	0.0573568	0		MYRIP	5.97374e-44	-0.46518	0.06	0.149	2.00347e-39	0		GABRB1	0.000253915	0.343708	0.084	0.065	1	0		MYO15B	4.85971e-08	0.112821	0.137	0.117	0.00162985	0		KLF2	5.4517e-24
TMED8	0.00288318	0.111073	0.093	0.08	1	1		MLLT3	4.16073e-98	0.113072	0.466	0.39	1.39543e-93	0		DCLK2	1.75396e-06	0.101955	0.391	0.346	0.0588243	0		EBF2	6.20069e-44	-0.199613	0.033	0.103	2.07959e-39	0		DAAM2	0.00029697	0.277064	0.063	0.048	1	0		ZNF516	5.07565e-08	0.103864	0.151	0.128	0.00170227	0		SVIL.1	9.55671e-24
SMIM35.1	0.00964289	0.140786	0.103	0.09	1	1		ARFGEF3	8.96685e-98	0.160725	0.208	0.145	3.0073e-93	0		MYH10	1.77031e-06	0.120737	0.139	0.111	0.0593726	0		CTNNAL1	7.84878e-44	-0.186765	0.031	0.111	2.63232e-39	0		PTPRZ1	0.000333866	0.314888	0.099	0.083	1	0		TMEM204	5.15562e-08	0.109821	0.093	0.072	0.00172909	0		SAMD12.1	1.39906e-23
GRID2.2	0	0.617259	0.61	0.405	0	2		PALLD	1.17663e-97	0.108535	0.613	0.528	3.9462e-93	0		TLN2	1.80285e-06	-0.110795	0.108	0.129	0.0604641	0		ENG	8.99011e-44	-0.135955	0.041	0.121	3.0151e-39	0		FLVCR2	0.000375093	-0.101394	0.033	0.053	1	0		SYTL2	5.31664e-08	-0.338803	0.143	0.202	0.0017831	0		PIP4K2A.1	2.65174e-23
MRC1.1	0	0.545142	0.308	0.133	0	2		PTPN9	2.54169e-97	0.15708	0.463	0.371	8.52431e-93	0		TBPL1	1.88572e-06	0.106775	0.104	0.081	0.0632434	0		NPAS2	1.398e-43	-0.128971	0.079	0.192	4.68862e-39	0		ADAP2	0.000428946	0.127132	0.38	0.437	1	0		FP236383.1	5.70463e-08	-0.313642	0.384	0.446	0.00191322	0		IGF1R.1	7.03263e-23
FOXP2.2	0	0.543684	0.739	0.445	0	2		RSRP1	6.07024e-97	0.117177	0.491	0.412	2.03584e-92	0		RALGPS2	1.98482e-06	-0.116695	0.061	0.086	0.0665668	0		LINC01515	1.78149e-43	-0.135465	0.06	0.159	5.97477e-39	0		ABLIM1	0.000454408	0.295341	0.075	0.059	1	0		FOXD1	7.1126e-08	0.105438	0.078	0.064	0.00238542	0		ITGA1.1	9.4073e-23
NAV2.1	0	0.416181	0.51	0.329	0	2		ENHO	8.25981e-97	0.120381	0.129	0.079	2.77017e-92	0		EPSTI1	2.3348e-06	0.149416	0.427	0.378	0.0783045	0		LSAMP	1.98615e-43	0.791583	0.34	0.33	6.66116e-39	0		TNIK	0.000464661	0.333317	0.123	0.103	1	0		OAF	7.42295e-08	0.162595	0.124	0.103	0.00248951	0		SESN3.1	1.38014e-22
SSBP2	0	0.382778	0.565	0.376	0	2		RFTN1	8.44245e-97	-0.211929	0.064	0.117	2.83143e-92	0		NFATC3	2.42102e-06	0.115715	0.394	0.345	0.0811962	0		CMKLR1	2.04364e-43	-0.175188	0.031	0.103	6.85395e-39	0		LRP1	0.000506719	0.100242	0.298	0.346	1	0		DUSP1	7.59249e-08	-0.184585	0.034	0.056	0.00254637	0		ARAP2	1.45003e-22
CSGALNACT1.1	0	0.377515	0.815	0.618	0	2		HSPA1B	1.34716e-96	-0.135617	0.023	0.058	4.5181e-92	0		GLUL	2.53096e-06	-0.196136	0.106	0.133	0.0848834	0		WDSUB1	2.85296e-43	-0.121975	0.047	0.139	9.56824e-39	0		LRIG1	0.0005268	0.233111	0.071	0.056	1	0		ISYNA1	8.24682e-08	0.130105	0.142	0.112	0.00276582	0		CRIM1.1	1.83376e-22
KHDRBS3.1	0	0.377167	0.606	0.423	0	2		CMIP	1.44274e-96	0.138919	0.529	0.448	4.83864e-92	0		RGS6	2.58276e-06	-0.14945	0.105	0.13	0.0866205	0		MAPK4	2.95381e-43	-0.352628	0.05	0.135	9.9065e-39	0		PRKD1	0.00054918	0.264926	0.051	0.036	1	0		UBASH3B	8.41491e-08	0.135792	0.081	0.055	0.00282219	0		ITGB1	1.96811e-22
ITPR2.2	0	0.260362	0.936	0.843	0	2		LRP4	2.13989e-96	0.120501	0.607	0.503	7.17678e-92	0		ADIRF	2.95179e-06	0.100365	0.073	0.056	0.0989971	0		SRSF11	3.0861e-43	0.110822	0.162	0.329	1.03502e-38	0		ARHGEF4	0.000567931	0.243873	0.055	0.039	1	0		NPAS3	9.22038e-08	-0.230887	0.298	0.34	0.00309233	0		CBLB.1	4.82127e-22
AUTS2	0	0.250657	0.703	0.553	0	2		AHNAK	1.47902e-95	-0.258865	0.442	0.488	4.96034e-91	0		CHST15	3.10645e-06	-0.12812	0.232	0.245	0.104184	0		LONRF1	4.84137e-43	-0.169791	0.038	0.118	1.6237e-38	0		CLU	0.00060246	0.256093	0.123	0.116	1	0		GABRE	1.04349e-07	0.172306	0.101	0.078	0.00349966	0		PSMA1.1	6.32221e-22
HS3ST4.1	0	0.248799	0.909	0.787	0	2		CD38	3.3565e-95	-0.240327	0.121	0.189	1.1257e-90	0		HIP1	3.2334e-06	-0.110712	0.331	0.348	0.108442	0		ETV1	5.68966e-43	-0.132686	0.031	0.101	1.9082e-38	0		TTN	0.000708265	0.420185	0.213	0.186	1	0		DOCK4	1.1022e-07	-0.226136	0.29	0.329	0.00369655	0		INPP4B.1	1.19067e-21
WIPF3.2	0	-0.486822	0.028	0.095	0	2		UNC79	3.75569e-95	0.127021	0.405	0.334	1.25958e-90	0		UBE2E3	3.46931e-06	0.116249	0.195	0.166	0.116354	0		PCSK5	6.59668e-43	-0.195821	0.061	0.153	2.2124e-38	0		GPM6B	0.000727929	0.254738	0.085	0.067	1	0		MFHAS1	1.15382e-07	-0.208638	0.039	0.062	0.00386969	0		SNTB1.1	1.65876e-21
SLC11A1	0	-0.625374	0.215	0.365	0	2		CTDSPL	9.85475e-95	0.13076	0.66	0.568	3.30509e-90	0		L3MBTL4	3.52302e-06	-0.121269	0.095	0.116	0.118155	0		FSTL1	1.07003e-42	-0.157967	0.066	0.18	3.58867e-38	0		NFIB	0.00073204	0.27706	0.074	0.057	1	0		IDNK	1.20925e-07	0.106511	0.063	0.048	0.00405558	0		ABR	1.73721e-21
PADI2.1	0	-0.66234	0.219	0.34	0	2		LMNTD1	1.57257e-94	-0.269952	0.099	0.161	5.27408e-90	0		FNDC3B	3.59661e-06	-0.143967	0.367	0.403	0.120623	0		KMT2A	2.68647e-42	0.104449	0.144	0.299	9.00988e-38	0		TRPM3	0.000832266	0.299207	0.119	0.101	1	0		HIPK2	1.31927e-07	-0.323434	0.167	0.208	0.00442456	0		AGPAT4	3.92366e-21
DPYD.1	0	-0.742624	0.207	0.338	0	2		PTPN13	2.38626e-94	0.121985	0.594	0.511	8.00305e-90	0		LIPE-AS1	3.76034e-06	0.10484	0.146	0.119	0.126114	0		AMPH	3.62374e-42	-0.100302	0.043	0.121	1.21533e-37	0		NFIA	0.000859936	0.134083	0.401	0.455	1	0		CTNNA2	1.50698e-07	-0.234923	0.241	0.282	0.00505412	0		THOC3.1	1.45746e-20
CD83.2	0	-0.851724	0.038	0.14	0	2		COBLL1	2.77299e-94	-0.169618	0.022	0.063	9.30006e-90	0		PDE10A	3.78005e-06	-0.188126	0.451	0.508	0.126775	0		ITIH2	4.16527e-42	-0.157252	0.044	0.119	1.39695e-37	0		PTPRD	0.00139383	0.315334	0.069	0.056	1	0		HLF	1.54076e-07	0.115557	0.155	0.136	0.0051674	0		STK17A.1	2.13406e-20
TPRG1.2	0	-0.864428	0.027	0.101	0	2		LGI4	3.24628e-94	0.15308	0.334	0.256	1.08874e-89	0		SMAD6	3.8206e-06	-0.192341	0.366	0.368	0.128135	0		GPHN	4.26637e-42	0.106597	0.222	0.401	1.43086e-37	0		RFX4	0.00146046	0.227179	0.057	0.045	1	0		FAM213A	1.5799e-07	0.107844	0.113	0.095	0.00529866	0		STYK1	2.61334e-20
PTPRG.2	0	-0.966112	0.095	0.176	0	2		SLC38A2	7.75428e-94	-0.313508	0.079	0.137	2.60063e-89	0		MLLT3	3.90181e-06	0.137111	0.417	0.361	0.130859	0		CEP57L1	4.91924e-42	-0.13806	0.033	0.107	1.64981e-37	0		NCAM1	0.00159086	0.29094	0.069	0.055	1	0		AL365273.2	1.64475e-07	-0.169196	0.036	0.058	0.00551617	0		HIP1	2.73366e-20
SPP1.2	0	-1.00562	0.18	0.357	0	2		JUND	1.23121e-93	-0.213546	0.081	0.141	4.12922e-89	0		LMCD1	3.91754e-06	0.143707	0.32	0.265	0.131387	0		AC002074.1	5.61457e-42	-0.187436	0.031	0.1	1.88301e-37	0		SLC7A11	0.00166814	0.284687	0.081	0.063	1	0		TRIB2	1.68673e-07	0.102287	0.152	0.139	0.00565695	0		PRKCA.1	3.22747e-20
LINC02232.2	5.16044e-293	0.277447	0.543	0.378	1.73071e-288	2		PLPP1	1.42743e-93	0.115357	0.532	0.459	4.78732e-89	0		RRP1B	3.96777e-06	0.106776	0.132	0.107	0.133071	0		COL4A3	5.80323e-42	-0.272151	0.02	0.079	1.94629e-37	0		PHYHIPL	0.00168759	0.281539	0.051	0.038	1	0		SFPQ	1.82429e-07	0.113505	0.275	0.24	0.00611831	0		CTBP2	1.68051e-19
IGSF21.2	8.53472e-281	0.212276	0.648	0.489	2.86238e-276	2		RHPN1	1.68787e-93	-0.188926	0.078	0.129	5.66077e-89	0		KCTD12	4.00889e-06	-0.102015	0.037	0.059	0.13445	0		MEG3	6.64062e-42	-0.160857	0.038	0.12	2.22713e-37	0		MTRNR2L12	0.00185032	0.220586	0.1	0.098	1	0		DARS	1.84532e-07	0.116809	0.126	0.102	0.00618884	0		BACH2.1	2.85897e-19
SLC9A9	7.98128e-278	0.226734	0.833	0.708	2.67676e-273	2		ST6GALNAC5	2.27668e-93	0.113982	0.154	0.11	7.63552e-89	0		MAML3	4.37637e-06	0.133564	0.354	0.311	0.146775	0		SDK1	1.22859e-41	-0.147192	0.138	0.273	4.12044e-37	0		MGAT4C	0.00201653	0.304806	0.067	0.053	1	0		FHL1	2.10791e-07	-0.237146	0.031	0.052	0.0070695	0		MDFIC.1	3.96113e-19
SRGAP1.2	1.18227e-276	0.22857	0.622	0.473	3.9651e-272	2		SORBS2	2.29143e-93	-0.180636	0.026	0.069	7.68499e-89	0		SRGAP1	4.52052e-06	-0.133789	0.099	0.126	0.151609	0		SOCS5	2.24863e-41	-0.141432	0.04	0.121	7.54145e-37	0		DCLK1	0.0020807	0.2837	0.062	0.045	1	0		CBR4	2.1359e-07	0.109568	0.153	0.131	0.00716338	0		GRAP2	7.43684e-19
XYLT1.2	4.91515e-271	-0.535177	0.084	0.168	1.64844e-266	2		CADPS	2.5253e-93	-0.309458	0.25	0.321	8.46934e-89	0		OSMR	4.62435e-06	-0.170378	0.308	0.36	0.155091	0		GRB10	5.1548e-41	-0.160436	0.053	0.147	1.72882e-36	0		SMG1	0.00216041	0.121774	0.221	0.269	1	0		SYT17	2.26154e-07	0.100384	0.068	0.054	0.00758474	0		ZBTB16.1	1.03143e-18
C12orf42	1.09904e-265	0.381902	0.14	0.053	3.68596e-261	2		FGGY	6.39516e-93	0.12493	0.489	0.415	2.14481e-88	0		LBR	4.85555e-06	0.104614	0.114	0.095	0.162845	0		UCK2	7.22552e-41	-0.174845	0.053	0.148	2.42329e-36	0		FUT9	0.00272168	0.321265	0.08	0.064	1	0		SLC38A6	2.29904e-07	0.105511	0.155	0.132	0.00771051	0		CD8A	1.67755e-18
[truncated: 18,907 more rows]
[truncated: 5 more columns]

## Sheet: Table S4
Differential gene expression analysis between OC-enriched subclusters (2 and 5) versus OTC-enriched subclusters (0, 4, 6, 10, 12) in astrocytes
Corresponding to Fig. S5f
CTR and CTR+ donors									AD donors
gene	p_val	avg_logFC	pct.1	pct.2	p_val_adj				gene	p_val	avg_logFC	pct.1	pct.2	p_val_adj
[truncated: 8,602 more rows]

## Sheet: Table S5
Spatial autocorrelation analysis of AD1-trajectory
[truncated: 33,540 more rows]

[truncated: 3 more sheets: Table S6, Table S7, Table S8]
